# Supplementary material for: LncRNAs harbouring regulatory motifs within repeat elements modulate immune response towards COVID‐19 disease severity and clinical outcomes
Source: Clin Transl Med. 2022 Jul 8;12(7):e932. doi: 10.1002/ctm2.932 (PMC9270577; doi:10.1002/ctm2.932)
Supplement: Supplementary file 2 — FileS2 [file CTM2-12-0-s005.xlsx]

## Sheet: Sheet1
Additional file 2: Differential expression analysis of lncRNA across the comparison groups. Only statistically significant DE-lncRNAs have been listed.
Recovered vs Mortality
lncRNAs	baseMean	log2FoldChange	lfcSE	stat	pvalue	padj
LINC00174:11	21.7342	-22.5567	2.72179	-8.28745	1.16e-16	1.31e-11
ROR1-AS1:6	18.7893	-21.8972	3.18216	-6.88125	5.93e-12	3.35e-07
RNASEH1-AS1:23	10.4156	-20.6537	4.07712	-5.06575	4.07e-07	0.0153031
Mild vs Moderate
lncRNAs	baseMean	log2FoldChange	lfcSE	stat	pvalue	padj
UFL1-AS1:3	13.4391	-21.561	2.30822	-9.34097	9.55e-21	9.97e-17
LINC00294:1	16.4782	26.4779	3.77971	7.00528	2.46e-12	1.29e-08
MALAT1:9	34.7085	-22.7997	3.82185	-5.96562	2.44e-09	8.48e-06
LINC00504:9	21.8688	-22.2291	3.82193	-5.81618	6.02e-09	1.57e-05
RNASEH1-AS1:23	14.5004	-21.7437	3.82205	-5.689	1.28e-08	2.67e-05
lnc-SP110-8:2	127.332	3.12671	0.662846	4.7171	2.39e-06	0.0041635
Mild vs Severe
lncRNAs	baseMean	log2FoldChange	lfcSE	stat	pvalue	padj
TRPM2-AS:7	23.4481	-23.9282	2.37006	-10.096	5.75e-24	6.13e-19
lnc-SETSIP-2:10	14.0248	-22.15	2.40705	-9.20215	3.51e-20	1.87e-15
LINC00504:9	22.5512	-23.8136	3.39167	-7.02122	2.2e-12	7.81e-08
UGDH-AS1:11	7.73983	-22.2872	3.39218	-6.57017	5.03e-11	1.34e-06
Mild vs Mortality
lncRNAs	baseMean	log2FoldChange	lfcSE	stat	pvalue	padj
lnc-VN1R2-5:7	12.7698	-22.1192	2.26936	-9.7469	1.9e-22	2.37e-18
LINC01537:2	10.0837	-21.9549	2.58643	-8.48849	2.09e-17	1.31e-13
EDRF1-AS1:39	12.2565	-22.1225	3.20754	-6.89704	5.31e-12	2.21e-08
MALAT1:9	29.0937	-23.1846	3.39156	-6.83595	8.15e-12	2.54e-08
LINC00504:9	16.4826	-22.4945	3.3917	-6.63224	3.31e-11	8.26e-08
RNASEH1-AS1:23	11.3757	-22.0179	3.39183	-6.49146	8.5e-11	1.77e-07
lnc-SP110-8:2	140.312	3.20806	0.565473	5.67324	1.4e-08	2.5e-05
lnc-INSC-2:8	6.65964	5.98329	1.18274	5.05885	4.22e-07	0.000658192
lnc-CCL3L1-1:2	26.8601	4.40897	0.966659	4.56104	5.09e-06	0.00706036
lnc-BRF2-19:1	244.13	2.25994	0.508499	4.44433	8.82e-06	0.0110067
LUCAT1:3	9.18043	6.01262	1.37049	4.38721	1.15e-05	0.0130306
lnc-GNG4-8:1	15.5853	4.50587	1.08136	4.16685	3.09e-05	0.0321297
lnc-WDR73-4:1	21.9729	4.43265	1.07168	4.13616	3.53e-05	0.0339141
Moderate vs Severe
lncRNAs	baseMean	log2FoldChange	lfcSE	stat	pvalue	padj
lnc-LRR1-1:3	81.0322	-28.8994	2.99187	-9.65931	4.49e-22	8.87e-18
LINC01684:22	50.5432	-26.5261	2.99194	-8.86585	7.59e-19	7.5e-15
UGDH-AS1:11	21.7634	-24.999	2.99245	-8.354	6.6e-17	4.08e-13
lnc-HLA-B-2:13	14.9207	-24.9221	2.99271	-8.32761	8.25e-17	4.08e-13
MIRLET7BHG:9	7.85253	-24.1109	2.99392	-8.05328	8.06e-16	2.92e-12
lnc-H2BFWT-18:1	8.18229	-24.0743	2.99374	-8.04155	8.87e-16	2.92e-12
lnc-RWDD3-5:21	6.39085	-23.6744	2.9944	-7.90625	2.65e-15	7.49e-12
ROR1-AS1:6	4.66182	-23.2931	2.9952	-7.77682	7.44e-15	1.84e-11
lnc-FAM153C-5:15	3.81216	-22.9814	2.99651	-7.66939	1.73e-14	3.79e-11
lnc-ZNF708-2:12	3.63537	-22.8904	2.9968	-7.63829	2.2e-14	4.35e-11
lnc-CMSS1-1:4	3.13324	-22.782	2.99724	-7.60099	2.94e-14	5.28e-11
MALAT1:9	5.24884	21.0676	3.01886	6.97868	2.98e-12	4.91e-09
lnc-SNRPN-8:107	8.82021	-6.74639	1.36557	-4.94034	7.8e-07	0.00118555
lnc-PDZD7-3:10	15.8177	-6.79814	1.50411	-4.5197	6.19e-06	0.008742
TMEM9B-AS1:1	244.192	-3.59852	0.83931	-4.28747	1.81e-05	0.0238102
Moderate vs Mortality
lncRNAs	baseMean	log2FoldChange	lfcSE	stat	pvalue	padj
No significant differential expression
Severe vs Mortality
lncRNAs	baseMean	log2FoldChange	lfcSE	stat	pvalue	padj
lnc-CCNB1IP1-1:5	12.5008	-23.9177	2.93505	-8.14898	3.67e-16	5.82e-12
lnc-HLA-B-2:13	9.80623	21.936	2.93541	7.4729	7.84e-14	6.22e-10
lnc-STIM2-7:1	643.459	-4.14004	0.796676	-5.19664	2.03e-07	0.00107319
lnc-UTY-17:1	1.17123e+06	-4.27649	0.893434	-4.78658	1.7e-06	0.00672915
lnc-KCNE1B-3:5	13444.2	-4.29228	0.907303	-4.73082	2.24e-06	0.00709588
lnc-MSH3-2:1	1089.96	-3.89676	0.833231	-4.67668	2.92e-06	0.00770961
lnc-PRR32-4:2	4711.81	-4.67738	1.00928	-4.6344	3.58e-06	0.00811393
lnc-MYO16-7:1	15564.5	-4.71284	1.02381	-4.60323	4.16e-06	0.0081509
lnc-KCNE1B-3:3	886524	-4.09146	0.893103	-4.58118	4.62e-06	0.0081509
lnc-FRMD5-3:2	67.5207	3.20555	0.707422	4.5313	5.86e-06	0.00930083
lnc-KCNE1B-155:1	2.64704e+06	-4.26711	0.961835	-4.43643	9.15e-06	0.0131451
lnc-GPR39-10:2	29.3562	-3.86453	0.874638	-4.41843	9.94e-06	0.0131451
lnc-PALLD-3:1	24.6693	3.78012	0.873591	4.3271	1.51e-05	0.0184394
LINC00273:1	67948.5	-3.67684	0.853143	-4.30976	1.63e-05	0.0185217
lnc-KCNE1B-3:4	157584	-4.37658	1.04285	-4.19674	2.71e-05	0.0237529
lnc-IRS4-2:1	833024	-4.06422	0.965239	-4.21059	2.55e-05	0.0237529
lnc-TMEM132C-11:1	63361	-3.78014	0.902368	-4.18914	2.8e-05	0.0237529
LINC00273:11	75.6238	-3.32072	0.78583	-4.22575	2.38e-05	0.0237529
lnc-MNX1-5:1	69.4032	3.1489	0.752322	4.18557	2.84e-05	0.0237529
lnc-KCNE1B-3:2	71.3867	-4.52971	1.08898	-4.15957	3.19e-05	0.0252941
LINC00273:13	38.7906	-3.6211	0.883904	-4.09671	4.19e-05	0.0316608
SOB vs RS
lncRNAs	baseMean	log2FoldChange	lfcSE	stat	pvalue	padj
RTCA-AS1:8	3.47569	-22.6648	2.94519	-7.69554	1.41e-14	1.38e-09
