# Supplementary material for: LncRNAs harbouring regulatory motifs within repeat elements modulate immune response towards COVID‐19 disease severity and clinical outcomes
Source: Clin Transl Med. 2022 Jul 8;12(7):e932. doi: 10.1002/ctm2.932 (PMC9270577; doi:10.1002/ctm2.932)
Supplement: Supplementary file 3 — FileS3 [file CTM2-12-0-s010.xlsx]

## Sheet: mild_mod
Additional file 3: List of differentially expressed genes present in lncRNA-miRNA-mRNA interaction network from mild vs moderate comparison group
Gene name	baseMean	log2FoldChange	lfcSE	stat	pvalue	padj
FKBP5	20.1912	-1.99819	0.520458	-3.83929	0.000123393	0.0977195
WEE1	11.4579	-1.443	0.486606	-2.96544	0.00302247	0.297883
PDCD4	11.7092	-1.56529	0.531572	-2.94465	0.00323324	0.304654
CALM3	13.1103	-1.35198	0.47114	-2.8696	0.00410995	0.31742
CD2AP	8.71662	-1.21385	0.442815	-2.74121	0.0061214	0.341419
IRF2BP2	15.0765	-1.50944	0.55922	-2.69918	0.00695108	0.35075
VAV3	4.90766	-1.03294	0.387897	-2.66293	0.00774646	0.356341
CD47	209.305	1.73703	0.680525	2.55248	0.0106958	0.393139
IGF1R	28.9379	-1.35733	0.536393	-2.53048	0.0113906	0.400809
TBL1XR1	14.2699	-1.23855	0.494673	-2.50378	0.0122874	0.407748
PMAIP1	12.2212	-1.56109	0.632945	-2.4664	0.013648	0.422633
EIF4A2	25.2855	-1.48031	0.600577	-2.46481	0.0137087	0.422824
CAPNS1	25.3297	-1.49495	0.609302	-2.45355	0.0141454	0.425447
TCERG1	8.21246	-1.19645	0.494238	-2.4208	0.0154863	0.429755
ARHGAP12	9.65281	-1.17953	0.488303	-2.41558	0.0157101	0.429755
SARAF	17.2977	-1.33877	0.567811	-2.35777	0.0183852	0.450351
WIPI2	14.5748	-1.14428	0.500313	-2.28714	0.0221877	0.485143
CSNK1A1	28.2137	-1.27076	0.568639	-2.23474	0.0254347	0.499325
SMAD3	20.2278	-1.16117	0.528957	-2.1952	0.028149	0.505747
HSPA8	114.136	-1.52341	0.696191	-2.18821	0.0286546	0.509306
ARID5B	20.0578	-1.17521	0.540407	-2.17468	0.0296541	0.514541
HNRNPC	38.4611	-1.27891	0.58813	-2.17453	0.0296654	0.514541
PKM	60.4663	-1.33995	0.629823	-2.1275	0.0333787	0.535242
MAD2L1	4.44592	-0.636615	0.313531	-2.03047	0.0423086	0.579677
ETF1	21.1335	-1.14524	0.572796	-1.99938	0.045567	0.599019
DAZAP2	34.5329	-1.15592	0.580989	-1.98957	0.0466381	0.603922
IPP	5.31288	-0.887698	0.453924	-1.95561	0.0505111	0.625189
PTEN	8.12413	-0.833944	0.426508	-1.95528	0.0505499	0.625189
TMEM63A	14.7571	-0.985037	0.504618	-1.95204	0.050933	0.625189
STAG2	261.1	1.36378	0.71948	1.8955	0.0580256	0.652411
YWHAZ	102.45	-1.27694	0.680229	-1.87721	0.0604887	0.664715
CD44	28.7419	-1.03649	0.568814	-1.82219	0.0684261	0.695791
GNAS	42.8661	-1.04367	0.577486	-1.80726	0.0707216	0.701057
OSBPL3	11.2175	-0.816631	0.477158	-1.71145	0.0869984	0.749576
PARP1	22.2496	-0.894891	0.52664	-1.69925	0.0892727	0.756079
BCL2	7.49224	-0.620929	0.378223	-1.6417	0.100652	0.785877
RPS7	54.0646	-1.06029	0.648666	-1.63458	0.102138	0.785911
EPHX2	9.49776	-0.684194	0.440911	-1.55177	0.120716	0.827851
ACTB	491.496	-1.11994	0.740707	-1.51198	0.130538	0.838213
N4BP1	17.6666	-0.79469	0.535642	-1.48362	0.13791	0.847743
SRSF11	12.4641	-0.672595	0.492319	-1.36618	0.171883	0.847743
TAF1D	38.1029	-0.989126	0.728776	-1.35724	0.174704	0.847743
HMGB2	8.26046	-0.674121	0.503416	-1.33909	0.180541	0.847743
ETS1	22.7712	-0.736534	0.553611	-1.33042	0.18338	0.847743
SHISA6	6.84532	-0.539214	0.414063	-1.30225	0.19283	0.847743
KLK2	7.92589	-0.580873	0.45291	-1.28254	0.199654	0.847743
SLC7A5	9.23703	-0.619231	0.486978	-1.27158	0.203523	0.847743
CELF1	22.2404	-0.698617	0.569986	-1.22567	0.220321	0.847743
ITGB8	86.0189	-0.688149	0.567946	-1.21165	0.225648	0.847743
SMC1A	12.3451	-0.630182	0.526997	-1.1958	0.231775	0.847743
RBBP4	22.0115	-0.669762	0.564085	-1.18734	0.235093	0.847743
UQCRB	25.0077	-0.712677	0.60295	-1.18198	0.237212	0.847743
HMGB1	36.3057	-0.656641	0.565858	-1.16043	0.245872	0.847743
EZH2	4.11591	-0.463054	0.402836	-1.14948	0.250356	NA
ZNF460	7.18326	-0.496305	0.441971	-1.12294	0.261465	0.847743
MTDH	15.8524	-0.585879	0.528657	-1.10824	0.267758	0.847743
CDK6	10.6218	-0.537544	0.487774	-1.10203	0.270447	0.847743
NFIC	19.7135	-0.573375	0.5215	-1.09947	0.271562	0.847743
PEG10	4.7012	-0.404779	0.373827	-1.0828	0.278897	0.847743
ATIC	4.64175	-0.482449	0.450131	-1.0718	0.283811	0.847743
AKT1	26.1276	-0.57131	0.535964	-1.06595	0.286447	0.847743
ZBTB20	22.3626	-0.519424	0.491161	-1.05754	0.290264	0.847743
TNPO1	16.8344	-0.591156	0.561707	-1.05243	0.292604	0.847743
RDH11	7.2434	-0.477238	0.454048	-1.05107	0.293225	0.847743
GTPBP2	13.5537	-0.561709	0.538329	-1.04343	0.296749	0.847743
VEGFA	25.6649	-0.533574	0.522589	-1.02102	0.307244	0.847743
SUGT1	18.4542	-0.520409	0.512661	-1.01511	0.310052	0.847743
RNF6	12.5173	-0.596706	0.591333	-1.00909	0.312934	0.847743
NFAT5	31.2887	-0.595939	0.59351	-1.00409	0.315334	0.847743
TRAF3IP1	15.2537	-0.506322	0.518496	-0.976519	0.328807	0.847743
SMAD7	5.47916	-0.435486	0.447297	-0.973596	0.330257	0.847743
TNRC6B	34.1868	-0.557794	0.574208	-0.971414	0.331342	0.847743
ARL6IP1	30.1428	-0.560195	0.594061	-0.942992	0.345685	0.847743
AGO2	25.8221	-0.506964	0.538235	-0.941901	0.346243	0.847743
DDX6	45.9472	-0.588946	0.629471	-0.93562	0.349469	0.847743
EIF1AX	5.24377	-0.408362	0.439279	-0.929619	0.352568	0.847743
KLHL42	6.16572	-0.366046	0.39442	-0.928061	0.353376	0.847743
LDLR	68.761	-0.555784	0.599251	-0.927464	0.353686	0.847743
XBP1	29.8468	-0.606088	0.660927	-0.917026	0.359129	0.847743
DIAPH1	49.8318	-0.636703	0.699101	-0.910745	0.362429	0.847743
RPL13A	147.362	-0.725952	0.797398	-0.910401	0.362611	0.847743
GPBP1L1	26.045	-0.553873	0.614869	-0.900798	0.367695	0.847743
RAB22A	12.4198	-0.407225	0.462884	-0.879756	0.378991	0.847743
AKT2	30.2383	-0.438467	0.505165	-0.867968	0.385412	0.847743
PURA	9.12147	-0.372991	0.43328	-0.860853	0.389319	0.847743
TRIM33	11.6338	-0.442453	0.519799	-0.8512	0.394658	0.847743
DMD	103.494	-0.5464	0.644095	-0.848323	0.396258	0.847743
PTBP3	25.6503	-0.520237	0.621597	-0.836937	0.402628	0.847743
CDKN1A	18.1485	0.494297	0.59153	0.835625	0.403366	0.847743
MYC	4.91731	-0.303314	0.364832	-0.831381	0.405759	0.847743
FAM168A	12.607	-0.414533	0.502177	-0.825472	0.409104	0.847743
LBR	6.49557	-0.365953	0.450354	-0.81259	0.416453	0.847743
CASP8	24.1149	-0.393217	0.484796	-0.811098	0.417309	0.847743
RAB11B	8.65364	-0.37792	0.485827	-0.77789	0.436634	0.847743
FPR1	25.1404	0.458761	0.593721	0.772688	0.439707	0.847743
TMEM170A	18.8186	-0.374042	0.486945	-0.76814	0.442404	0.847743
YWHAQ	14.4512	-0.457057	0.595215	-0.767887	0.442555	0.847743
NUFIP2	31.877	-0.48614	0.634671	-0.765972	0.443693	0.847743
PIKFYVE	11.1652	-0.386246	0.518756	-0.744561	0.456537	0.847743
RPRD2	15.1049	-0.395002	0.534916	-0.738438	0.460248	0.847744
SALL1	4.00246	-0.26592	0.360503	-0.737635	0.460737	NA
ZNF84	6.13274	-0.314915	0.431649	-0.729562	0.465658	0.848785
SOX5	5.00175	-0.265724	0.373493	-0.711456	0.476801	0.850825
RUFY2	4.93589	-0.259232	0.389204	-0.666055	0.505376	0.8528
AIRE	4.60213	-0.255559	0.384665	-0.664367	0.506455	0.8528
MDM2	65.1489	-0.372064	0.561589	-0.662521	0.507637	0.8528
GXYLT1	6.66566	-0.252648	0.383311	-0.659121	0.509818	0.8528
IGFBP5	13.2386	-0.337705	0.532993	-0.633601	0.526341	0.855332
NPM3	2.52521	0.325205	0.531137	0.612281	0.540352	NA
TRAF7	14.1648	-0.350729	0.576138	-0.608759	0.542684	0.857251
MAPK1	23.1183	-0.392323	0.668068	-0.58725	0.557036	0.857251
LPP	145.77	-0.355829	0.606762	-0.58644	0.55758	0.857251
UBE2V2	7.35325	-0.223064	0.38146	-0.584763	0.558707	0.857251
ZFHX3	51.9379	0.240987	0.412587	0.584086	0.559162	0.857251
YOD1	12.305	0.31067	0.533642	0.582168	0.560453	0.857251
RPS6KA3	36.1674	-0.328407	0.573592	-0.572544	0.566954	0.857251
NCOA3	25.248	-0.3375	0.617816	-0.546279	0.584874	0.859349
KPNA4	30.4739	-0.28821	0.528394	-0.545446	0.585447	0.859349
CRK	19.9263	-0.325736	0.611217	-0.532931	0.594082	0.860387
CASP5	2.08129	0.23247	0.436996	0.531973	0.594745	NA
NCKAP1	36.0906	-0.303791	0.580389	-0.523427	0.600677	0.861856
FAM120AOS	49.7232	-0.277893	0.535153	-0.519278	0.603567	0.862001
CFAP65	14.64	-0.280532	0.544418	-0.515288	0.606351	0.862655
CDK4	8.9141	-0.261692	0.514425	-0.508707	0.610958	0.863339
PTPRJ	35.4012	-0.264892	0.527465	-0.502198	0.615528	0.863861
HSPA4L	41.7228	-0.279433	0.556515	-0.502112	0.615589	0.863861
CCNG1	4.47407	-0.231782	0.470472	-0.492658	0.622254	0.864792
ATM	30.0192	-0.25625	0.526749	-0.486475	0.62663	0.86574
UBE2G1	9.46903	0.263971	0.542855	0.486265	0.626779	0.86574
SOD2	2439.87	-0.358488	0.73913	-0.485013	0.627667	0.865848
PLEKHA1	65.901	-0.292577	0.604563	-0.483947	0.628423	0.865848
EN2	2.72921	0.167001	0.347777	0.480195	0.631089	NA
FAS	5.3329	-0.211582	0.44247	-0.478184	0.632519	0.865848
PTPN14	39.2778	-0.262517	0.555787	-0.472333	0.636689	0.866391
GSK3B	20.5966	-0.239951	0.515675	-0.465314	0.641707	0.869313
ZNF667	7.01547	-0.191859	0.42367	-0.452849	0.650658	0.871164
INIP	10.8184	-0.201789	0.463338	-0.435513	0.66319	0.874421
ORAI2	46.3161	-0.229085	0.536611	-0.42691	0.669445	0.874992
PFKFB2	15.4956	0.23547	0.55607	0.423453	0.671965	0.876043
KLHL7	12.2117	-0.162309	0.436536	-0.371811	0.710033	0.888348
BACH2	7.43397	-0.135578	0.370712	-0.365723	0.714572	0.889957
RAP1B	42.309	-0.204999	0.563692	-0.363672	0.716103	0.890362
HIF1A	46.4488	-0.214033	0.592	-0.361543	0.717694	0.890722
SFRP1	3.02174	-0.116976	0.328781	-0.355788	0.721999	NA
BTG2	21.5867	-0.168227	0.502722	-0.334631	0.737903	0.897678
DBT	19.945	-0.172773	0.520935	-0.331659	0.740146	0.897678
LACTB	5.00801	0.118301	0.392874	0.301117	0.763326	0.90632
KLHL15	3.50073	-0.114982	0.386489	-0.297504	0.766082	NA
ZNF844	23.6174	-0.147385	0.515484	-0.285916	0.774943	0.910674
ZNF829	49.4824	-0.157136	0.589542	-0.266538	0.789825	0.917619
SECISBP2L	40.1212	-0.143233	0.635486	-0.22539	0.821676	0.928928
SLC25A25	14.372	0.125374	0.582165	0.215359	0.829487	0.932202
BMI1	4.82841	-0.0954213	0.4592	-0.207799	0.835386	0.934424
ANGEL1	9.76083	-0.0824217	0.431785	-0.190886	0.848615	0.939326
THBS1	12.3926	0.0982405	0.548128	0.179229	0.857758	0.943276
TMEM33	12.2578	-0.0807889	0.459547	-0.175801	0.86045	0.94437
ZNF268	24.8071	-0.0823351	0.527056	-0.156217	0.875862	0.952822
VCL	40.6029	-0.100103	0.641576	-0.156026	0.876012	0.952894
CREB5	8.36743	-0.048863	0.412447	-0.118471	0.905694	0.965486
ZNF440	31.3686	-0.0340821	0.621456	-0.0548423	0.956264	0.983608
CBX4	6.874	-0.0241544	0.476631	-0.0506774	0.959583	0.984724
OSTM1	6.92475	-0.0171582	0.466562	-0.0367759	0.970664	0.988366
MDM4	37.7535	0.0140477	0.59277	0.0236984	0.981093	0.991597
PLPP3	7.7522	0.00818962	0.526979	0.0155407	0.987601	0.994576

## Sheet: mild_sev
Additional file 3: List of differentially expressed genes present in lncRNA-miRNA-mRNA interaction network from mild vs severe comparison group
	baseMean	log2FoldChange	lfcSE	stat	pvalue	padj
APP	28.6177	-1.87545	0.521498	-3.59626	0.00032282	0.218065
IGF1R	28.9379	-1.36309	0.458825	-2.97083	0.00296997	0.595905
CD274	5.76157	-0.473215	0.378125	-1.25148	0.21076	0.999911
CDK6	10.6218	-0.498299	0.421126	-1.18325	0.236709	0.999911
ABL2	40.4526	-0.455405	0.427573	-1.06509	0.286834	0.999911
SLC7A5	9.23703	-0.417973	0.423195	-0.987661	0.323319	0.999911
AKT1	26.1276	-0.430855	0.459114	-0.938449	0.348014	0.999911
BDNF	3.6437	0.240576	0.338732	0.710227	0.477563	0.999911
TOR2A	4.39307	-0.21243	0.310522	-0.684108	0.493907	0.999911
HIF1A	46.4488	0.246848	0.506682	0.487185	0.626127	0.999911
RUNX1T1	9.58105	-0.166203	0.386061	-0.430508	0.666826	0.999911
FGF2	2.73685	-0.0731636	0.313279	-0.233541	0.815341	0.999911
FOXK1	217.162	0.111514	0.498924	0.223508	0.82314	0.999911
ZNF426	180.557	-0.0474053	0.518831	-0.0913694	0.927199	0.999911
CCND1	14.2511	-0.0218199	0.454478	-0.048011	0.961707	0.999911

## Sheet: mild_dead
Additional file 3: List of differentially expressed genes present in lncRNA-miRNA-mRNA interaction network from mild vs mortality comparison group
	baseMean	log2FoldChange	lfcSE	stat	pvalue	padj
CDKN1A	18.1485	1.04045	0.509491	2.04213	0.0411386	0.999668
NCOA3	25.248	0.813533	0.533018	1.52628	0.126941	0.999668
HMGA2	23.2319	-0.631444	0.435814	-1.44888	0.14737	0.999668
BMPR2	16.2475	0.648143	0.478653	1.3541	0.175706	0.999668
SNRPD3	12.3606	0.634418	0.473021	1.34121	0.179854	0.999668
GSK3B	20.5966	0.563187	0.445802	1.26331	0.206477	0.999668
DPYSL2	9.28351	0.532739	0.429072	1.24161	0.214381	0.999668
CPOX	3.4679	0.459186	0.380045	1.20824	0.226954	0.999668
ATIC	4.64175	0.487146	0.412413	1.18121	0.23752	0.999668
EPHX2	9.49776	-0.428401	0.382076	-1.12125	0.262183	0.999668
CHMP2B	8.22919	0.438353	0.39352	1.11393	0.265311	0.999668
MYO10	20.5315	0.462683	0.41774	1.10759	0.26804	0.999668
RPL13A	147.362	0.72396	0.680457	1.06393	0.28736	0.999668
ZNF440	31.3686	0.536136	0.532443	1.00694	0.313966	0.999668
TBL1XR1	14.2699	-0.41322	0.429024	-0.963163	0.335466	0.999668
ZNF12	4.89901	-0.287227	0.356587	-0.80549	0.420537	0.999668
TGFBR3	6.23045	0.260403	0.340011	0.765867	0.443755	0.999668
GFPT1	30.0627	0.360703	0.488693	0.738097	0.460455	0.999668
SOD2	2439.87	-0.464804	0.62987	-0.737936	0.460553	0.999668
GFRA1	5.24546	-0.230046	0.326728	-0.704089	0.481377	0.999668
FOXL1	4.24343	0.227238	0.32841	0.691934	0.488979	0.999668
DNAJC10	148.044	-0.365927	0.549734	-0.665643	0.505639	0.999668
SP4	10.8638	0.265557	0.417305	0.636364	0.524539	0.999668
ADCY9	17.7898	0.254381	0.434158	0.585917	0.557931	0.999668
YOD1	12.305	0.202481	0.456443	0.443606	0.657328	0.999668
RPS4X	70.1442	0.275083	0.638455	0.430858	0.666572	0.999668
BUB1	3.37487	0.132471	0.313491	0.422568	0.67261	0.999668
ZNF829	49.4824	-0.19645	0.502902	-0.390634	0.696068	0.999668
KPNA1	12.7515	0.174997	0.454033	0.385428	0.69992	0.999668
CSNK1A1	28.2137	-0.160481	0.489193	-0.328053	0.742872	0.999668
ATM	30.0192	0.125517	0.451282	0.278135	0.780909	0.999668
ACYP1	2.46118	0.0963662	0.363857	0.264846	0.791128	0.999668
CDK6	10.6218	0.107171	0.425413	0.251923	0.801101	0.999668
CRLS1	4.19655	0.0820837	0.349739	0.2347	0.814442	0.999668
ADAM17	80.5902	0.0613773	0.458898	0.133749	0.893601	0.999668
MRPL19	7.45685	-0.0513908	0.38754	-0.132608	0.894504	0.999668
PHC3	32.5928	0.04836	0.465742	0.103834	0.917301	0.999668
SUGT1	18.4542	-0.0275687	0.441298	-0.0624718	0.950187	0.999668
ZNF107	4.33036	0.00666843	0.30902	0.0215793	0.982784	0.999752
MBNL1	18.1531	-0.00818814	0.476503	-0.0171838	0.98629	0.999752
VEGFA	25.6649	0.006401	0.448854	0.0142607	0.988622	0.999752

## Sheet: mod_sev
Additional file 3: List of differentially expressed genes present in lncRNA-miRNA-mRNA interaction network from severe vs moderate comparison group
	baseMean	log2FoldChange	lfcSE	stat	pvalue	padj
CCND1	14.2511	-1.36319	0.611907	-2.22778	0.0258955	0.992676
NFIB	13.4401	-0.922644	0.584512	-1.57849	0.114454	0.992676
CDKN1A	18.1485	-0.972255	0.701177	-1.3866	0.165563	0.992676
ASB16	3.42436	-0.475733	0.416492	-1.14224	0.253355	0.992676
CAPN15	11.0631	-0.497432	0.525888	-0.945889	0.344205	0.992676
MKNK2	31.1536	-0.63661	0.711405	-0.894863	0.370861	0.992676
TBL1XR1	14.2699	-0.503856	0.578648	-0.870747	0.383892	0.992676
THAP1	2.22267	-0.429638	0.505996	-0.849094	0.395829	0.992676
MSMO1	9.72124	-0.462353	0.588833	-0.785202	0.432335	0.992676
SKIL	15.2213	-0.475766	0.614224	-0.774582	0.438587	0.992676
PIKFYVE	11.1652	-0.437373	0.610427	-0.716503	0.473681	0.992676
BTF3L4	9.81058	-0.39745	0.560487	-0.709115	0.478253	0.992676
MLLT1	9.9766	-0.372345	0.52785	-0.705399	0.480562	0.992676
ELAVL2	2.90927	0.268257	0.385822	0.695288	0.486875	0.992676
HIF1A	46.4488	-0.460881	0.69373	-0.664352	0.506465	0.992676
FKBP14	22.3585	-0.381286	0.622304	-0.6127	0.540074	0.992676
CRISPLD2	7.68908	0.277601	0.454719	0.610489	0.541538	0.992676
KIF6	12.0626	-0.290913	0.530996	-0.547863	0.583786	0.992676
DCTN5	34.0968	-0.344523	0.634766	-0.542756	0.587298	0.992676
ZBTB18	7.2777	-0.272012	0.509667	-0.533705	0.593546	0.992676
ARPP19	24.4023	-0.321472	0.641296	-0.501285	0.61617	0.992676
NRIP3	22.7676	-0.25566	0.601494	-0.425042	0.670806	0.992676
BAZ2A	25.8975	-0.273931	0.657286	-0.416761	0.676853	0.992676
ORAI2	46.3161	-0.251415	0.628553	-0.399991	0.689163	0.992676
BTG3	1.71587	0.208222	0.529642	0.393138	0.694218	0.992676
MAPK1	23.1183	-0.301589	0.782598	-0.385369	0.699964	0.992676
TFDP2	44.5858	-0.252954	0.656507	-0.385303	0.700013	0.992676
DFFA	36.229	-0.240806	0.64314	-0.374423	0.70809	0.992676
NUFIP2	31.877	-0.275197	0.743115	-0.370328	0.711138	0.992676
ETF1	21.1335	-0.2386	0.669457	-0.356408	0.721535	0.992676
KIAA0513	28.8233	-0.211571	0.633354	-0.334048	0.738343	0.992676
NFAT5	31.2887	-0.221229	0.694711	-0.318448	0.750145	0.992676
HSPA4L	41.7228	-0.202334	0.651733	-0.310455	0.756215	0.992676
POFUT1	9.4002	-0.162394	0.571202	-0.284303	0.776178	0.992676
TMEM127	62.95	0.200078	0.777438	0.257356	0.796904	0.992676
KCNK6	63.2571	-0.171346	0.71692	-0.239003	0.811103	0.992676
PDE4C	25.3878	-0.141615	0.652903	-0.2169	0.828286	0.992676
MAPKAPK5	49.0794	-0.128817	0.673989	-0.191127	0.848426	0.992676
SGTB	17.4217	-0.10918	0.611401	-0.178574	0.858272	0.99336
TRAPPC2	21.727	-0.0939821	0.624163	-0.150573	0.880313	0.995002
SAMD4B	49.6662	-0.0923388	0.672366	-0.137334	0.890767	0.995285
CDK6	10.6218	-0.0392449	0.570593	-0.0687792	0.945165	0.998226
SHOC2	8.40395	0.0295399	0.635566	0.0464781	0.962929	0.998841
YWHAZ	102.45	0.00398449	0.795591	0.00500821	0.996004	0.99996

## Sheet: sev_dead
Additional file 3: List of differentially expressed genes present in lncRNA-miRNA-mRNA interaction network from mortality vs severe comparison group
Gene name	baseMean	log2FoldChange	lfcSE	stat	pvalue	padj
AKT1	26.1276	-0.948656	0.566034	-1.67597	0.0937444	0.999917
BCL2	7.49224	0.123971	0.413829	0.299571	0.764504	0.999917
FBXL18	69.4664	-0.19131	0.613967	-0.311597	0.755347	0.999917

## Sheet: rec_dead
Additional file 3: List of differentially expressed genes present in lncRNA-miRNA-mRNA interaction network from recovered vs mortality comparison group
	baseMean	log2FoldChange	lfcSE	stat	pvalue	padj
ACTB	491.496	1.48039	0.608758	2.43183	0.0150228	0.486322
CDKN1A	25.0767	1.27462	0.541598	2.35345	0.0186001	0.540975
ALDOA	77.1791	1.02559	0.549404	1.86673	0.0619388	0.825676
YOD1	18.3232	0.807254	0.515769	1.56515	0.117549	0.839463
GSK3B	20.5966	0.619779	0.422177	1.46806	0.142089	0.839463
CCT5	16.6218	0.674478	0.48717	1.38448	0.166211	0.839463
SLC39A9	14.9583	0.639666	0.488667	1.309	0.190533	0.841084
DAZAP2	43.251	0.656714	0.526939	1.24628	0.212661	0.843293
GPBP1L1	26.045	0.618184	0.502884	1.22928	0.218968	0.843293
GFPT1	30.0627	0.55294	0.465675	1.18739	0.235072	0.843293
HNRNPA1	64.0141	0.608478	0.543912	1.11871	0.263265	0.844958
ARF1	39.263	0.533896	0.566838	0.941884	0.346252	0.858883
TMEM30B	8.11715	0.382468	0.407016	0.939687	0.347378	0.858883
CDK6	10.6218	0.312524	0.406116	0.769544	0.441571	0.878299
EPHX2	9.49776	-0.270763	0.364659	-0.742511	0.457778	0.878703
E2F6	6.05321	0.19205	0.311379	0.616773	0.537384	0.900898
ARPP19	24.4023	0.266602	0.446994	0.596433	0.550886	0.904245
PACS1	13.2235	0.197642	0.403769	0.489492	0.624493	0.924341
ATM	30.0192	0.159066	0.42737	0.372198	0.709745	0.945143
SUGT1	18.4542	0.109023	0.419385	0.25996	0.794894	0.962531
DBT	19.945	0.105182	0.422629	0.248875	0.803458	0.963833
FPR1	25.1404	0.0485707	0.481189	0.100939	0.919599	0.985675
FADS1	15.4303	0.0164882	0.375721	0.043884	0.964997	0.994658
METTL21A	299.788	-0.0208024	0.494031	-0.0421074	0.966413	0.994658

## Sheet: interaction
Additional file 3: List showing lncRNA-miRNA-mRNA interaction obtained from miRTarBase and miRNet database
Gene	miRNA	LncRNA
FKBP5	hsa-mir-1321	LINC00294
	hsa-mir-21-5p	LINC00294
	hsa-mir-217	LINC00294
	hsa-mir-28-5p	LINC00294
	hsa-mir-320d	LINC00294
	hsa-mir-4429	LINC00294
	hsa-mir-4739	LINC00294
	hsa-mir-6807-3p	LINC00294
WEE1	hsa-mir-1323	NEAT1	KCNQ1OT1
	hsa-mir-3611	NEAT1	KCNQ1OT1	LINC00294
	hsa-mir-545-3p	NEAT1		LINC00294
	hsa-mir-548o-3p	NEAT1	KCNQ1OT1
PDCD4	hsa-mir-181b-5p	NEAT1	KCNQ1OT1	LINC00294
	hsa-mir-21-5p			LINC00294
	hsa-mir-320a	NEAT1	KCNQ1OT1	LINC00294
	hsa-mir-4770			LINC00294
	hsa-mir-590-5p			LINC00294
CALM3	hsa-mir-6088			LINC00294
	hsa-mir-4770			LINC00294
	hsa-mir-4428	NEAT1	KCNQ1OT1	LINC00294
	hsa-mir-320a	NEAT1	KCNQ1OT1	LINC00294
	hsa-mir-143-3p			LINC00294
CD2AP	hsa-mir-376a-3p	NEAT1	KCNQ1OT1	LINC00294
	hsa-mir-376b-3p	NEAT1	KCNQ1OT1	LINC00294
	hsa-mir-4428	NEAT1	KCNQ1OT1	LINC00294
	hsa-mir-625-3p	NEAT1	KCNQ1OT1	LINC00294
IRF2BP2	hsa-mir-1270	NEAT1	KCNQ1OT1	LINC00294
	hsa-mir-320a	NEAT1	KCNQ1OT1	LINC00294
	hsa-mir-576-5p	NEAT1	KCNQ1OT1
	hsa-mir-620	NEAT1	KCNQ1OT1	LINC00294
VAV3	hsa-mir-4428	NEAT1	KCNQ1OT1	LINC00294
	hsa-mir-499a-5p	NEAT1	KCNQ1OT1	LINC00294
CD47	hsa-mir-620	NEAT1	KCNQ1OT1	LINC00294
	hsa-mir-21-5p			LINC00294
IGF1R	hsa-mir-143-3p			LINC00294
	hsa-mir-181b-5p	NEAT1	KCNQ1OT1	LINC00294
	hsa-mir-21-5p			LINC00294
	hsa-mir-3150a-3p	NEAT1	KCNQ1OT1	LINC00294
	hsa-mir-374c-3p	NEAT1	KCNQ1OT1	LINC00294
	hsa-mir-499a-5p	NEAT1	KCNQ1OT1	LINC00294
TBL1XR1	hsa-mir-1278	NEAT1	KCNQ1OT1	LINC00294
	hsa-mir-181a-5p	NEAT1	KCNQ1OT1	LINC00294
	hsa-mir-181b-5p	NEAT1	KCNQ1OT1	LINC00294
	hsa-mir-181c-5p	NEAT1	KCNQ1OT1	LINC00294
	hsa-mir-181d-5p	NEAT1	KCNQ1OT1	LINC00294
	hsa-mir-21-5p			LINC00294
	hsa-mir-548o-3p	NEAT1
	hsa-mir-6763-5p	NEAT1	KCNQ1OT1	LINC00294
	hsa-mir-942-5p	NEAT1	KCNQ1OT1
PMAIP1	hsa-mir-181a-5p	NEAT1	KCNQ1OT1	LINC00294
	hsa-mir-181b-5p	NEAT1	KCNQ1OT1	LINC00294
	hsa-mir-181c-5p	NEAT1	KCNQ1OT1	LINC00294
	hsa-mir-181d-5p	NEAT1	KCNQ1OT1	LINC00294
	hsa-mir-4770			LINC00294
	hsa-mir-511-3p	NEAT1	KCNQ1OT1	LINC00294
EIF4A2	hsa-mir-21-5p			LINC00294
	hsa-mir-4770			LINC00294
CAPNS1	hsa-mir-1278	NEAT1	KCNQ1OT1	LINC00294
	hsa-mir-320a	NEAT1	KCNQ1OT1	LINC00294
TCERG1	hsa-mir-217	NEAT1	KCNQ1OT1	LINC00294
	hsa-mir-328-3p	NEAT1	KCNQ1OT1	LINC00294
	hsa-mir-6807-3p	NEAT1	KCNQ1OT1	LINC00294
ARHGAP12	hsa-mir-181a-5p	NEAT1	KCNQ1OT1	LINC00294
	hsa-mir-4770			LINC00294
	hsa-mir-545-3p	NEAT1		LINC00294
SARAF	hsa-mir-576-5p	NEAT1	KCNQ1OT1
	hsa-mir-1278	NEAT1	KCNQ1OT1	LINC00294
	hsa-mir-205-5p	NEAT1	KCNQ1OT1	LINC00294
WIPI2	hsa-mir-3611	NEAT1	KCNQ1OT1	LINC00294
	hsa-mir-376a-3p	NEAT1	KCNQ1OT1	LINC00294
	hsa-mir-376b-3p	NEAT1	KCNQ1OT1	LINC00294
CSNK1A1	hsa-mir-181a-5p	NEAT1	KCNQ1OT1	LINC00294
	hsa-mir-181b-5p	NEAT1	KCNQ1OT1	LINC00294
	hsa-mir-181c-5p	NEAT1	KCNQ1OT1	LINC00294
	hsa-mir-181d-5p	NEAT1	KCNQ1OT1	LINC00294
	hsa-mir-21-5p			LINC00294
	hsa-mir-409-5p	NEAT1
	hsa-mir-708-5p	NEAT1	KCNQ1OT1	LINC00294
SMAD3	hsa-mir-708-5p	NEAT1	KCNQ1OT1	LINC00294
	hsa-mir-590-5p			LINC00294
	hsa-mir-143-3p			LINC00294
HSPA8	hsa-mir-205-5p	NEAT1	KCNQ1OT1	LINC00294
	hsa-mir-320a	NEAT1	KCNQ1OT1	LINC00294
	hsa-mir-620	NEAT1	KCNQ1OT1	LINC00294
ARID5B	hsa-mir-620	NEAT1	KCNQ1OT1	LINC00294
	hsa-mir-4429	NEAT1	KCNQ1OT1	LINC00294
	hsa-mir-320d	NEAT1	KCNQ1OT1	LINC00294
	hsa-mir-320c	NEAT1	KCNQ1OT1	LINC00294
	hsa-mir-320b	NEAT1	KCNQ1OT1	LINC00294
	hsa-mir-320a	NEAT1	KCNQ1OT1	LINC00294
	hsa-mir-1270	NEAT1	KCNQ1OT1	LINC00294
HNRNPC	hsa-mir-1270	NEAT1	KCNQ1OT1	LINC00294
	hsa-mir-1323	NEAT1	KCNQ1OT1
	hsa-mir-217	NEAT1	KCNQ1OT1	LINC00294
	hsa-mir-28-5p	NEAT1	KCNQ1OT1	LINC00294
	hsa-mir-4770			LINC00294
	hsa-mir-548o-3p	NEAT1	KCNQ1OT1
	hsa-mir-6088			LINC00294
	hsa-mir-6807-3p	NEAT1	KCNQ1OT1	LINC00294
PKM	hsa-mir-320a	NEAT1	KCNQ1OT1	LINC00294
	hsa-mir-328-3p	NEAT1	KCNQ1OT1	LINC00294
	hsa-mir-576-5p	NEAT1	KCNQ1OT1
MAD2L1	hsa-mir-217	NEAT1	KCNQ1OT1	LINC00294
	hsa-mir-376a-3p	NEAT1	KCNQ1OT1	LINC00294
ETF1	hsa-mir-1306-5p	NEAT1	KCNQ1OT1	LINC00294
	hsa-mir-205-5p	NEAT1	KCNQ1OT1	LINC00294
DAZAP2	hsa-mir-181a-5p	NEAT1	KCNQ1OT1	LINC00294
	hsa-mir-181b-5p	NEAT1	KCNQ1OT1	LINC00294
	hsa-mir-181c-5p	NEAT1	KCNQ1OT1	LINC00294
	hsa-mir-181d-5p	NEAT1	KCNQ1OT1	LINC00294
	hsa-mir-3150a-3p	NEAT1	KCNQ1OT1	LINC00294
	hsa-mir-328-3p	NEAT1	KCNQ1OT1	LINC00294
	hsa-mir-6763-5p	NEAT1	KCNQ1OT1	LINC00294
IGF1R	hsa-mir-376a-3p	MALAT1
CDKN1A	hsa-mir-181a-5p	NEAT1	KCNQ1OT1
	hsa-mir-493-5p	NEAT1	KCNQ1OT1
	hsa-mir-576-5p	NEAT1	KCNQ1OT1	RNASEH1-AS1
	hsa-mir-942-5p	NEAT1	KCNQ1OT1	RNASEH1-AS1
CCND1	hsa-mir-328-3p	MALAT1
	hsa-mir-491-5p	MALAT1
	hsa-mir-498	MALAT1
	hsa-mir-526b-3p	MALAT1
	hsa-mir-519d-3p	MALAT1
	hsa-mir-6805-3p	MALAT1
ACTB	hsa-mir-218-5p	RNASEH1-AS1
	hsa-mir-324-5p	RNASEH1-AS1
CDKN1A	hsa-mir-345-5p	RNASEH1-AS1
	hsa-mir-576-5p	RNASEH1-AS1
	hsa-mir-942-5p	RNASEH1-AS1
