# Supplementary material for: LncRNAs harbouring regulatory motifs within repeat elements modulate immune response towards COVID‐19 disease severity and clinical outcomes
Source: Clin Transl Med. 2022 Jul 8;12(7):e932. doi: 10.1002/ctm2.932 (PMC9270577; doi:10.1002/ctm2.932)
Supplement: Supplementary file 4 — FileS4 [file CTM2-12-0-s004.xlsx]

## Sheet: mild_moderate
Additional file 4: GSEA of differentially expressed genes from lncRNA-miRNA-mRNA interaction network in mild vs moderate group
pathway	pval	padj	log2err	ES	NES	size	enrichment	leadingEdge
P53 PATHWAY	0.00723464	0.340028	0.407018	0.643312	1.80563	7	Up	CDKN1A	BTG2	PTPN14	FAS	CCNG1	HSPA4L	MDM2
INTERFERON ALPHA RESPONSE	0.201681	0.966717	0.164406	0.758859	1.23792	2	Up	CD47	CASP8
KRAS SIGNALING DN	0.271709	0.966717	0.1396	0.716049	1.16808	2	Up	BTG2	PTPRJ
ALLOGRAFT REJECTION	0.287958	0.966717	0.190023	0.440952	1.07938	5	Up	CD47	HIF1A	FAS
XENOBIOTIC METABOLISM	0.498982	0.976667	0.0802023	0.748466	1.00223	1	Up	FAS
REACTIVE OXYGEN SPECIES PATHWAY	0.517312	0.976667	0.0782955	0.736196	0.9858	1	Up	SOD2
UV RESPONSE UP	0.634409	0.976667	0.09855	0.440994	0.866712	3	Up	BTG2	SOD2
MYC TARGETS V2	0.661064	0.976667	0.0822055	0.530864	0.865993	2	Up	CDK4	MYC
INFLAMMATORY RESPONSE	0.697987	0.976667	0.134273	0.292994	0.822367	7	Up	CDKN1A	FPR1	BTG2	HIF1A
INTERFERON GAMMA RESPONSE	0.896825	0.976667	0.128143	0.235948	0.719336	8	Up	CDKN1A	FPR1	HIF1A	FAS	SOD2	NCOA3
WNT BETA CATENIN SIGNALING	0.936864	0.976667	0.0494905	0.527607	0.70649	1	Up	MYC
HEME METABOLISM	0.907563	0.976667	0.0659816	0.425926	0.694808	2	Up	BTG2
MTORC1 SIGNALING	0.976667	0.976667	0.0169971	-0.223135	-0.529821	10	Down	ETF1	SLC7A5	RDH11	LDLR	XBP1
SPERMATOGENESIS	0.965944	0.976667	0.0354665	-0.381169	-0.591805	2	Down	EZH2
EPITHELIAL MESENCHYMAL TRANSITION	0.875462	0.976667	0.0292103	-0.347331	-0.698801	5	Down	CD44	VEGFA
TNFA SIGNALING VIA NFKB	0.874444	0.976667	0.0237916	-0.297634	-0.706715	10	Down	SMAD3	CD44	VEGFA	NFAT5	LDLR	MYC
CHOLESTEROL HOMEOSTASIS	0.933464	0.976667	0.04783	-0.539877	-0.712302	1	Down	LDLR
PI3K AKT MTOR SIGNALING	0.809203	0.976667	0.0284333	-0.330105	-0.765745	9	Down	VAV3	PTEN
KRAS SIGNALING UP	0.80031	0.976667	0.0441523	-0.506173	-0.785887	2	Down	ETS1	AKT2
MYOGENESIS	0.760363	0.976667	0.0383206	-0.428818	-0.804077	4	Down	EIF4A2
ANGIOGENESIS	0.794521	0.976667	0.0552496	-0.613497	-0.809434	1	Down	VEGFA
PEROXISOME	0.763812	0.976667	0.0410713	-0.470258	-0.811138	3	Down	EPHX2	RDH11
FATTY ACID METABOLISM	0.774951	0.976667	0.0564118	-0.625767	-0.825623	1	Down	RDH11
HYPOXIA	0.717617	0.976667	0.0409884	-0.445699	-0.83573	4	Down	BCL2	ETS1	VEGFA
TGF BETA SIGNALING	0.705959	0.976667	0.0417397	-0.451069	-0.845799	4	Down	SMAD3	SMAD7	TRIM33
IL6 JAK STAT3 SIGNALING	0.557276	0.976667	0.0609039	-0.613115	-0.951926	2	Down	CD44
HEDGEHOG SIGNALING	0.555728	0.976667	0.0610364	-0.617284	-0.958399	2	Down	CDK6	VEGFA
E2F TARGETS	0.454545	0.976667	0.0553643	-0.440676	-1.02224	9	Down	WEE1	MAD2L1	HMGB2	SMC1A	EZH2
BILE ACID METABOLISM	0.469667	0.976667	0.0813027	-0.785276	-1.03608	1	Down	EPHX2
APICAL JUNCTION	0.410622	0.976667	0.0670513	-0.553253	-1.0374	4	Down	PTEN	ACTB
G2M CHECKPOINT	0.426407	0.976667	0.0566484	-0.419211	-1.0407	12	Down	SMAD3	HSPA8	MAD2L1	SLC7A5	SMC1A	EZH2	PURA	DMD	MYC	LBR
GLYCOLYSIS	0.392265	0.976667	0.0725352	-0.621118	-1.07135	3	Down	PKM	CD44	VEGFA
UNFOLDED PROTEIN RESPONSE	0.351418	0.976667	0.0723571	-0.54717	-1.10086	5	Down	EIF4A2	YWHAZ	SLC7A5	VEGFA	XBP1
IL2 STAT5 SIGNALING	0.344619	0.976667	0.0723571	-0.526964	-1.10334	6	Down	IGF1R	CD44	BCL2
UV RESPONSE DN	0.28653	0.966717	0.078921	-0.510098	-1.15152	8	Down	IGF1R	SMAD3	PTEN
MITOTIC SPINDLE	0.263812	0.966717	0.0940503	-0.676166	-1.1663	3	Down	CD2AP	SMC1A
MYC TARGETS V1	0.26143	0.966717	0.0852885	-0.537569	-1.17254	7	Down	HNRNPC	MAD2L1	ETF1
ADIPOGENESIS	0.176796	0.966717	0.119348	-0.720126	-1.24213	3	Down	PDCD4	EPHX2
ANDROGEN RESPONSE	0.174123	0.966717	0.111463	-0.601185	-1.25874	6	Down	FKBP5	ARID5B	KLK2	CDK6	AKT1
APOPTOSIS	0.0887446	0.966717	0.153159	-0.545269	-1.35364	12	Down	WEE1	PDCD4	PMAIP1	ETF1	CD44	HMGB2
ESTROGEN RESPONSE LATE	0.0750293	0.966717	0.175204	-0.63554	-1.38624	7	Down	FKBP5	PDCD4	CD44	BCL2	SLC7A5
ESTROGEN RESPONSE EARLY	0.0525114	0.966717	0.208955	-0.635875	-1.43546	8	Down	FKBP5	IGF1R	PMAIP1	CD44	BCL2	SLC7A5

## Sheet: mild_severe
Additional file 4: GSEA of differentially expressed genes from lncRNA-miRNA-mRNA interaction network in mild vs severe group
pathway	pval	padj	log2err	ES	NES	size	enrichment	leadingEdge
INFLAMMATORY RESPONSE	0.263056	0.70922	0.11524	0.928571	1.36148	1	Up	HIF1A
NOTCH SIGNALING	0.386847	0.70922	0.0913924	0.785714	1.15202	1	Up	CCND1
TNFA SIGNALING VIA NFKB	0.386847	0.70922	0.0913924	0.785714	1.15202	1	Up	CCND1
G2M CHECKPOINT	0.807692	0.869176	0.0886261	0.416667	0.781103	3	Up	HIF1A	CCND1
ALLOGRAFT REJECTION	0.869048	0.869176	0.0711327	0.461538	0.734603	2	Up	HIF1A
INTERFERON GAMMA RESPONSE	0.743704	0.869176	0.0454968	-0.565947	-0.822193	2	Down	CD274
ESTROGEN RESPONSE LATE	0.73037	0.869176	0.0463228	-0.569027	-0.826668	2	Down	SLC7A5
PI3K AKT MTOR SIGNALING	0.869176	0.869176	0.04707	-0.571429	-0.838855	1	Down	AKT1
ANDROGEN RESPONSE	0.715621	0.869176	0.0425023	-0.561205	-0.863209	3	Down	CDK6	AKT1
MTORC1 SIGNALING	0.752688	0.869176	0.053677	-0.642857	-0.943712	1	Down	SLC7A5
UNFOLDED PROTEIN RESPONSE	0.752688	0.869176	0.053677	-0.642857	-0.943712	1	Down	SLC7A5
ESTROGEN RESPONSE EARLY	0.539386	0.847606	0.0554793	-0.658169	-1.01235	3	Down	IGF1R
UV RESPONSE DN	0.448889	0.759658	0.0692836	-0.730136	-1.06072	2	Down	IGF1R
HEDGEHOG SIGNALING	0.351254	0.70922	0.0925529	-0.785714	-1.15343	1	Down	CDK6
APICAL JUNCTION	0.351254	0.70922	0.0925529	-0.857143	-1.25828	1	Down	CD274
IL2 STAT5 SIGNALING	0.236559	0.70922	0.11725	-0.928571	-1.36314	1	Down	IGF1R
MYOGENESIS	0.0607407	0.607168	0.222056	-0.93902	-1.36418	2	Down	APP
APOPTOSIS	0.0425423	0.607168	0.321776	-0.986826	-1.43363	2	Down	APP
ANGIOGENESIS	0.137993	0.607168	0.158514	-1	-1.468	1	Down	APP
APICAL SURFACE	0.137993	0.607168	0.158514	-1	-1.468	1	Down	APP
P53 PATHWAY	0.137993	0.607168	0.158514	-1	-1.468	1	Down	APP

## Sheet: mild_mortality
Additional file 4: GSEA of differentially expressed genes from lncRNA-miRNA-mRNA interaction network in mild vs mortality group
pathway	pval	padj	log2err	ES	NES	size	enrichment	leadingEdge
HYPOXIA	0.00630715	0.208136	0.407018	0.993065	1.50344	2	Up	CDKN1A	VEGFA
IL2 STAT5 SIGNALING	0.0159398	0.263006	0.352488	0.974359	1.47512	2	Up	NCOA3	BMPR2
PI3K AKT MTOR SIGNALING	0.0620805	0.292665	0.234393	0.923077	1.39748	2	Up	CDKN1A	GSK3B
E2F TARGETS	0.0521236	0.292665	0.276501	1	1.38587	1	Up	CDKN1A
INFLAMMATORY RESPONSE	0.0521236	0.292665	0.276501	1	1.38587	1	Up	CDKN1A
P53 PATHWAY	0.0521236	0.292665	0.276501	1	1.38587	1	Up	CDKN1A
INTERFERON GAMMA RESPONSE	0.0858034	0.336614	0.190023	0.82864	1.38078	3	Up	CDKN1A	NCOA3
MTORC1 SIGNALING	0.109204	0.336614	0.166934	0.807703	1.34589	3	Up	CDKN1A	GSK3B
TGF BETA SIGNALING	0.133205	0.366313	0.168238	0.95	1.31658	1	Up	BMPR2
TNFA SIGNALING VIA NFKB	0.191888	0.452307	0.122108	0.730813	1.21777	3	Up	CDKN1A	VEGFA
FATTY ACID METABOLISM	0.318533	0.525579	0.102822	0.85	1.17799	1	Up	CPOX
HEME METABOLISM	0.318533	0.525579	0.102822	0.85	1.17799	1	Up	CPOX
MYOGENESIS	0.238255	0.485294	0.112379	0.777052	1.17641	2	Up	CDKN1A	ADCY9
HEDGEHOG SIGNALING	0.265211	0.486219	0.100991	0.691883	1.1529	3	Up	DPYSL2	CDK6
EPITHELIAL MESENCHYMAL TRANSITION	0.439597	0.690796	0.0766747	0.674028	1.02044	2	Up	TGFBR3	VEGFA	VEGFA
GLYCOLYSIS	0.530201	0.778946	0.0672065	0.647712	0.980598	2	Up	GFPT1	VEGFA
UV RESPONSE DN	0.604247	0.799515	0.067676	0.7	0.970111	1	Up	TGFBR3
APOPTOSIS	0.542902	0.778946	0.0625237	0.575908	0.959645	3	Up	CDKN1A	TGFBR3
G2M CHECKPOINT	0.953668	0.953668	0.0462303	0.525	0.727583	1	Up	BUB1
MITOTIC SPINDLE	0.953668	0.953668	0.0462303	0.525	0.727583	1	Up	BUB1
SPERMATOGENESIS	0.953668	0.953668	0.0462303	0.525	0.727583	1	Up	BUB1
ANDROGEN RESPONSE	0.844488	0.953668	0.0526973	-0.575	-0.789559	1	Down	CDK6
KRAS SIGNALING UP	0.755906	0.890889	0.057853	-0.625	-0.858217	1	Down	ADAM17
WNT BETA CATENIN SIGNALING	0.755906	0.890889	0.057853	-0.625	-0.858217	1	Down	ADAM17
ANGIOGENESIS	0.629921	0.799515	0.0665892	-0.7	-0.961203	1	Down	VEGFA
UNFOLDED PROTEIN RESPONSE	0.629921	0.799515	0.0665892	-0.7	-0.961203	1	Down	VEGFA
REACTIVE OXYGEN SPECIES PATHWAY	0.25	0.485294	0.119888	-0.9	-1.23583	1	Down	SOD2
UV RESPONSE UP	0.25	0.485294	0.119888	-0.9	-1.23583	1	Down	SOD2
ADIPOGENESIS	0.112205	0.336614	0.186433	-0.975	-1.33882	1	Down	EPHX2
BILE ACID METABOLISM	0.112205	0.336614	0.186433	-0.975	-1.33882	1	Down	EPHX2
PEROXISOME	0.0545051	0.292665	0.321776	-0.923077	-1.46321	2	Down	EPHX2	SOD2

## Sheet: moderate_severe
Additional file 4: GSEA of differentially expressed genes from lncRNA-miRNA-mRNA interaction network in severe vs moderate group
pathway	pval	padj	log2err	ES	NES	size	enrichment	leadingEdge
GLYCOLYSIS	0.880478	0.979556	0.0513223	-0.581395	-0.760658	1	Down	ARPP19
XENOBIOTIC METABOLISM	0.880478	0.979556	0.0513223	-0.581395	-0.760658	1	Down	ARPP19
ALLOGRAFT REJECTION	0.671315	0.84644	0.0640704	-0.697674	-0.91279	1	Down	HIF1A
KRAS SIGNALING DN	0.472112	0.660743	0.0819779	-0.790698	-1.0345	1	Down	SKIL
TGF BETA SIGNALING	0.472112	0.660743	0.0819779	-0.790698	-1.0345	1	Down	SKIL
INFLAMMATORY RESPONSE	0.371611	0.598706	0.0828962	-0.714286	-1.11542	2	Down	CDKN1A	HIF1A
INTERFERON GAMMA RESPONSE	0.371611	0.598706	0.0828962	-0.714286	-1.11542	2	Down	CDKN1A	HIF1A
MTORC1 SIGNALING	0.274322	0.530356	0.100279	-0.747903	-1.16792	2	Down	CDKN1A
G2M CHECKPOINT	0.23764	0.492253	0.10925	-0.77029	-1.20288	2	Down	CCND1
E2F TARGETS	0.159363	0.378146	0.155242	-0.953488	-1.24748	1	Down	CDKN1A
HYPOXIA	0.159363	0.378146	0.155242	-0.953488	-1.24748	1	Down	CDKN1A
MYOGENESIS	0.159363	0.378146	0.155242	-0.953488	-1.24748	1	Down	CDKN1A
PI3K AKT MTOR SIGNALING	0.169514	0.378146	0.118815	-0.686098	-1.28358	4	Down	CDKN1A	MKNK2	PIKFYVE
ESTROGEN RESPONSE EARLY	0.0517928	0.356923	0.282013	-1	-1.30833	1	Down	CCND1
NOTCH SIGNALING	0.0517928	0.356923	0.282013	-1	-1.30833	1	Down	CCND1
ESTROGEN RESPONSE LATE	0.132668	0.378146	0.142901	-0.759978	-1.30993	3	Down	CCND1
P53 PATHWAY	0.0955777	0.378146	0.170932	-0.782661	-1.34903	3	Down	CDKN1A	MKNK2
APOPTOSIS	0.0615385	0.356923	0.204295	-0.737152	-1.44211	5	Down	CCND1	CDKN1A
ANDROGEN RESPONSE	0.0108627	0.315018	0.38073	-0.970051	-1.51482	2	Down	CCND1
TNFA SIGNALING VIA NFKB	0.0341656	0.356923	0.282013	-0.810508	-1.51633	4	Down	CCND1	CDKN1A

## Sheet: recovered_mortality
Additional file 4: GSEA of differentially expressed genes from lncRNA-miRNA-mRNA interaction network in recovered vs mortality group
pathway	pval	padj	log2err	ES	NES	size	enrichment	leadingEdge
GLYCOLYSIS	0.860735	0.960051	0.0510114	-0.581395	-0.766899	1	Down	ARPP19
XENOBIOTIC METABOLISM	0.860735	0.960051	0.0510114	-0.581395	-0.766899	1	Down	ARPP19
ALLOGRAFT REJECTION	0.68472	0.863342	0.0617054	-0.697674	-0.920278	1	Down	HIF1A
KRAS SIGNALING DN	0.454545	0.646073	0.0824344	-0.790698	-1.04298	1	Down	SKIL
TGF BETA SIGNALING	0.454545	0.646073	0.0824344	-0.790698	-1.04298	1	Down	SKIL
INFLAMMATORY RESPONSE	0.358521	0.577617	0.0852885	-0.714286	-1.11321	2	Down	CDKN1A	HIF1A
INTERFERON GAMMA RESPONSE	0.358521	0.577617	0.0852885	-0.714286	-1.11321	2	Down	CDKN1A	HIF1A
MTORC1 SIGNALING	0.27492	0.531511	0.100633	-0.747903	-1.1656	2	Down	CDKN1A
G2M CHECKPOINT	0.226688	0.469568	0.112843	-0.77029	-1.20049	2	Down	CCND1
E2F TARGETS	0.11412	0.294802	0.183024	-0.953488	-1.25771	1	Down	CDKN1A
HYPOXIA	0.11412	0.294802	0.183024	-0.953488	-1.25771	1	Down	CDKN1A
MYOGENESIS	0.11412	0.294802	0.183024	-0.953488	-1.25771	1	Down	CDKN1A
PI3K AKT MTOR SIGNALING	0.132153	0.294802	0.1396	-0.686098	-1.31004	4	Down	CDKN1A	MKNK2	PIKFYVE
ESTROGEN RESPONSE EARLY	0.0590333	0.294802	0.321776	-1	-1.31907	1	Down	CCND1
NOTCH SIGNALING	0.0590333	0.294802	0.321776	-1	-1.31907	1	Down	CCND1
ESTROGEN RESPONSE LATE	0.120766	0.294802	0.153159	-0.759978	-1.32262	3	Down	CCND1
P53 PATHWAY	0.0883652	0.294802	0.181383	-0.782661	-1.3621	3	Down	CDKN1A	MKNK2
APOPTOSIS	0.0376623	0.294802	0.266351	-0.737152	-1.49506	5	Down	CCND1	CDKN1A
ANDROGEN RESPONSE	0.0119074	0.294802	0.38073	-0.970051	-1.51181	2	Down	CCND1
TNFA SIGNALING VIA NFKB	0.0272426	0.294802	0.352488	-0.810508	-1.54759	4	Down	CCND1	CDKN1A
