# Supplementary material for: LncRNAs harbouring regulatory motifs within repeat elements modulate immune response towards COVID‐19 disease severity and clinical outcomes
Source: Clin Transl Med. 2022 Jul 8;12(7):e932. doi: 10.1002/ctm2.932 (PMC9270577; doi:10.1002/ctm2.932)
Supplement: Supplementary file 5 — FileS5 [file CTM2-12-0-s003.xlsx]

## Sheet: mild_moderate
Additional File 5: List of differentially expressed genes from mild vs moderate group
	Gene name	baseMean	log2FoldChange	lfcSE	stat	pvalue	padj	Gene description	Gene name
ENSG00000276998.1	REXO1L2P	2.23571	-2.04379	0.4177	-4.89296	9.93e-07	NA	REXO1 like 2, pseudogene [Source:HGNC Symbol;Acc:HGNC:32239]	REXO1L2P
ENSG00000251705.1	RNA5-8SP6	43435.6	5.06687	1.03646	4.88865	1.02e-06	0.0131737	RNA, 5.8S ribosomal pseudogene 6 [Source:HGNC Symbol;Acc:HGNC:41960]	RNA5-8SP6
ENSG00000231350.5	MUC21	11.7073	3.30019	0.743761	4.43716	9.12e-06	0.0380767	mucin 21, cell surface associated [Source:HGNC Symbol;Acc:HGNC:21661]	MUC21
ENSG00000215328.6	HSPA1A	10.5815	3.61715	0.822777	4.39627	1.1e-05	0.0380767	heat shock protein family A (Hsp70) member 1A [Source:HGNC Symbol;Acc:HGNC:5232]	HSPA1A
ENSG00000130513.6	GDF15	5.77565	-1.96016	0.447282	-4.38239	1.17e-05	0.0380767	growth differentiation factor 15 [Source:HGNC Symbol;Acc:HGNC:30142]	GDF15
ENSG00000133636.11	NTS	6.45335	-2.18553	0.516572	-4.23083	2.33e-05	0.0604198	neurotensin [Source:HGNC Symbol;Acc:HGNC:8038]	NTS
ENSG00000179593.16	ALOX15B	4.28946	-1.67015	0.402954	-4.14478	3.4e-05	0.0735554	arachidonate 15-lipoxygenase type B [Source:HGNC Symbol;Acc:HGNC:434]	ALOX15B
ENSG00000173610.12	UGT2A1	14.7704	-2.53747	0.618404	-4.10326	4.07e-05	0.0755082	UDP glucuronosyltransferase family 2 member A1 complex locus [Source:HGNC Symbol;Acc:HGNC:12542]	UGT2A1
ENSG00000226634.6	DDAH2	2.35139	-1.69269	0.413423	-4.09433	4.23e-05	NA	dimethylarginine dimethylaminohydrolase 2 [Source:HGNC Symbol;Acc:HGNC:2716]	DDAH2
ENSG00000000971.16	CFH	10.1761	-2.04335	0.509431	-4.01104	6.05e-05	0.0977195	complement factor H [Source:HGNC Symbol;Acc:HGNC:4883]	CFH
ENSG00000163132.8	MSX1	12.456	2.51579	0.635717	3.95741	7.58e-05	0.0977195	msh homeobox 1 [Source:HGNC Symbol;Acc:HGNC:7391]	MSX1
ENSG00000204592.9	HLA-E	19.7747	2.88954	0.733793	3.93782	8.22e-05	0.0977195	major histocompatibility complex, class I, E [Source:HGNC Symbol;Acc:HGNC:4962]	HLA-E
ENSG00000139263.12	LRIG3	7.54816	-1.76274	0.450486	-3.91298	9.12e-05	0.0977195	leucine rich repeats and immunoglobulin like domains 3 [Source:HGNC Symbol;Acc:HGNC:30991]	LRIG3
ENSG00000102738.8	MRPS31	3.74688	-1.79371	0.45898	-3.90805	9.3e-05	NA	mitochondrial ribosomal protein S31 [Source:HGNC Symbol;Acc:HGNC:16632]	MRPS31
ENSG00000163682.17	RPL9	13.4146	-1.92875	0.496145	-3.88747	0.000101295	0.0977195	ribosomal protein L9 [Source:HGNC Symbol;Acc:HGNC:10369]	RPL9
ENSG00000183844.17	FAM3B	4.49329	-1.59759	0.411072	-3.88641	0.000101739	0.0977195	FAM3 metabolism regulating signaling molecule B [Source:HGNC Symbol;Acc:HGNC:1253]	FAM3B
ENSG00000041982.16	TNC	9.89893	-1.79318	0.465421	-3.85281	0.000116768	0.0977195	tenascin C [Source:HGNC Symbol;Acc:HGNC:5318]	TNC
ENSG00000096060.15	FKBP5	20.1912	-1.99819	0.520458	-3.83929	0.000123393	0.0977195	FKBP prolyl isomerase 5 [Source:HGNC Symbol;Acc:HGNC:3721]	FKBP5
ENSG00000179604.10	CDC42EP4	9.28291	-1.65396	0.432985	-3.81991	0.000133503	0.0977195	CDC42 effector protein 4 [Source:HGNC Symbol;Acc:HGNC:17147]	CDC42EP4
ENSG00000275993.3	SIK1B	9.45822	-2.25993	0.593288	-3.80917	0.000139436	0.0977195	salt inducible kinase 1B (putative) [Source:HGNC Symbol;Acc:HGNC:52389]	SIK1B
ENSG00000276016.4	ABR	11.603	-1.78594	0.469699	-3.80231	0.000143353	0.0977195	ABR activator of RhoGEF and GTPase [Source:HGNC Symbol;Acc:HGNC:81]	ABR
ENSG00000280938.1	TRARG1	2.08491	2.10442	0.554709	3.79373	0.000148399	NA	trafficking regulator of GLUT4 (SLC2A4) 1 [Source:HGNC Symbol;Acc:HGNC:29592]	TRARG1
ENSG00000081803.16	CADPS2	6.06357	-1.51458	0.399455	-3.79161	0.000149675	0.0977195	calcium dependent secretion activator 2 [Source:HGNC Symbol;Acc:HGNC:16018]	CADPS2
ENSG00000168394.12	TAP1	12.5809	-2.27931	0.601395	-3.79003	0.000150627	0.0977195	transporter 1, ATP binding cassette subfamily B member [Source:HGNC Symbol;Acc:HGNC:43]	TAP1
ENSG00000224952.7	PBX2	2.13019	-1.8731	0.496519	-3.77246	0.000161643	NA	PBX homeobox 2 [Source:HGNC Symbol;Acc:HGNC:8633]	PBX2
ENSG00000224501.5	HSPA1B	4.19761	2.88346	0.765645	3.76605	0.000165848	0.0990002	heat shock protein family A (Hsp70) member 1B [Source:HGNC Symbol;Acc:HGNC:5233]	HSPA1B
ENSG00000181222.19	POLR2A	21.0162	-2.04639	0.543813	-3.76304	0.000167862	0.0990002	RNA polymerase II subunit A [Source:HGNC Symbol;Acc:HGNC:9187]	POLR2A
ENSG00000065154.12	OAT	14.674	-1.97382	0.534986	-3.68948	0.000224714	0.126768	ornithine aminotransferase [Source:HGNC Symbol;Acc:HGNC:8091]	OAT
ENSG00000157827.20	FMNL2	4.96605	-1.27184	0.346839	-3.66696	0.000245455	0.128704	formin like 2 [Source:HGNC Symbol;Acc:HGNC:18267]	FMNL2
ENSG00000166197.17	NOLC1	6.84698	-1.53993	0.420248	-3.66433	0.000247984	0.128704	nucleolar and coiled-body phosphoprotein 1 [Source:HGNC Symbol;Acc:HGNC:15608]	NOLC1
ENSG00000079691.18	CARMIL1	6.90108	-1.41317	0.388272	-3.63965	0.00027301	0.136242	capping protein regulator and myosin 1 linker 1 [Source:HGNC Symbol;Acc:HGNC:21581]	CARMIL1
ENSG00000226050.3	USP8P1	1.80065	1.94847	0.537702	3.6237	0.000290418	NA	USP8 pseudogene 1 [Source:HGNC Symbol;Acc:HGNC:13987]	USP8P1
ENSG00000275837.3	SMARCB1	2.54198	-1.88604	0.521821	-3.61434	0.000301119	NA	SWI/SNF related, matrix associated, actin dependent regulator of chromatin, subfamily b, member 1 [Source:HGNC Symbol;Acc:HGNC:11103]	SMARCB1
ENSG00000095564.14	BTAF1	7.97737	-1.69756	0.470146	-3.61072	0.000305352	0.146739	B-TFIID TATA-box binding protein associated factor 1 [Source:HGNC Symbol;Acc:HGNC:17307]	BTAF1
ENSG00000131116.12	ZNF428	5.448	-1.36437	0.381844	-3.5731	0.000352785	0.163478	zinc finger protein 428 [Source:HGNC Symbol;Acc:HGNC:20804]	ZNF428
ENSG00000282183.1	GOLGA2P10	3.38664	-1.67736	0.470347	-3.56621	0.00036218	NA	GOLGA2 pseudogene 10 [Source:HGNC Symbol;Acc:HGNC:26229]	GOLGA2P10
ENSG00000134884.15	ARGLU1	9.3468	-1.6018	0.451	-3.55166	0.000382807	0.168654	arginine and glutamate rich 1 [Source:HGNC Symbol;Acc:HGNC:25482]	ARGLU1
ENSG00000285390.2	ATP5IF1	7.54294	-1.60226	0.452162	-3.54356	0.000394765	0.168654	ATP synthase inhibitory factor subunit 1 [Source:HGNC Symbol;Acc:HGNC:871]	ATP5IF1
ENSG00000088812.18	ATRN	11.3844	-1.60361	0.453234	-3.53814	0.000402949	0.168654	attractin [Source:HGNC Symbol;Acc:HGNC:885]	ATRN
ENSG00000135862.6	LAMC1	6.44873	-1.50919	0.429168	-3.51654	0.000437213	0.168826	laminin subunit gamma 1 [Source:HGNC Symbol;Acc:HGNC:6492]	LAMC1
ENSG00000074527.13	NTN4	6.2736	-1.64851	0.469181	-3.5136	0.000442085	0.168826	netrin 4 [Source:HGNC Symbol;Acc:HGNC:13658]	NTN4
ENSG00000140105.18	WARS1	21.4096	-2.06659	0.588202	-3.51341	0.000442396	0.168826	tryptophanyl-tRNA synthetase 1 [Source:HGNC Symbol;Acc:HGNC:12729]	WARS1
ENSG00000115875.19	SRSF7	8.94804	-1.73092	0.495492	-3.49333	0.000477034	0.176844	serine and arginine rich splicing factor 7 [Source:HGNC Symbol;Acc:HGNC:10789]	SRSF7
ENSG00000136935.14	GOLGA1	4.96419	-1.33476	0.384369	-3.47259	0.000515456	0.182831	golgin A1 [Source:HGNC Symbol;Acc:HGNC:4424]	GOLGA1
ENSG00000185164.14	NOMO2	9.09198	-1.94996	0.56217	-3.46863	0.000523119	0.182831	NODAL modulator 2 [Source:HGNC Symbol;Acc:HGNC:22652]	NOMO2
ENSG00000107798.18	LIPA	5.73603	-1.40974	0.40716	-3.46236	0.000535458	0.182831	lipase A, lysosomal acid type [Source:HGNC Symbol;Acc:HGNC:6617]	LIPA
ENSG00000112773.16	TENT5A	7.00437	-1.64158	0.476671	-3.44384	0.000573523	0.190158	terminal nucleotidyltransferase 5A [Source:HGNC Symbol;Acc:HGNC:18345]	TENT5A
ENSG00000256045.3	MTRNR2L10	147.247	2.60835	0.760525	3.42967	0.000604325	0.190158	MT-RNR2 like 10 [Source:HGNC Symbol;Acc:HGNC:37167]	MTRNR2L10
ENSG00000230128.3	IER3	13.0251	2.49915	0.729154	3.42747	0.000609236	0.190158	immediate early response 3 [Source:HGNC Symbol;Acc:HGNC:5392]	IER3
ENSG00000228881.7	TRIM26	6.16759	-1.64718	0.482296	-3.41528	0.000637158	0.190158	tripartite motif containing 26 [Source:HGNC Symbol;Acc:HGNC:12962]	TRIM26
ENSG00000077097.15	TOP2B	10.4202	-1.72975	0.506527	-3.41492	0.000638007	0.190158	DNA topoisomerase II beta [Source:HGNC Symbol;Acc:HGNC:11990]	TOP2B
ENSG00000164099.3	PRSS12	7.13941	-1.49468	0.438065	-3.41201	0.000644851	0.190158	serine protease 12 [Source:HGNC Symbol;Acc:HGNC:9477]	PRSS12
ENSG00000236560.6	PPP1R11	4.06787	-1.39821	0.41043	-3.40669	0.000657566	NA	protein phosphatase 1 regulatory inhibitor subunit 11 [Source:HGNC Symbol;Acc:HGNC:9285]	PPP1R11
ENSG00000117000.9	RLF	6.20277	-1.43242	0.42191	-3.39509	0.000686057	0.197813	RLF zinc finger [Source:HGNC Symbol;Acc:HGNC:10025]	RLF
ENSG00000237441.10	RGL2	2.27851	-1.87148	0.55317	-3.38319	0.000716489	NA	ral guanine nucleotide dissociation stimulator like 2 [Source:HGNC Symbol;Acc:HGNC:9769]	RGL2
ENSG00000197894.11	ADH5	9.01897	-1.58311	0.468001	-3.3827	0.000717776	0.199145	alcohol dehydrogenase 5 (class III), chi polypeptide [Source:HGNC Symbol;Acc:HGNC:253]	ADH5
ENSG00000182107.7	TMEM30B	7.19686	-1.3932	0.412029	-3.38132	0.000721372	0.199145	transmembrane protein 30B [Source:HGNC Symbol;Acc:HGNC:27254]	TMEM30B
ENSG00000151376.18	ME3	4.19284	-1.22111	0.362328	-3.37019	0.000751169	0.201076	malic enzyme 3 [Source:HGNC Symbol;Acc:HGNC:6985]	ME3
ENSG00000153574.9	RPIA	4.11724	-1.34976	0.401254	-3.36386	0.000768598	NA	ribose 5-phosphate isomerase A [Source:HGNC Symbol;Acc:HGNC:10297]	RPIA
ENSG00000213722.10	DDAH2	2.9876	2.32759	0.692294	3.36214	0.000773421	NA	dimethylarginine dimethylaminohydrolase 2 [Source:HGNC Symbol;Acc:HGNC:2716]	DDAH2
ENSG00000288607.1	AC012254.6	7.75496	2.4645	0.733233	3.36114	0.000776224	0.201076	elongin A3 family member B	AC012254.6
ENSG00000101443.18	WFDC2	38.9964	-2.24527	0.66822	-3.36007	0.000779217	0.201076	WAP four-disulfide core domain 2 [Source:HGNC Symbol;Acc:HGNC:15939]	WFDC2
ENSG00000281221.3	PSMC4	8.42479	-1.50492	0.44894	-3.35217	0.000801819	0.201076	proteasome 26S subunit, ATPase 4 [Source:HGNC Symbol;Acc:HGNC:9551]	PSMC4
ENSG00000163399.16	ATP1A1	60.5165	-2.15473	0.643054	-3.35078	0.000805854	0.201076	ATPase Na+/K+ transporting subunit alpha 1 [Source:HGNC Symbol;Acc:HGNC:799]	ATP1A1
ENSG00000136240.10	KDELR2	9.21848	-1.71494	0.514266	-3.33474	0.000853785	0.209016	KDEL endoplasmic reticulum protein retention receptor 2 [Source:HGNC Symbol;Acc:HGNC:6305]	KDELR2
ENSG00000185294.7	SPPL2C	2.09632	1.93011	0.579081	3.33306	0.000858978	NA	signal peptide peptidase like 2C [Source:HGNC Symbol;Acc:HGNC:28902]	SPPL2C
ENSG00000117143.13	UAP1	11.2744	-1.65997	0.49988	-3.32075	0.000897773	0.213821	UDP-N-acetylglucosamine pyrophosphorylase 1 [Source:HGNC Symbol;Acc:HGNC:12457]	UAP1
ENSG00000146085.8	MMUT	5.28513	-1.53887	0.464392	-3.31373	0.000920615	0.213821	methylmalonyl-CoA mutase [Source:HGNC Symbol;Acc:HGNC:7526]	MMUT
ENSG00000253488.1	SINHCAFP3	6.5846	1.79057	0.541085	3.30922	0.000935579	0.213821	SINHCAF pseudogene 3 [Source:HGNC Symbol;Acc:HGNC:19896]	SINHCAFP3
ENSG00000144136.11	SLC20A1	12.1519	-1.68666	0.50986	-3.3081	0.000939329	0.213821	solute carrier family 20 member 1 [Source:HGNC Symbol;Acc:HGNC:10946]	SLC20A1
ENSG00000197991.11	AL592490.1	1.92027	1.59431	0.482374	3.30513	0.000949322	NA	novel protein	AL592490.1
ENSG00000104723.21	TUSC3	4.34113	-1.33572	0.404372	-3.30319	0.000955928	0.213848	tumor suppressor candidate 3 [Source:HGNC Symbol;Acc:HGNC:30242]	TUSC3
ENSG00000122644.13	ARL4A	7.45484	-1.33604	0.406049	-3.29035	0.00100064	0.217365	ADP ribosylation factor like GTPase 4A [Source:HGNC Symbol;Acc:HGNC:695]	ARL4A
ENSG00000148834.13	GSTO1	5.24115	-1.46169	0.444407	-3.28908	0.00100516	0.217365	glutathione S-transferase omega 1 [Source:HGNC Symbol;Acc:HGNC:13312]	GSTO1
ENSG00000020426.11	MNAT1	3.32461	-1.28379	0.39205	-3.27456	0.00105826	NA	MNAT1 component of CDK activating kinase [Source:HGNC Symbol;Acc:HGNC:7181]	MNAT1
ENSG00000224395.8	OR2H1	1.58054	1.72625	0.527418	3.27303	0.00106402	NA	olfactory receptor family 2 subfamily H member 1 [Source:HGNC Symbol;Acc:HGNC:8252]	OR2H1
ENSG00000197446.9	CYP2F1	17.2286	-1.66798	0.50982	-3.2717	0.00106902	0.22064	cytochrome P450 family 2 subfamily F member 1 [Source:HGNC Symbol;Acc:HGNC:2632]	CYP2F1
ENSG00000225840.2	AC010970.1	1.61099e+06	2.66488	0.814676	3.2711	0.00107131	0.22064	RNA, 18S ribosomal pseudogene	AC010970.1
ENSG00000163882.9	POLR2H	5.16424	-1.16495	0.356136	-3.2711	0.00107132	0.22064	RNA polymerase II, I and III subunit H [Source:HGNC Symbol;Acc:HGNC:9195]	POLR2H
ENSG00000262102.1	DSEL	1.46534	-1.35574	0.415266	-3.26477	0.00109555	NA	dermatan sulfate epimerase like [Source:HGNC Symbol;Acc:HGNC:18144]	DSEL
ENSG00000273722.4	TMC4	4.00245	-1.74721	0.535934	-3.26011	0.00111367	NA	transmembrane channel like 4 [Source:HGNC Symbol;Acc:HGNC:22998]	TMC4
ENSG00000232005.7	PBX2	3.44356	1.71745	0.527726	3.25443	0.00113621	NA	PBX homeobox 2 [Source:HGNC Symbol;Acc:HGNC:8633]	PBX2
ENSG00000102804.15	TSC22D1	17.4027	-1.69049	0.520217	-3.24959	0.00115571	0.232546	TSC22 domain family member 1 [Source:HGNC Symbol;Acc:HGNC:16826]	TSC22D1
ENSG00000278091.4	ZNF85	3.2576	1.3106	0.403325	3.24948	0.00115617	NA	zinc finger protein 85 [Source:HGNC Symbol;Acc:HGNC:13160]	ZNF85
ENSG00000115415.20	STAT1	39.7424	-2.12388	0.654041	-3.24732	0.00116497	0.232546	signal transducer and activator of transcription 1 [Source:HGNC Symbol;Acc:HGNC:11362]	STAT1
ENSG00000103319.12	EEF2K	3.54994	-1.7397	0.538514	-3.23056	0.00123546	NA	eukaryotic elongation factor 2 kinase [Source:HGNC Symbol;Acc:HGNC:24615]	EEF2K
ENSG00000182768.9	NGRN	9.91245	-1.51738	0.470626	-3.22417	0.00126339	0.24837	neugrin, neurite outgrowth associated [Source:HGNC Symbol;Acc:HGNC:18077]	NGRN
ENSG00000175216.15	CKAP5	9.01945	-1.48248	0.461789	-3.21029	0.00132602	0.256793	cytoskeleton associated protein 5 [Source:HGNC Symbol;Acc:HGNC:28959]	CKAP5
ENSG00000275183.2	LENG9	1.77437	1.87979	0.586258	3.20641	0.00134401	NA	leukocyte receptor cluster member 9 [Source:HGNC Symbol;Acc:HGNC:16306]	LENG9
ENSG00000205155.8	PSENEN	11.4713	-1.76632	0.551622	-3.20204	0.00136456	0.260369	presenilin enhancer, gamma-secretase subunit [Source:HGNC Symbol;Acc:HGNC:30100]	PSENEN
ENSG00000046651.15	OFD1	6.2598	-1.47425	0.461794	-3.19243	0.0014108	0.265291	OFD1 centriole and centriolar satellite protein [Source:HGNC Symbol;Acc:HGNC:2567]	OFD1
ENSG00000134440.12	NARS1	11.5601	-1.56669	0.491636	-3.18669	0.00143913	0.266752	asparaginyl-tRNA synthetase 1 [Source:HGNC Symbol;Acc:HGNC:7643]	NARS1
ENSG00000275619.2	GON7	1.886	-1.52851	0.482545	-3.16759	0.00153707	NA	GON7 subunit of KEOPS complex [Source:HGNC Symbol;Acc:HGNC:20356]	GON7
ENSG00000180964.17	TCEAL8	2.87532	-1.39791	0.441941	-3.16311	0.00156091	NA	transcription elongation factor A like 8 [Source:HGNC Symbol;Acc:HGNC:28683]	TCEAL8
ENSG00000178988.11	MRFAP1L1	6.72047	-1.36351	0.431302	-3.16139	0.00157019	0.282108	Morf4 family associated protein 1 like 1 [Source:HGNC Symbol;Acc:HGNC:28796]	MRFAP1L1
ENSG00000069275.13	NUCKS1	18.1651	-1.79111	0.567317	-3.15716	0.00159313	0.282108	nuclear casein kinase and cyclin dependent kinase substrate 1 [Source:HGNC Symbol;Acc:HGNC:29923]	NUCKS1
ENSG00000249072.1	AC114801.3	13.5172	2.46354	0.780692	3.15559	0.00160175	0.282108	novel pseudogene	AC114801.3
ENSG00000154914.17	USP43	5.81427	-1.22999	0.389943	-3.15428	0.00160894	0.282108	ubiquitin specific peptidase 43 [Source:HGNC Symbol;Acc:HGNC:20072]	USP43
ENSG00000276848.4	KIR3DX1	3.4296	2.27298	0.721568	3.15006	0.0016324	NA	killer cell immunoglobulin like receptor, three Ig domains X1 (pseudogene) [Source:HGNC Symbol;Acc:HGNC:25043]	KIR3DX1
ENSG00000115840.14	SLC25A12	3.9838	-1.15199	0.366465	-3.14351	0.00166934	NA	solute carrier family 25 member 12 [Source:HGNC Symbol;Acc:HGNC:10982]	SLC25A12
ENSG00000057149.16	SERPINB3	81.6614	-2.5192	0.802745	-3.13823	0.00169971	0.294049	serpin family B member 3 [Source:HGNC Symbol;Acc:HGNC:10569]	SERPINB3
ENSG00000223493.9	SKIV2L	1.84649	1.72264	0.549746	3.13353	0.0017272	NA	Ski2 like RNA helicase [Source:HGNC Symbol;Acc:HGNC:10898]	SKIV2L
ENSG00000206299.8	TAP2	2.23152	2.16691	0.69168	3.13282	0.00173133	NA	transporter 2, ATP binding cassette subfamily B member [Source:HGNC Symbol;Acc:HGNC:44]	TAP2
ENSG00000101365.21	IDH3B	5.09033	-1.2592	0.402165	-3.13106	0.00174177	0.295744	isocitrate dehydrogenase (NAD(+)) 3 non-catalytic subunit beta [Source:HGNC Symbol;Acc:HGNC:5385]	IDH3B
ENSG00000127824.14	TUBA4A	5.78814	-1.16956	0.374104	-3.12629	0.00177025	0.295744	tubulin alpha 4a [Source:HGNC Symbol;Acc:HGNC:12407]	TUBA4A
ENSG00000131067.17	GGT7	4.54247	-1.23259	0.39568	-3.11512	0.00183869	0.295744	gamma-glutamyltransferase 7 [Source:HGNC Symbol;Acc:HGNC:4259]	GGT7
ENSG00000120686.12	UFM1	7.58546	-1.35133	0.434801	-3.10794	0.00188396	0.295744	ubiquitin fold modifier 1 [Source:HGNC Symbol;Acc:HGNC:20597]	UFM1
ENSG00000143183.18	TMCO1	7.20243	-1.15018	0.370085	-3.10787	0.00188439	0.295744	transmembrane and coiled-coil domains 1 [Source:HGNC Symbol;Acc:HGNC:18188]	TMCO1
ENSG00000124789.12	NUP153	11.0767	-1.65087	0.532397	-3.10083	0.00192979	0.295744	nucleoporin 153 [Source:HGNC Symbol;Acc:HGNC:8062]	NUP153
ENSG00000105281.12	SLC1A5	9.29802	-1.45453	0.469175	-3.1002	0.00193391	0.295744	solute carrier family 1 member 5 [Source:HGNC Symbol;Acc:HGNC:10943]	SLC1A5
ENSG00000134294.14	SLC38A2	14.4518	-1.73045	0.559629	-3.09213	0.00198723	0.295744	solute carrier family 38 member 2 [Source:HGNC Symbol;Acc:HGNC:13448]	SLC38A2
ENSG00000145741.16	BTF3	22.0908	-1.66386	0.53816	-3.09176	0.00198973	0.295744	basic transcription factor 3 [Source:HGNC Symbol;Acc:HGNC:1125]	BTF3
ENSG00000226826.10	HLA-DPB1	5.15575	-1.8346	0.593621	-3.09052	0.00199806	0.295744	major histocompatibility complex, class II, DP beta 1 [Source:HGNC Symbol;Acc:HGNC:4940]	HLA-DPB1
ENSG00000273706.5	LHX1	2.19711	1.49975	0.485484	3.08918	0.00200707	NA	LIM homeobox 1 [Source:HGNC Symbol;Acc:HGNC:6593]	LHX1
ENSG00000083307.12	GRHL2	11.8368	-1.45331	0.471422	-3.08282	0.00205049	0.295744	grainyhead like transcription factor 2 [Source:HGNC Symbol;Acc:HGNC:2799]	GRHL2
ENSG00000138642.15	HERC6	12.9561	-1.67788	0.54443	-3.0819	0.00205686	0.295744	HECT and RLD domain containing E3 ubiquitin protein ligase family member 6 [Source:HGNC Symbol;Acc:HGNC:26072]	HERC6
ENSG00000129007.15	CALML4	6.05158	-1.56779	0.509222	-3.07879	0.0020784	0.295744	calmodulin like 4 [Source:HGNC Symbol;Acc:HGNC:18445]	CALML4
ENSG00000273738.4	FCAR	2.10537	1.75295	0.570722	3.07146	0.00213015	NA	Fc fragment of IgA receptor [Source:HGNC Symbol;Acc:HGNC:3608]	FCAR
ENSG00000129187.15	DCTD	5.74507	-1.23373	0.401853	-3.07009	0.00213994	0.295744	dCMP deaminase [Source:HGNC Symbol;Acc:HGNC:2710]	DCTD
ENSG00000074410.14	CA12	12.9461	-1.59958	0.521152	-3.06932	0.00214547	0.295744	carbonic anhydrase 12 [Source:HGNC Symbol;Acc:HGNC:1371]	CA12
ENSG00000117362.13	APH1A	12.6975	-1.59745	0.520534	-3.06886	0.00214876	0.295744	aph-1 homolog A, gamma-secretase subunit [Source:HGNC Symbol;Acc:HGNC:29509]	APH1A
ENSG00000167191.12	GPRC5B	8.06496	-1.37652	0.448956	-3.06604	0.00216911	0.295744	G protein-coupled receptor class C group 5 member B [Source:HGNC Symbol;Acc:HGNC:13308]	GPRC5B
ENSG00000109689.19	STIM2	10.9815	-1.55183	0.507162	-3.05982	0.00221469	0.295744	stromal interaction molecule 2 [Source:HGNC Symbol;Acc:HGNC:19205]	STIM2
ENSG00000283706.2	PRSS50	1.57137	1.68735	0.551882	3.05745	0.00223226	NA	serine protease 50 [Source:HGNC Symbol;Acc:HGNC:17910]	PRSS50
ENSG00000162496.9	DHRS3	16.3337	-1.68934	0.552949	-3.05515	0.00224951	0.295744	dehydrogenase/reductase 3 [Source:HGNC Symbol;Acc:HGNC:17693]	DHRS3
ENSG00000285238.2	AC006064.6	2.20532	2.01754	0.660414	3.05496	0.0022509	NA	novel transcript	AC006064.6
ENSG00000129351.17	ILF3	17.8712	-1.44115	0.471922	-3.05378	0.00225981	0.295744	interleukin enhancer binding factor 3 [Source:HGNC Symbol;Acc:HGNC:6038]	ILF3
ENSG00000227715.11	HLA-A	43.2035	-2.48402	0.813571	-3.05324	0.00226387	0.295744	major histocompatibility complex, class I, A [Source:HGNC Symbol;Acc:HGNC:4931]	HLA-A
ENSG00000164032.12	H2AZ1	11.9222	-1.70017	0.556994	-3.05241	0.0022701	0.295744	H2A.Z variant histone 1 [Source:HGNC Symbol;Acc:HGNC:4741]	H2AZ1
ENSG00000125445.11	MRPS7	6.15226	-1.30185	0.426739	-3.0507	0.0022831	0.295744	mitochondrial ribosomal protein S7 [Source:HGNC Symbol;Acc:HGNC:14499]	MRPS7
ENSG00000117748.10	RPA2	4.20755	-1.2544	0.411263	-3.05012	0.00228753	0.295744	replication protein A2 [Source:HGNC Symbol;Acc:HGNC:10290]	RPA2
ENSG00000167792.13	NDUFV1	9.3958	-1.26475	0.414894	-3.04837	0.00230085	0.295744	NADH:ubiquinone oxidoreductase core subunit V1 [Source:HGNC Symbol;Acc:HGNC:7716]	NDUFV1
ENSG00000178952.11	TUFM	11.717	-1.65505	0.543519	-3.04506	0.00232633	0.295744	Tu translation elongation factor, mitochondrial [Source:HGNC Symbol;Acc:HGNC:12420]	TUFM
ENSG00000158467.16	AHCYL2	8.15241	-1.2796	0.420617	-3.04219	0.00234865	0.295744	adenosylhomocysteinase like 2 [Source:HGNC Symbol;Acc:HGNC:22204]	AHCYL2
ENSG00000288145.1	EIF5A	18.185	-1.64206	0.539843	-3.04174	0.00235212	0.295744	eukaryotic translation initiation factor 5A [Source:HGNC Symbol;Acc:HGNC:3300]	EIF5A
ENSG00000187514.17	PTMA	40.64	-1.77113	0.582725	-3.0394	0.00237051	0.295744	prothymosin alpha [Source:HGNC Symbol;Acc:HGNC:9623]	PTMA
ENSG00000161956.13	SENP3	4.09854	-1.02544	0.338042	-3.03347	0.00241761	NA	SUMO specific peptidase 3 [Source:HGNC Symbol;Acc:HGNC:17862]	SENP3
ENSG00000115423.19	DNAH6	14.2271	-1.69904	0.560511	-3.03124	0.00243548	0.296575	dynein axonemal heavy chain 6 [Source:HGNC Symbol;Acc:HGNC:2951]	DNAH6
ENSG00000152518.8	ZFP36L2	12.0749	-1.68289	0.555684	-3.02849	0.00245777	0.296575	ZFP36 ring finger protein like 2 [Source:HGNC Symbol;Acc:HGNC:1108]	ZFP36L2
ENSG00000138119.17	MYOF	30.1948	-1.92001	0.634803	-3.02458	0.00248977	0.296575	myoferlin [Source:HGNC Symbol;Acc:HGNC:3656]	MYOF
ENSG00000204287.14	HLA-DRA	7.43661	-2.40258	0.794854	-3.02267	0.00250553	0.296575	major histocompatibility complex, class II, DR alpha [Source:HGNC Symbol;Acc:HGNC:4947]	HLA-DRA
ENSG00000067248.10	DHX29	4.85176	-1.36638	0.452195	-3.02167	0.00251386	0.296575	DExH-box helicase 29 [Source:HGNC Symbol;Acc:HGNC:15815]	DHX29
ENSG00000278299.5	TBC1D3C	2.48133	2.03233	0.673746	3.01646	0.00255744	NA	TBC1 domain family member 3C [Source:HGNC Symbol;Acc:HGNC:24889]	TBC1D3C
ENSG00000008441.18	NFIX	9.4551	-1.34438	0.445952	-3.01464	0.00257288	0.296575	nuclear factor I X [Source:HGNC Symbol;Acc:HGNC:7788]	NFIX
ENSG00000115053.17	NCL	27.1202	-1.71398	0.568818	-3.01324	0.00258477	0.296575	nucleolin [Source:HGNC Symbol;Acc:HGNC:7667]	NCL
ENSG00000165164.14	CFAP47	6.12712	-1.46797	0.487247	-3.01279	0.00258857	0.296575	cilia and flagella associated protein 47 [Source:HGNC Symbol;Acc:HGNC:26708]	CFAP47
ENSG00000256618.3	MTRNR2L1	2693.01	2.31965	0.77146	3.00684	0.00263983	0.296575	MT-RNR2 like 1 [Source:HGNC Symbol;Acc:HGNC:37155]	MTRNR2L1
ENSG00000169045.17	HNRNPH1	23.1319	-1.54984	0.515598	-3.00591	0.00264784	0.296575	heterogeneous nuclear ribonucleoprotein H1 [Source:HGNC Symbol;Acc:HGNC:5041]	HNRNPH1
ENSG00000067829.19	IDH3G	3.88102	-1.2745	0.424533	-3.00212	0.00268109	NA	isocitrate dehydrogenase (NAD(+)) 3 non-catalytic subunit gamma [Source:HGNC Symbol;Acc:HGNC:5386]	IDH3G
ENSG00000125971.17	DYNLRB1	7.30318	-1.40609	0.468447	-3.0016	0.00268566	0.296575	dynein light chain roadblock-type 1 [Source:HGNC Symbol;Acc:HGNC:15468]	DYNLRB1
ENSG00000039560.14	RAI14	16.5116	-1.69117	0.563436	-3.00153	0.00268626	0.296575	retinoic acid induced 14 [Source:HGNC Symbol;Acc:HGNC:14873]	RAI14
ENSG00000167656.5	LY6D	4.36645	-1.14156	0.380485	-3.00027	0.00269737	0.296575	lymphocyte antigen 6 family member D [Source:HGNC Symbol;Acc:HGNC:13348]	LY6D
ENSG00000034677.13	RNF19A	10.3673	-1.45679	0.485778	-2.99889	0.00270968	0.296575	ring finger protein 19A, RBR E3 ubiquitin protein ligase [Source:HGNC Symbol;Acc:HGNC:13432]	RNF19A
ENSG00000115816.15	CEBPZ	5.01663	-1.28637	0.429653	-2.99397	0.00275372	0.296575	CCAAT enhancer binding protein zeta [Source:HGNC Symbol;Acc:HGNC:24218]	CEBPZ
ENSG00000171444.18	MCC	7.88422	-1.11168	0.371325	-2.99383	0.00275498	0.296575	MCC regulator of WNT signaling pathway [Source:HGNC Symbol;Acc:HGNC:6935]	MCC
ENSG00000236353.7	PBX2	3.34125	1.74113	0.582087	2.99119	0.00277891	NA	PBX homeobox 2 [Source:HGNC Symbol;Acc:HGNC:8633]	PBX2
ENSG00000256222.3	MTRNR2L3	12.6123	1.63511	0.547628	2.9858	0.00282837	0.296575	MT-RNR2 like 3 [Source:HGNC Symbol;Acc:HGNC:37157]	MTRNR2L3
ENSG00000116251.11	RPL22	26.26	-1.68324	0.563808	-2.98548	0.00283137	0.296575	ribosomal protein L22 [Source:HGNC Symbol;Acc:HGNC:10315]	RPL22
ENSG00000134247.10	PTGFRN	8.59912	-1.31112	0.43957	-2.98273	0.00285687	0.296575	prostaglandin F2 receptor inhibitor [Source:HGNC Symbol;Acc:HGNC:9601]	PTGFRN
ENSG00000164347.18	GFM2	7.44008	-1.46358	0.49095	-2.98113	0.00287189	0.296575	GTP dependent ribosome recycling factor mitochondrial 2 [Source:HGNC Symbol;Acc:HGNC:29682]	GFM2
ENSG00000113282.14	CLINT1	24.4178	-1.8232	0.612254	-2.97786	0.00290272	0.296575	clathrin interactor 1 [Source:HGNC Symbol;Acc:HGNC:23186]	CLINT1
ENSG00000106609.16	TMEM248	12.4316	-1.59971	0.537218	-2.97777	0.00290353	0.296575	transmembrane protein 248 [Source:HGNC Symbol;Acc:HGNC:25476]	TMEM248
ENSG00000131126.19	TEX101	1.65217	1.38722	0.466367	2.97454	0.00293431	NA	testis expressed 101 [Source:HGNC Symbol;Acc:HGNC:30722]	TEX101
ENSG00000148700.15	ADD3	11.7369	-1.46459	0.492502	-2.97378	0.00294154	0.296575	adducin 3 [Source:HGNC Symbol;Acc:HGNC:245]	ADD3
ENSG00000172340.15	SUCLG2	7.30898	-1.45825	0.49037	-2.97378	0.00294155	0.296575	succinate-CoA ligase GDP-forming subunit beta [Source:HGNC Symbol;Acc:HGNC:11450]	SUCLG2
ENSG00000138326.21	RPS24	41.1811	-1.74648	0.587438	-2.97305	0.00294861	0.296575	ribosomal protein S24 [Source:HGNC Symbol;Acc:HGNC:10411]	RPS24
ENSG00000172071.14	EIF2AK3	7.46013	-1.29421	0.435677	-2.97058	0.00297239	0.296667	eukaryotic translation initiation factor 2 alpha kinase 3 [Source:HGNC Symbol;Acc:HGNC:3255]	EIF2AK3
ENSG00000166483.12	WEE1	11.4579	-1.443	0.486606	-2.96544	0.00302247	0.297883	WEE1 G2 checkpoint kinase [Source:HGNC Symbol;Acc:HGNC:12761]	WEE1
ENSG00000035687.10	ADSS2	6.05281	-1.27358	0.429593	-2.96463	0.00303049	0.297883	adenylosuccinate synthase 2 [Source:HGNC Symbol;Acc:HGNC:292]	ADSS2
ENSG00000122406.14	RPL5	32.7768	-1.87304	0.632579	-2.96096	0.00306685	0.29811	ribosomal protein L5 [Source:HGNC Symbol;Acc:HGNC:10360]	RPL5
ENSG00000121858.11	TNFSF10	22.0744	-1.78569	0.603322	-2.95976	0.00307875	0.29811	TNF superfamily member 10 [Source:HGNC Symbol;Acc:HGNC:11925]	TNFSF10
ENSG00000280597.1	AF186996.4	1.55652	1.66919	0.564046	2.95932	0.00308321	NA	olfactory receptor pseudogene	AF186996.4
ENSG00000077327.16	SPAG6	10.8511	-1.55403	0.525637	-2.95647	0.00311186	0.299084	sperm associated antigen 6 [Source:HGNC Symbol;Acc:HGNC:11215]	SPAG6
ENSG00000276119.1	OR13C2	1.4271	1.43319	0.486066	2.94854	0.00319276	NA	olfactory receptor family 13 subfamily C member 2 [Source:HGNC Symbol;Acc:HGNC:14701]	OR13C2
ENSG00000100216.6	TOMM22	6.2457	-1.26224	0.428578	-2.94519	0.00322757	0.304654	translocase of outer mitochondrial membrane 22 [Source:HGNC Symbol;Acc:HGNC:18002]	TOMM22
ENSG00000150593.18	PDCD4	11.7092	-1.56529	0.531572	-2.94465	0.00323324	0.304654	programmed cell death 4 [Source:HGNC Symbol;Acc:HGNC:8763]	PDCD4
ENSG00000167635.12	ZNF146	5.63098	-1.19693	0.40657	-2.94398	0.00324026	0.304654	zinc finger protein 146 [Source:HGNC Symbol;Acc:HGNC:12931]	ZNF146
ENSG00000197226.13	TBC1D9B	10.1923	-2.2683	0.771298	-2.94088	0.00327278	0.305499	TBC1 domain family member 9B [Source:HGNC Symbol;Acc:HGNC:29097]	TBC1D9B
ENSG00000152818.18	UTRN	28.7401	-1.59194	0.542003	-2.93714	0.00331256	0.307003	utrophin [Source:HGNC Symbol;Acc:HGNC:12635]	UTRN
ENSG00000225201.6	HLA-E	2.1285	1.82895	0.62338	2.93392	0.00334706	NA	major histocompatibility complex, class I, E [Source:HGNC Symbol;Acc:HGNC:4962]	HLA-E
ENSG00000047315.17	POLR2B	12.0233	-1.41513	0.482463	-2.93313	0.00335564	0.30879	RNA polymerase II subunit B [Source:HGNC Symbol;Acc:HGNC:9188]	POLR2B
ENSG00000131389.17	SLC6A6	41.7283	-1.70069	0.580436	-2.93001	0.00338946	0.309313	solute carrier family 6 member 6 [Source:HGNC Symbol;Acc:HGNC:11052]	SLC6A6
ENSG00000164548.11	TRA2A	6.90727	-1.2258	0.418864	-2.92649	0.00342809	0.309313	transformer 2 alpha homolog [Source:HGNC Symbol;Acc:HGNC:16645]	TRA2A
ENSG00000101773.19	RBBP8	4.65042	-1.18069	0.403703	-2.92466	0.00344837	0.309313	RB binding protein 8, endonuclease [Source:HGNC Symbol;Acc:HGNC:9891]	RBBP8
ENSG00000111716.14	LDHB	15.9433	-1.66227	0.568509	-2.92391	0.00345668	0.309313	lactate dehydrogenase B [Source:HGNC Symbol;Acc:HGNC:6541]	LDHB
ENSG00000139116.19	KIF21A	24.7255	-1.76566	0.604482	-2.92095	0.00348968	0.310127	kinesin family member 21A [Source:HGNC Symbol;Acc:HGNC:19349]	KIF21A
ENSG00000150687.12	PRSS23	73.2276	-1.86434	0.639037	-2.91742	0.00352943	0.310918	serine protease 23 [Source:HGNC Symbol;Acc:HGNC:14370]	PRSS23
ENSG00000168329.14	CX3CR1	3.41533	-0.996771	0.342373	-2.91136	0.0035986	NA	C-X3-C motif chemokine receptor 1 [Source:HGNC Symbol;Acc:HGNC:2558]	CX3CR1
ENSG00000110492.16	MDK	5.87954	-1.35018	0.464147	-2.90894	0.00362652	0.310918	midkine [Source:HGNC Symbol;Acc:HGNC:6972]	MDK
ENSG00000132640.15	BTBD3	7.89331	-1.37816	0.474018	-2.90739	0.00364454	0.310918	BTB domain containing 3 [Source:HGNC Symbol;Acc:HGNC:15854]	BTBD3
ENSG00000179029.15	TMEM107	10.2662	-1.44801	0.498316	-2.90582	0.00366294	0.310918	transmembrane protein 107 [Source:HGNC Symbol;Acc:HGNC:28128]	TMEM107
ENSG00000169064.13	ZBBX	5.97233	-1.44018	0.496411	-2.90119	0.00371744	0.310918	zinc finger B-box domain containing [Source:HGNC Symbol;Acc:HGNC:26245]	ZBBX
ENSG00000129514.8	FOXA1	10.0205	-1.40601	0.484689	-2.90085	0.00372149	0.310918	forkhead box A1 [Source:HGNC Symbol;Acc:HGNC:5021]	FOXA1
ENSG00000104611.12	SH2D4A	9.98459	-1.479	0.510038	-2.89978	0.0037343	0.310918	SH2 domain containing 4A [Source:HGNC Symbol;Acc:HGNC:26102]	SH2D4A
ENSG00000262785.5	PKLR	2.24873	1.49162	0.514451	2.89944	0.00373835	NA	pyruvate kinase L/R [Source:HGNC Symbol;Acc:HGNC:9020]	PKLR
ENSG00000101654.18	RNMT	9.1565	-1.32917	0.459289	-2.89397	0.00380409	0.310918	RNA guanine-7 methyltransferase [Source:HGNC Symbol;Acc:HGNC:10075]	RNMT
ENSG00000282958.5	HNRNPR	12.0695	-1.41443	0.488754	-2.89395	0.00380423	0.310918	heterogeneous nuclear ribonucleoprotein R [Source:HGNC Symbol;Acc:HGNC:5047]	HNRNPR
ENSG00000136938.9	ANP32B	4.92827	-1.14174	0.394599	-2.89341	0.00381086	0.310918	acidic nuclear phosphoprotein 32 family member B [Source:HGNC Symbol;Acc:HGNC:16677]	ANP32B
ENSG00000278062.2	ZNF251	2.5733	1.79298	0.619979	2.89201	0.00382785	NA	zinc finger protein 251 [Source:HGNC Symbol;Acc:HGNC:13045]	ZNF251
ENSG00000176601.13	MAP3K19	10.6433	-1.47008	0.508446	-2.89133	0.00383619	0.310918	mitogen-activated protein kinase kinase kinase 19 [Source:HGNC Symbol;Acc:HGNC:26249]	MAP3K19
ENSG00000134352.20	IL6ST	16.2313	-1.51967	0.525672	-2.89091	0.00384133	0.310918	interleukin 6 signal transducer [Source:HGNC Symbol;Acc:HGNC:6021]	IL6ST
ENSG00000047457.14	CP	18.6188	-1.66614	0.57677	-2.88875	0.00386781	0.310918	ceruloplasmin [Source:HGNC Symbol;Acc:HGNC:2295]	CP
ENSG00000108924.14	HLF	6.51546	-1.30826	0.452942	-2.88836	0.00387258	0.310918	HLF transcription factor, PAR bZIP family member [Source:HGNC Symbol;Acc:HGNC:4977]	HLF
ENSG00000165474.8	GJB2	3.8275	-1.21448	0.420502	-2.88815	0.0038751	NA	gap junction protein beta 2 [Source:HGNC Symbol;Acc:HGNC:4284]	GJB2
ENSG00000162613.17	FUBP1	10.7037	-1.43231	0.495968	-2.88791	0.00387807	0.310918	far upstream element binding protein 1 [Source:HGNC Symbol;Acc:HGNC:4004]	FUBP1
ENSG00000134398.15	ERN2	12.9932	-1.53647	0.532093	-2.8876	0.00388198	0.310918	endoplasmic reticulum to nucleus signaling 2 [Source:HGNC Symbol;Acc:HGNC:16942]	ERN2
ENSG00000258465.8	AL139011.2	2.87766	1.94636	0.674736	2.88462	0.00391884	NA	novel protein	AL139011.2
ENSG00000173812.11	EIF1	37.0297	-1.81804	0.630744	-2.88238	0.00394683	0.311105	eukaryotic translation initiation factor 1 [Source:HGNC Symbol;Acc:HGNC:3249]	EIF1
ENSG00000140284.11	SLC27A2	7.49039	-1.54707	0.536937	-2.88129	0.00396049	0.311105	solute carrier family 27 member 2 [Source:HGNC Symbol;Acc:HGNC:10996]	SLC27A2
ENSG00000167004.13	PDIA3	19.1009	-1.71114	0.594019	-2.88062	0.00396893	0.311105	protein disulfide isomerase family A member 3 [Source:HGNC Symbol;Acc:HGNC:4606]	PDIA3
ENSG00000236342.8	ABCF1	7.06519	1.39564	0.484644	2.87972	0.00398023	0.311105	ATP binding cassette subfamily F member 1 [Source:HGNC Symbol;Acc:HGNC:70]	ABCF1
ENSG00000225989.9	ABCF1	5.19529	-1.66993	0.580463	-2.87689	0.00401612	0.312031	ATP binding cassette subfamily F member 1 [Source:HGNC Symbol;Acc:HGNC:70]	ABCF1
ENSG00000160014.17	CALM3	13.1103	-1.35198	0.47114	-2.8696	0.00410995	0.31742	calmodulin 3 [Source:HGNC Symbol;Acc:HGNC:1449]	CALM3
ENSG00000286025.1	FAM246C	3.56269	-0.944839	0.329561	-2.86696	0.00414435	NA	family with sequence similarity 246 member C (gene/pseudogene) [Source:HGNC Symbol;Acc:HGNC:54842]	FAM246C
ENSG00000129562.11	DAD1	4.21218	-1.34753	0.470134	-2.86627	0.00415345	0.318882	defender against cell death 1 [Source:HGNC Symbol;Acc:HGNC:2664]	DAD1
ENSG00000095596.12	CYP26A1	2.5395	-1.00776	0.351658	-2.86574	0.00416037	NA	cytochrome P450 family 26 subfamily A member 1 [Source:HGNC Symbol;Acc:HGNC:2603]	CYP26A1
ENSG00000170242.19	USP47	12.7619	-1.34839	0.471099	-2.86221	0.00420698	0.319399	ubiquitin specific peptidase 47 [Source:HGNC Symbol;Acc:HGNC:20076]	USP47
ENSG00000006756.16	ARSD	12.6116	-1.42303	0.49721	-2.86203	0.00420942	0.319399	arylsulfatase D [Source:HGNC Symbol;Acc:HGNC:717]	ARSD
ENSG00000196455.8	PIK3R4	4.97881	-1.17423	0.412026	-2.84989	0.00437345	0.328791	phosphoinositide-3-kinase regulatory subunit 4 [Source:HGNC Symbol;Acc:HGNC:8982]	PIK3R4
ENSG00000136628.18	EPRS1	10.1171	-1.4681	0.515281	-2.84913	0.00438388	0.328791	glutamyl-prolyl-tRNA synthetase 1 [Source:HGNC Symbol;Acc:HGNC:3418]	EPRS1
ENSG00000142973.14	CYP4B1	39.9296	-2.0272	0.712407	-2.84556	0.00443332	0.330151	cytochrome P450 family 4 subfamily B member 1 [Source:HGNC Symbol;Acc:HGNC:2644]	CYP4B1
ENSG00000197020.11	ZNF100	2.60201	1.94641	0.684271	2.84451	0.00444803	NA	zinc finger protein 100 [Source:HGNC Symbol;Acc:HGNC:12880]	ZNF100
ENSG00000114391.13	RPL24	28.6735	-1.83549	0.645703	-2.84262	0.00447449	0.330151	ribosomal protein L24 [Source:HGNC Symbol;Acc:HGNC:10325]	RPL24
ENSG00000231377.6	DHX16	2.65861	-1.23751	0.43542	-2.84212	0.00448153	NA	DEAH-box helicase 16 [Source:HGNC Symbol;Acc:HGNC:2739]	DHX16
ENSG00000129518.9	EAPP	5.90923	-1.22784	0.432349	-2.83993	0.00451227	0.330151	E2F associated phosphoprotein [Source:HGNC Symbol;Acc:HGNC:19312]	EAPP
ENSG00000171492.14	LRRC8D	4.2447	-1.0329	0.363752	-2.83957	0.00451749	0.330151	leucine rich repeat containing 8 VRAC subunit D [Source:HGNC Symbol;Acc:HGNC:16992]	LRRC8D
ENSG00000162368.13	CMPK1	11.6226	-1.63348	0.57567	-2.83752	0.00454649	0.330151	cytidine/uridine monophosphate kinase 1 [Source:HGNC Symbol;Acc:HGNC:18170]	CMPK1
ENSG00000183273.7	CCDC60	5.0471	-1.13228	0.399132	-2.83684	0.00455618	0.330151	coiled-coil domain containing 60 [Source:HGNC Symbol;Acc:HGNC:28610]	CCDC60
ENSG00000164961.16	WASHC5	5.75966	-1.27884	0.451133	-2.83473	0.00458649	0.330151	WASH complex subunit 5 [Source:HGNC Symbol;Acc:HGNC:28984]	WASHC5
ENSG00000284967.2	FDFT1	10.0599	-1.96395	0.693141	-2.8334	0.00460558	0.330151	farnesyl-diphosphate farnesyltransferase 1 [Source:NCBI gene (formerly Entrezgene);Acc:2222]	FDFT1
ENSG00000147145.12	LPAR4	6.69072	1.56368	0.552916	2.82806	0.00468306	0.331007	lysophosphatidic acid receptor 4 [Source:HGNC Symbol;Acc:HGNC:4478]	LPAR4
ENSG00000162688.17	AGL	5.04928	-1.14077	0.403714	-2.82568	0.00471802	0.331007	amylo-alpha-1, 6-glucosidase, 4-alpha-glucanotransferase [Source:HGNC Symbol;Acc:HGNC:321]	AGL
ENSG00000178467.18	P4HTM	9.08766	-1.14863	0.406571	-2.82517	0.00472548	0.331007	prolyl 4-hydroxylase, transmembrane [Source:HGNC Symbol;Acc:HGNC:28858]	P4HTM
ENSG00000278311.5	GGNBP2	5.59451	-1.56886	0.555752	-2.82296	0.00475829	0.331007	gametogenetin binding protein 2 [Source:HGNC Symbol;Acc:HGNC:19357]	GGNBP2
ENSG00000237724.5	HSPA1A	10.9998	2.3583	0.83552	2.82256	0.00476421	0.331007	heat shock protein family A (Hsp70) member 1A [Source:HGNC Symbol;Acc:HGNC:5232]	HSPA1A
ENSG00000162896.6	PIGR	245.809	-2.02601	0.71818	-2.82103	0.00478694	0.331007	polymeric immunoglobulin receptor [Source:HGNC Symbol;Acc:HGNC:8968]	PIGR
ENSG00000162949.16	CAPN13	14.4793	-1.65123	0.585576	-2.81985	0.00480467	0.331007	calpain 13 [Source:HGNC Symbol;Acc:HGNC:16663]	CAPN13
ENSG00000234857.2	HNRNPUL2-BSCL2	7.81356	-1.9459	0.690994	-2.81609	0.00486115	0.331007	HNRNPUL2-BSCL2 readthrough (NMD candidate) [Source:HGNC Symbol;Acc:HGNC:49189]	HNRNPUL2-BSCL2
ENSG00000230034.8	PSMB8	2.50163	1.80587	0.641392	2.81555	0.00486932	NA	proteasome 20S subunit beta 8 [Source:HGNC Symbol;Acc:HGNC:9545]	PSMB8
ENSG00000136877.15	FPGS	5.26057	-1.10394	0.392104	-2.81542	0.0048714	0.331007	folylpolyglutamate synthase [Source:HGNC Symbol;Acc:HGNC:3824]	FPGS
ENSG00000224487.8	OR12D3	1.44327	1.48289	0.52684	2.81468	0.00488253	NA	olfactory receptor family 12 subfamily D member 3 [Source:HGNC Symbol;Acc:HGNC:13963]	OR12D3
ENSG00000116478.12	HDAC1	11.6696	-1.44833	0.514647	-2.81421	0.00488974	0.331007	histone deacetylase 1 [Source:HGNC Symbol;Acc:HGNC:4852]	HDAC1
ENSG00000161955.16	TNFSF13	4.90092	-1.18878	0.422793	-2.81173	0.00492756	0.331007	TNF superfamily member 13 [Source:HGNC Symbol;Acc:HGNC:11928]	TNFSF13
ENSG00000240433.4	LY6G5B	3.09171	1.69062	0.601407	2.8111	0.00493723	NA	lymphocyte antigen 6 family member G5B [Source:HGNC Symbol;Acc:HGNC:13931]	LY6G5B
ENSG00000284501.2	MGAT4B	10.7426	-1.25493	0.446426	-2.81105	0.00493795	0.331007	alpha-1,3-mannosyl-glycoprotein 4-beta-N-acetylglucosaminyltransferase B [Source:HGNC Symbol;Acc:HGNC:7048]	MGAT4B
ENSG00000114805.18	PLCH1	7.13471	-1.26052	0.449039	-2.80715	0.00499814	0.331007	phospholipase C eta 1 [Source:HGNC Symbol;Acc:HGNC:29185]	PLCH1
ENSG00000019995.6	ZRANB1	9.48758	-1.46261	0.521044	-2.80708	0.00499932	0.331007	zinc finger RANBP2-type containing 1 [Source:HGNC Symbol;Acc:HGNC:18224]	ZRANB1
ENSG00000143742.14	SRP9	10.6344	-1.45442	0.518148	-2.80696	0.00500109	0.331007	signal recognition particle 9 [Source:HGNC Symbol;Acc:HGNC:11304]	SRP9
ENSG00000180817.12	PPA1	10.6269	-1.33917	0.477357	-2.80538	0.00502569	0.331007	inorganic pyrophosphatase 1 [Source:HGNC Symbol;Acc:HGNC:9226]	PPA1
ENSG00000262068.3	KRTAP3-1	1.39648	1.43713	0.512897	2.80199	0.00507886	NA	keratin associated protein 3-1 [Source:HGNC Symbol;Acc:HGNC:16778]	KRTAP3-1
ENSG00000225737.9	SKIV2L	1.83264	-1.24585	0.445245	-2.79812	0.00514003	NA	Ski2 like RNA helicase [Source:HGNC Symbol;Acc:HGNC:10898]	SKIV2L
ENSG00000198807.13	PAX9	8.12697	-1.22146	0.436554	-2.79797	0.00514256	0.335816	paired box 9 [Source:HGNC Symbol;Acc:HGNC:8623]	PAX9
ENSG00000152642.11	GPD1L	8.78264	-1.30685	0.467153	-2.79747	0.00515046	0.335816	glycerol-3-phosphate dehydrogenase 1 like [Source:HGNC Symbol;Acc:HGNC:28956]	GPD1L
ENSG00000225630.1	MTND2P28	5.08547	-1.236	0.442367	-2.79405	0.00520524	0.336719	MT-ND2 pseudogene 28 [Source:HGNC Symbol;Acc:HGNC:42129]	MTND2P28
ENSG00000110048.12	OSBP	13.7915	-1.48081	0.530115	-2.79337	0.00521622	0.336719	oxysterol binding protein [Source:HGNC Symbol;Acc:HGNC:8503]	OSBP
ENSG00000130748.7	TMEM160	1.61104	1.48026	0.530558	2.79001	0.00527063	NA	transmembrane protein 160 [Source:HGNC Symbol;Acc:HGNC:26042]	TMEM160
ENSG00000251349.3	MSANTD3-TMEFF1	1.48907	1.50683	0.540126	2.78978	0.00527432	NA	MSANTD3-TMEFF1 readthrough [Source:HGNC Symbol;Acc:HGNC:38838]	MSANTD3-TMEFF1
ENSG00000155252.13	PI4K2A	8.53203	-1.36437	0.489156	-2.78923	0.00528332	0.336749	phosphatidylinositol 4-kinase type 2 alpha [Source:HGNC Symbol;Acc:HGNC:30031]	PI4K2A
ENSG00000206053.13	JPT2	18.9732	-1.57697	0.565464	-2.7888	0.00529041	0.336749	Jupiter microtubule associated homolog 2 [Source:HGNC Symbol;Acc:HGNC:14137]	JPT2
ENSG00000115484.15	CCT4	9.59427	-1.57178	0.563656	-2.78854	0.00529455	0.336749	chaperonin containing TCP1 subunit 4 [Source:HGNC Symbol;Acc:HGNC:1617]	CCT4
ENSG00000285982.1	AC012213.5	1.86519	1.82471	0.654704	2.78708	0.0053185	NA	novel protein	AC012213.5
ENSG00000223804.5	AC244669.1	4.07316	-0.85674	0.307564	-2.78556	0.00534352	NA	Poly [ADP-ribose] polymerase 8 (PARP8) pseudogene	AC244669.1
ENSG00000001629.10	ANKIB1	9.38907	-1.38642	0.498055	-2.78367	0.00537469	0.337889	ankyrin repeat and IBR domain containing 1 [Source:HGNC Symbol;Acc:HGNC:22215]	ANKIB1
ENSG00000029725.17	RABEP1	9.96274	-1.40356	0.504222	-2.78362	0.00537554	0.337889	rabaptin, RAB GTPase binding effector protein 1 [Source:HGNC Symbol;Acc:HGNC:17677]	RABEP1
ENSG00000169550.14	MUC15	3.54677	-0.930403	0.334559	-2.78098	0.0054195	NA	mucin 15, cell surface associated [Source:HGNC Symbol;Acc:HGNC:14956]	MUC15
ENSG00000086570.12	FAT2	20.2383	-1.65441	0.594957	-2.78073	0.00542369	0.337889	FAT atypical cadherin 2 [Source:HGNC Symbol;Acc:HGNC:3596]	FAT2
ENSG00000166508.18	MCM7	6.92759	-1.158	0.416524	-2.78014	0.00543357	0.337889	minichromosome maintenance complex component 7 [Source:HGNC Symbol;Acc:HGNC:6950]	MCM7
ENSG00000235844.8	HLA-DPA1	8.83468	-1.75229	0.630632	-2.77863	0.00545888	0.337889	major histocompatibility complex, class II, DP alpha 1 [Source:HGNC Symbol;Acc:HGNC:4938]	HLA-DPA1
ENSG00000198258.11	UBL5	10.596	-1.40278	0.505254	-2.77638	0.00549673	0.337889	ubiquitin like 5 [Source:HGNC Symbol;Acc:HGNC:13736]	UBL5
ENSG00000088836.14	SLC4A11	8.46686	-1.34775	0.485826	-2.77414	0.00553485	0.337889	solute carrier family 4 member 11 [Source:HGNC Symbol;Acc:HGNC:16438]	SLC4A11
ENSG00000228299.9	HLA-C	41.2675	2.08025	0.750214	2.77288	0.00555634	0.337889	major histocompatibility complex, class I, C [Source:HGNC Symbol;Acc:HGNC:4933]	HLA-C
ENSG00000084092.7	NOA1	3.96601	-1.02707	0.37068	-2.77076	0.00559256	NA	nitric oxide associated 1 [Source:HGNC Symbol;Acc:HGNC:28473]	NOA1
ENSG00000114770.17	ABCC5	13.6499	-1.30303	0.470425	-2.76989	0.00560757	0.337889	ATP binding cassette subfamily C member 5 [Source:HGNC Symbol;Acc:HGNC:56]	ABCC5
ENSG00000170421.12	KRT8	64.0285	-1.64243	0.593147	-2.76901	0.00562263	0.337889	keratin 8 [Source:HGNC Symbol;Acc:HGNC:6446]	KRT8
ENSG00000091127.14	PUS7	3.16702	-0.909496	0.328748	-2.76654	0.00566543	NA	pseudouridine synthase 7 [Source:HGNC Symbol;Acc:HGNC:26033]	PUS7
ENSG00000108654.16	DDX5	60.8355	-1.71241	0.618984	-2.76649	0.00566637	0.337889	DEAD-box helicase 5 [Source:HGNC Symbol;Acc:HGNC:2746]	DDX5
ENSG00000172977.13	KAT5	6.48971	-1.2184	0.440417	-2.76648	0.00566655	0.337889	lysine acetyltransferase 5 [Source:HGNC Symbol;Acc:HGNC:5275]	KAT5
ENSG00000169641.13	LUZP1	12.5642	-1.3019	0.470699	-2.76588	0.00567697	0.337889	leucine zipper protein 1 [Source:HGNC Symbol;Acc:HGNC:14985]	LUZP1
ENSG00000109814.12	UGDH	10.3813	-1.31355	0.474913	-2.76587	0.00567706	0.337889	UDP-glucose 6-dehydrogenase [Source:HGNC Symbol;Acc:HGNC:12525]	UGDH
ENSG00000197748.13	CFAP43	12.6877	-1.55118	0.561348	-2.76331	0.00572185	0.338181	cilia and flagella associated protein 43 [Source:HGNC Symbol;Acc:HGNC:26684]	CFAP43
ENSG00000118276.11	B4GALT6	2.79665	-0.97284	0.352109	-2.76289	0.0057292	NA	beta-1,4-galactosyltransferase 6 [Source:HGNC Symbol;Acc:HGNC:929]	B4GALT6
ENSG00000119888.11	EPCAM	4.3396	-1.17304	0.424639	-2.76244	0.00573709	0.338181	epithelial cell adhesion molecule [Source:HGNC Symbol;Acc:HGNC:11529]	EPCAM
ENSG00000164050.13	PLXNB1	24.2403	-1.54054	0.55794	-2.76113	0.00576016	0.338181	plexin B1 [Source:HGNC Symbol;Acc:HGNC:9103]	PLXNB1
ENSG00000213189.5	BTF3L4P2	1.80121	1.78029	0.645019	2.76006	0.00577905	NA	basic transcription factor 3 like 4 pseudogene 2 [Source:HGNC Symbol;Acc:HGNC:39646]	BTF3L4P2
ENSG00000134058.12	CDK7	2.81619	-1.22105	0.442506	-2.7594	0.00579077	NA	cyclin dependent kinase 7 [Source:HGNC Symbol;Acc:HGNC:1778]	CDK7
ENSG00000187240.16	DYNC2H1	9.27504	-1.44525	0.523964	-2.7583	0.00581035	0.339591	dynein cytoplasmic 2 heavy chain 1 [Source:HGNC Symbol;Acc:HGNC:2962]	DYNC2H1
ENSG00000101945.17	SUV39H1	3.40028	-0.94292	0.342155	-2.75582	0.00585445	NA	suppressor of variegation 3-9 homolog 1 [Source:HGNC Symbol;Acc:HGNC:11479]	SUV39H1
ENSG00000158966.16	CACHD1	6.93998	-1.20919	0.439189	-2.75324	0.00590095	0.341419	cache domain containing 1 [Source:HGNC Symbol;Acc:HGNC:29314]	CACHD1
ENSG00000242227.6	HLA-L	1.51842	1.61373	0.586472	2.75159	0.00593076	NA	major histocompatibility complex, class I, L (pseudogene) [Source:HGNC Symbol;Acc:HGNC:4970]	HLA-L
ENSG00000114446.5	IFT57	9.2557	-1.49506	0.543877	-2.74889	0.00597983	0.341419	intraflagellar transport 57 [Source:HGNC Symbol;Acc:HGNC:17367]	IFT57
ENSG00000146007.11	ZMAT2	9.2222	-1.42118	0.517095	-2.74838	0.00598898	0.341419	zinc finger matrin-type 2 [Source:HGNC Symbol;Acc:HGNC:26433]	ZMAT2
ENSG00000106541.12	AGR2	35.7486	-1.8846	0.685793	-2.74805	0.00599503	0.341419	anterior gradient 2, protein disulphide isomerase family member [Source:HGNC Symbol;Acc:HGNC:328]	AGR2
ENSG00000085871.9	MGST2	4.92142	-1.1154	0.40593	-2.74778	0.00600007	0.341419	microsomal glutathione S-transferase 2 [Source:HGNC Symbol;Acc:HGNC:7063]	MGST2
ENSG00000131558.15	EXOC4	12.0419	-1.3015	0.474645	-2.74204	0.0061058	0.341419	exocyst complex component 4 [Source:HGNC Symbol;Acc:HGNC:30389]	EXOC4
ENSG00000198087.7	CD2AP	8.71662	-1.21385	0.442815	-2.74121	0.0061214	0.341419	CD2 associated protein [Source:HGNC Symbol;Acc:HGNC:14258]	CD2AP
ENSG00000105369.10	CD79A	1.99686	-0.95262	0.347847	-2.73862	0.00616981	NA	CD79a molecule [Source:HGNC Symbol;Acc:HGNC:1698]	CD79A
ENSG00000123416.15	TUBA1B	30.2266	-1.57613	0.575905	-2.73679	0.00620426	0.341419	tubulin alpha 1b [Source:HGNC Symbol;Acc:HGNC:18809]	TUBA1B
ENSG00000233902.1	AL645933.1	1.75049	1.14761	0.419459	2.73592	0.0062206	NA	HLA complex group 4 (HCG4) pseudogene	AL645933.1
ENSG00000179094.16	PER1	16.344	-1.40676	0.514285	-2.73537	0.00623097	0.341419	period circadian regulator 1 [Source:HGNC Symbol;Acc:HGNC:8845]	PER1
ENSG00000102226.10	USP11	8.0012	-1.24144	0.453946	-2.73478	0.00624224	0.341419	ubiquitin specific peptidase 11 [Source:HGNC Symbol;Acc:HGNC:12609]	USP11
ENSG00000129354.12	AP1M2	6.75784	-1.31786	0.482027	-2.734	0.00625702	0.341419	adaptor related protein complex 1 subunit mu 2 [Source:HGNC Symbol;Acc:HGNC:558]	AP1M2
ENSG00000055917.16	PUM2	15.9579	-1.51445	0.553951	-2.7339	0.0062589	0.341419	pumilio RNA binding family member 2 [Source:HGNC Symbol;Acc:HGNC:14958]	PUM2
ENSG00000151779.13	NBAS	7.93099	-1.23179	0.450699	-2.73305	0.00627499	0.341419	NBAS subunit of NRZ tethering complex [Source:HGNC Symbol;Acc:HGNC:15625]	NBAS
ENSG00000103769.10	RAB11A	17.242	-1.45394	0.532146	-2.73223	0.00629081	0.341419	RAB11A, member RAS oncogene family [Source:HGNC Symbol;Acc:HGNC:9760]	RAB11A
ENSG00000147862.17	NFIB	13.4401	-1.36046	0.497971	-2.73201	0.00629485	0.341419	nuclear factor I B [Source:HGNC Symbol;Acc:HGNC:7785]	NFIB
ENSG00000126804.13	ZBTB1	5.81942	-1.24961	0.457473	-2.73155	0.00630363	0.341419	zinc finger and BTB domain containing 1 [Source:HGNC Symbol;Acc:HGNC:20259]	ZBTB1
ENSG00000139926.16	FRMD6	7.64465	-1.26406	0.462822	-2.7312	0.00631048	0.341419	FERM domain containing 6 [Source:HGNC Symbol;Acc:HGNC:19839]	FRMD6
ENSG00000106537.8	TSPAN13	7.97162	-1.52884	0.559821	-2.73095	0.00631526	0.341419	tetraspanin 13 [Source:HGNC Symbol;Acc:HGNC:21643]	TSPAN13
ENSG00000282947.2	HNRNPL	15.9693	-1.45891	0.534566	-2.72915	0.00634984	0.341864	heterogeneous nuclear ribonucleoprotein L [Source:HGNC Symbol;Acc:HGNC:5045]	HNRNPL
ENSG00000237071.7	TRIM27	1.92649	1.54219	0.56591	2.72515	0.00642713	NA	tripartite motif containing 27 [Source:HGNC Symbol;Acc:HGNC:9975]	TRIM27
ENSG00000184564.11	SLITRK6	3.78752	-1.04622	0.384031	-2.72431	0.00644359	NA	SLIT and NTRK like family member 6 [Source:HGNC Symbol;Acc:HGNC:23503]	SLITRK6
ENSG00000117118.10	SDHB	5.51516	-1.2875	0.473141	-2.72118	0.00650494	0.347703	succinate dehydrogenase complex iron sulfur subunit B [Source:HGNC Symbol;Acc:HGNC:10681]	SDHB
ENSG00000089876.12	DHX32	13.0694	-1.58324	0.582169	-2.71956	0.00653689	0.347703	DEAH-box helicase 32 (putative) [Source:HGNC Symbol;Acc:HGNC:16717]	DHX32
ENSG00000198755.11	RPL10A	33.3184	-1.75736	0.646413	-2.71863	0.00655534	0.347703	ribosomal protein L10a [Source:HGNC Symbol;Acc:HGNC:10299]	RPL10A
ENSG00000135486.19	HNRNPA1	44.765	-1.53082	0.563403	-2.7171	0.00658563	0.347703	heterogeneous nuclear ribonucleoprotein A1 [Source:HGNC Symbol;Acc:HGNC:5031]	HNRNPA1
ENSG00000242372.9	EIF6	10.1762	-1.51835	0.559031	-2.71605	0.0066066	0.347703	eukaryotic translation initiation factor 6 [Source:HGNC Symbol;Acc:HGNC:6159]	EIF6
ENSG00000172915.19	NBEA	11.3333	-1.37097	0.504882	-2.71542	0.00661909	0.347703	neurobeachin [Source:HGNC Symbol;Acc:HGNC:7648]	NBEA
ENSG00000107521.20	HPS1	9.37607	-1.22245	0.450554	-2.71321	0.0066635	0.34771	HPS1 biogenesis of lysosomal organelles complex 3 subunit 1 [Source:HGNC Symbol;Acc:HGNC:5163]	HPS1
ENSG00000117472.10	TSPAN1	67.752	-1.91566	0.706233	-2.7125	0.00667772	0.34771	tetraspanin 1 [Source:HGNC Symbol;Acc:HGNC:20657]	TSPAN1
ENSG00000145860.12	RNF145	18.7407	-1.54788	0.570876	-2.71142	0.00669962	0.34771	ring finger protein 145 [Source:HGNC Symbol;Acc:HGNC:20853]	RNF145
ENSG00000203661.4	OR2T5	1.72221	1.57501	0.581552	2.7083	0.00676298	NA	olfactory receptor family 2 subfamily T member 5 [Source:HGNC Symbol;Acc:HGNC:15017]	OR2T5
ENSG00000285066.1	HSPD1P2	1.43532	1.47469	0.544542	2.70813	0.00676637	NA	heat shock protein family D (Hsp60) member 1 pseudogene 2 [Source:HGNC Symbol;Acc:HGNC:5263]	HSPD1P2
ENSG00000138413.14	IDH1	12.726	-1.49178	0.551779	-2.70358	0.00685972	0.350446	isocitrate dehydrogenase (NADP(+)) 1 [Source:HGNC Symbol;Acc:HGNC:5382]	IDH1
ENSG00000012660.14	ELOVL5	7.9515	-1.16358	0.430426	-2.70332	0.00686505	0.350446	ELOVL fatty acid elongase 5 [Source:HGNC Symbol;Acc:HGNC:21308]	ELOVL5
ENSG00000169991.11	IFFO2	11.312	-1.41095	0.521938	-2.7033	0.0068655	0.350446	intermediate filament family orphan 2 [Source:HGNC Symbol;Acc:HGNC:27006]	IFFO2
ENSG00000144674.16	GOLGA4	17.4687	-1.44772	0.535635	-2.7028	0.00687579	0.350446	golgin A4 [Source:HGNC Symbol;Acc:HGNC:4427]	GOLGA4
ENSG00000285048.2	IRF9	16.0376	-1.43132	0.529929	-2.70096	0.00691398	0.350446	interferon regulatory factor 9 [Source:HGNC Symbol;Acc:HGNC:6131]	IRF9
ENSG00000099783.12	HNRNPM	14.1231	-1.33314	0.493583	-2.70094	0.00691439	0.350446	heterogeneous nuclear ribonucleoprotein M [Source:HGNC Symbol;Acc:HGNC:5046]	HNRNPM
ENSG00000168264.11	IRF2BP2	15.0765	-1.50944	0.55922	-2.69918	0.00695108	0.35075	interferon regulatory factor 2 binding protein 2 [Source:HGNC Symbol;Acc:HGNC:21729]	IRF2BP2
ENSG00000118705.17	RPN2	13.6589	-1.59703	0.592144	-2.69702	0.00699621	0.35075	ribophorin II [Source:HGNC Symbol;Acc:HGNC:10382]	RPN2
ENSG00000105819.14	PMPCB	5.35452	-0.959021	0.355618	-2.69677	0.00700148	0.35075	peptidase, mitochondrial processing subunit beta [Source:HGNC Symbol;Acc:HGNC:9119]	PMPCB
ENSG00000056097.16	ZFR	8.64287	-1.20875	0.448962	-2.69231	0.00709583	0.35392	zinc finger RNA binding protein [Source:HGNC Symbol;Acc:HGNC:17277]	ZFR
ENSG00000010030.14	ETV7	3.81114	-1.10903	0.412212	-2.69044	0.00713579	NA	ETS variant transcription factor 7 [Source:HGNC Symbol;Acc:HGNC:18160]	ETV7
ENSG00000254673.1	AC110275.1	1.69162	1.64909	0.613316	2.6888	0.00717088	NA	novel protein	AC110275.1
ENSG00000129003.19	VPS13C	22.6692	-1.54239	0.573857	-2.68776	0.0071934	0.35392	vacuolar protein sorting 13 homolog C [Source:HGNC Symbol;Acc:HGNC:23594]	VPS13C
ENSG00000036257.13	CUL3	12.8739	-1.27199	0.473401	-2.68691	0.00721153	0.35392	cullin 3 [Source:HGNC Symbol;Acc:HGNC:2553]	CUL3
ENSG00000264230.9	ANXA8L1	4.7973	-1.19745	0.445748	-2.68639	0.00722284	0.35392	annexin A8 like 1 [Source:HGNC Symbol;Acc:HGNC:23334]	ANXA8L1
ENSG00000113716.13	HMGXB3	11.742	-1.39197	0.518304	-2.68563	0.00723939	0.35392	HMG-box containing 3 [Source:HGNC Symbol;Acc:HGNC:28982]	HMGXB3
ENSG00000181449.4	SOX2	6.81456	-1.17939	0.439156	-2.68558	0.00724036	0.35392	SRY-box transcription factor 2 [Source:HGNC Symbol;Acc:HGNC:11195]	SOX2
ENSG00000213607.4	OR4A45P	1.3956	1.45015	0.540051	2.6852	0.00724857	NA	olfactory receptor family 4 subfamily A member 45 pseudogene [Source:HGNC Symbol;Acc:HGNC:31264]	OR4A45P
ENSG00000150760.13	DOCK1	11.7789	-1.37343	0.511542	-2.68487	0.0072557	0.35392	dedicator of cytokinesis 1 [Source:HGNC Symbol;Acc:HGNC:2987]	DOCK1
ENSG00000122033.15	MTIF3	4.14702	-1.35675	0.505539	-2.68377	0.00727971	NA	mitochondrial translational initiation factor 3 [Source:HGNC Symbol;Acc:HGNC:29788]	MTIF3
ENSG00000058668.15	ATP2B4	19.7566	-1.46346	0.545669	-2.68196	0.00731925	0.354428	ATPase plasma membrane Ca2+ transporting 4 [Source:HGNC Symbol;Acc:HGNC:817]	ATP2B4
ENSG00000173726.11	TOMM20	9.9719	-1.22087	0.455483	-2.68039	0.00735354	0.354428	translocase of outer mitochondrial membrane 20 [Source:HGNC Symbol;Acc:HGNC:20947]	TOMM20
ENSG00000276537.4	TTYH1	2.47488	1.38773	0.517802	2.68005	0.00736122	NA	tweety family member 1 [Source:HGNC Symbol;Acc:HGNC:13476]	TTYH1
ENSG00000067704.10	IARS2	9.34246	-1.39399	0.520156	-2.67995	0.00736341	0.354428	isoleucyl-tRNA synthetase 2, mitochondrial [Source:HGNC Symbol;Acc:HGNC:29685]	IARS2
ENSG00000278845.5	MRPL45	1.98501	1.48417	0.55397	2.67916	0.00738078	NA	mitochondrial ribosomal protein L45 [Source:HGNC Symbol;Acc:HGNC:16651]	MRPL45
ENSG00000111775.3	COX6A1	13.0703	-1.48674	0.555108	-2.67828	0.00740008	0.354428	cytochrome c oxidase subunit 6A1 [Source:HGNC Symbol;Acc:HGNC:2277]	COX6A1
ENSG00000134644.16	PUM1	16.7915	-1.45715	0.544085	-2.67816	0.00740271	0.354428	pumilio RNA binding family member 1 [Source:HGNC Symbol;Acc:HGNC:14957]	PUM1
ENSG00000234852.2	ZBTB12	2.36232	-0.879163	0.328988	-2.67232	0.00753281	NA	zinc finger and BTB domain containing 12 [Source:HGNC Symbol;Acc:HGNC:19066]	ZBTB12
ENSG00000282641.1	AC183084.1	1.95555	1.58823	0.594832	2.67005	0.00758399	NA	aminopeptidase puromycin sensitive (NPEPPS) pseudogene	AC183084.1
ENSG00000262243.5	CES1	7.16569	1.84381	0.690702	2.66947	0.00759711	0.356341	carboxylesterase 1 [Source:HGNC Symbol;Acc:HGNC:1863]	CES1
ENSG00000117411.18	B4GALT2	6.95047	-1.04026	0.389813	-2.66861	0.00761659	0.356341	beta-1,4-galactosyltransferase 2 [Source:HGNC Symbol;Acc:HGNC:925]	B4GALT2
ENSG00000168389.18	MFSD2A	6.16134	-1.11449	0.41766	-2.66841	0.00762114	0.356341	major facilitator superfamily domain containing 2A [Source:HGNC Symbol;Acc:HGNC:25897]	MFSD2A
ENSG00000110092.4	CCND1	14.2511	-1.38501	0.519226	-2.66745	0.00764286	0.356341	cyclin D1 [Source:HGNC Symbol;Acc:HGNC:1582]	CCND1
ENSG00000008405.12	CRY1	5.93979	-1.12271	0.420897	-2.66741	0.00764373	0.356341	cryptochrome circadian regulator 1 [Source:HGNC Symbol;Acc:HGNC:2384]	CRY1
ENSG00000105193.9	RPS16	15.6543	-1.43275	0.537369	-2.66624	0.00767046	0.356341	ribosomal protein S16 [Source:HGNC Symbol;Acc:HGNC:10396]	RPS16
ENSG00000119242.9	CCDC92	3.83839	-0.991899	0.372036	-2.66614	0.00767281	NA	coiled-coil domain containing 92 [Source:HGNC Symbol;Acc:HGNC:29563]	CCDC92
ENSG00000204385.13	SLC44A4	5.38301	2.00776	0.753308	2.66525	0.00769306	0.356341	solute carrier family 44 member 4 [Source:HGNC Symbol;Acc:HGNC:13941]	SLC44A4
ENSG00000004142.12	POLDIP2	6.85919	-1.301	0.488284	-2.66444	0.00771171	0.356341	DNA polymerase delta interacting protein 2 [Source:HGNC Symbol;Acc:HGNC:23781]	POLDIP2
ENSG00000115129.14	TP53I3	5.83431	-1.22598	0.460232	-2.66384	0.00772553	0.356341	tumor protein p53 inducible protein 3 [Source:HGNC Symbol;Acc:HGNC:19373]	TP53I3
ENSG00000134215.16	VAV3	4.90766	-1.03294	0.387897	-2.66293	0.00774646	0.356341	vav guanine nucleotide exchange factor 3 [Source:HGNC Symbol;Acc:HGNC:12659]	VAV3
ENSG00000125868.16	DSTN	15.2634	-1.45849	0.5479	-2.66197	0.00776853	0.356341	destrin, actin depolymerizing factor [Source:HGNC Symbol;Acc:HGNC:15750]	DSTN
ENSG00000107581.13	EIF3A	28.8104	-1.52473	0.572818	-2.66181	0.00777222	0.356341	eukaryotic translation initiation factor 3 subunit A [Source:HGNC Symbol;Acc:HGNC:3271]	EIF3A
ENSG00000113583.8	C5orf15	5.11226	-1.14892	0.431936	-2.65993	0.00781577	0.356578	chromosome 5 open reading frame 15 [Source:HGNC Symbol;Acc:HGNC:20656]	C5orf15
ENSG00000179010.15	MRFAP1	15.8437	-1.42197	0.534733	-2.65921	0.00783235	0.356578	Morf4 family associated protein 1 [Source:HGNC Symbol;Acc:HGNC:24549]	MRFAP1
ENSG00000278437.4	LILRB5	1.97909	1.39897	0.52629	2.65817	0.00785655	NA	leukocyte immunoglobulin like receptor B5 [Source:HGNC Symbol;Acc:HGNC:6609]	LILRB5
ENSG00000203985.11	LDLRAD1	9.24454	-1.43968	0.541695	-2.65774	0.00786675	0.356892	low density lipoprotein receptor class A domain containing 1 [Source:HGNC Symbol;Acc:HGNC:32069]	LDLRAD1
ENSG00000179869.15	ABCA13	78.2477	-1.67341	0.629933	-2.65649	0.00789599	0.35697	ATP binding cassette subfamily A member 13 [Source:HGNC Symbol;Acc:HGNC:14638]	ABCA13
ENSG00000131375.10	CAPN7	5.78017	-1.09112	0.411216	-2.65341	0.00796832	0.358989	calpain 7 [Source:HGNC Symbol;Acc:HGNC:1484]	CAPN7
ENSG00000107719.9	PALD1	4.53116	-0.884033	0.333358	-2.6519	0.00800399	0.359349	phosphatase domain containing paladin 1 [Source:HGNC Symbol;Acc:HGNC:23530]	PALD1
ENSG00000140853.16	NLRC5	18.4824	-1.32456	0.499718	-2.65062	0.00803432	0.359467	NLR family CARD domain containing 5 [Source:HGNC Symbol;Acc:HGNC:29933]	NLRC5
ENSG00000198502.6	HLA-DRB5	4.48996	1.80467	0.681923	2.64645	0.00813422	0.361035	major histocompatibility complex, class II, DR beta 5 [Source:HGNC Symbol;Acc:HGNC:4953]	HLA-DRB5
ENSG00000107854.6	TNKS2	14.818	-1.55365	0.587186	-2.64593	0.00814664	0.361035	tankyrase 2 [Source:HGNC Symbol;Acc:HGNC:15677]	TNKS2
ENSG00000173230.15	GOLGB1	37.7518	-1.6029	0.605857	-2.64567	0.00815286	0.361035	golgin B1 [Source:HGNC Symbol;Acc:HGNC:4429]	GOLGB1
ENSG00000241106.8	HLA-DOB	1.45003	1.30716	0.494352	2.6442	0.0081885	NA	major histocompatibility complex, class II, DO beta [Source:HGNC Symbol;Acc:HGNC:4937]	HLA-DOB
ENSG00000152942.19	RAD17	2.39357	1.19752	0.452936	2.6439	0.00819562	NA	RAD17 checkpoint clamp loader component [Source:HGNC Symbol;Acc:HGNC:9807]	RAD17
ENSG00000224931.4	AC152010.1	2.18235	1.43989	0.544613	2.64388	0.00819617	NA	melanoma associated antigen (mutated) 1-like 1 (MUM1L1) pseudogene	AC152010.1
ENSG00000130725.8	UBE2M	5.82345	-1.15866	0.43842	-2.64282	0.00822194	0.362856	ubiquitin conjugating enzyme E2 M [Source:HGNC Symbol;Acc:HGNC:12491]	UBE2M
ENSG00000278461.4	MRPS36	1.78834	1.48087	0.560808	2.6406	0.00827586	NA	mitochondrial ribosomal protein S36 [Source:HGNC Symbol;Acc:HGNC:16631]	MRPS36
ENSG00000014641.21	MDH1	9.19327	-1.26375	0.478651	-2.64022	0.0082851	0.364404	malate dehydrogenase 1 [Source:HGNC Symbol;Acc:HGNC:6970]	MDH1
ENSG00000125304.10	TM9SF2	14.7429	-1.4787	0.560341	-2.63892	0.00831699	0.364571	transmembrane 9 superfamily member 2 [Source:HGNC Symbol;Acc:HGNC:11865]	TM9SF2
ENSG00000260170.1	AC090527.2	1.48318	1.46363	0.554657	2.63881	0.00831982	NA	novel protein	AC090527.2
ENSG00000206468.3	UBD	1.60685	1.47317	0.558761	2.63649	0.00837692	NA	ubiquitin D [Source:HGNC Symbol;Acc:HGNC:18795]	UBD
ENSG00000055130.17	CUL1	7.84327	-1.30352	0.495015	-2.63329	0.00845632	0.36943	cullin 1 [Source:HGNC Symbol;Acc:HGNC:2551]	CUL1
ENSG00000142168.15	SOD1	11.9428	-1.4176	0.539066	-2.62973	0.00854523	0.372062	superoxide dismutase 1 [Source:HGNC Symbol;Acc:HGNC:11179]	SOD1
ENSG00000136695.15	IL36RN	5.7255	1.3334	0.507435	2.62773	0.00859562	0.373004	interleukin 36 receptor antagonist [Source:HGNC Symbol;Acc:HGNC:15561]	IL36RN
ENSG00000155506.18	LARP1	23.3334	-1.40665	0.53567	-2.62596	0.00864059	0.373706	La ribonucleoprotein 1, translational regulator [Source:HGNC Symbol;Acc:HGNC:29531]	LARP1
ENSG00000278259.5	MYO19	1.73546	1.74492	0.664542	2.62575	0.00864587	NA	myosin XIX [Source:HGNC Symbol;Acc:HGNC:26234]	MYO19
ENSG00000284292.1	AC004922.1	2.19371	1.71957	0.655159	2.62466	0.00867363	NA	novel protein, ARPC1A and ARPC1B readthrough	AC004922.1
ENSG00000227506.5	MUC21	16.5363	-1.89019	0.720583	-2.62313	0.00871253	0.375565	mucin 21, cell surface associated [Source:HGNC Symbol;Acc:HGNC:21661]	MUC21
ENSG00000241506.1	PSMC1P1	1.93466	-1.22586	0.467598	-2.62162	0.00875135	NA	proteasome 26S subunit, ATPase 1 pseudogene 1 [Source:HGNC Symbol;Acc:HGNC:30147]	PSMC1P1
ENSG00000087510.7	TFAP2C	4.37237	-1.043	0.39792	-2.62113	0.00876388	0.376527	transcription factor AP-2 gamma [Source:HGNC Symbol;Acc:HGNC:11744]	TFAP2C
ENSG00000153347.10	FAM81B	4.70618	-1.24517	0.475642	-2.61788	0.00884783	0.37888	family with sequence similarity 81 member B [Source:HGNC Symbol;Acc:HGNC:26335]	FAM81B
ENSG00000104835.15	SARS2	1.56546	1.6434	0.62793	2.61717	0.00886621	NA	seryl-tRNA synthetase 2, mitochondrial [Source:HGNC Symbol;Acc:HGNC:17697]	SARS2
ENSG00000250021.7	ARPIN-AP3S2	3.57894	-1.55962	0.596362	-2.61522	0.00891702	NA	ARPIN-AP3S2 readthrough [Source:HGNC Symbol;Acc:HGNC:38824]	ARPIN-AP3S2
ENSG00000273136.7	NBPF26	8.11571	-1.36362	0.521985	-2.61238	0.00899155	0.383384	NBPF member 26 [Source:HGNC Symbol;Acc:HGNC:49571]	NBPF26
ENSG00000282088.3	CHRNA7	1.55459	1.56461	0.598922	2.61237	0.00899172	NA	cholinergic receptor nicotinic alpha 7 subunit [Source:HGNC Symbol;Acc:HGNC:1960]	CHRNA7
ENSG00000118307.20	CFAP94	4.39422	-1.19348	0.456994	-2.61159	0.00901211	0.383384	cilia and flagella associated protein 94 [Source:HGNC Symbol;Acc:HGNC:29599]	CFAP94
ENSG00000285074.1	FAM90A3P	1.74366	1.40695	0.538752	2.6115	0.00901458	NA	family with sequence similarity 90 member A3, pseudogene [Source:HGNC Symbol;Acc:HGNC:32251]	FAM90A3P
ENSG00000250011.1	HMGB1P3	1.58004	1.42389	0.545656	2.60949	0.00906765	NA	high mobility group box 1 pseudogene 3 [Source:HGNC Symbol;Acc:HGNC:4995]	HMGB1P3
ENSG00000258980.1	EIF1AXP2	1.48	1.26013	0.482983	2.60906	0.00907914	NA	EIF1AX pseudogene 2 [Source:HGNC Symbol;Acc:HGNC:44295]	EIF1AXP2
ENSG00000099958.15	DERL3	1.75971	1.61329	0.618562	2.60813	0.00910371	NA	derlin 3 [Source:HGNC Symbol;Acc:HGNC:14236]	DERL3
ENSG00000008018.9	PSMB1	10.431	-1.43705	0.551552	-2.60547	0.00917477	0.386182	proteasome 20S subunit beta 1 [Source:HGNC Symbol;Acc:HGNC:9537]	PSMB1
ENSG00000107438.9	PDLIM1	17.6966	-1.60316	0.615326	-2.60539	0.00917711	0.386182	PDZ and LIM domain 1 [Source:HGNC Symbol;Acc:HGNC:2067]	PDLIM1
ENSG00000176641.11	RNF152	21.6913	-1.41805	0.544339	-2.60509	0.009185	0.386182	ring finger protein 152 [Source:HGNC Symbol;Acc:HGNC:26811]	RNF152
ENSG00000198648.11	STK39	9.82158	-1.3613	0.522644	-2.60465	0.00919693	0.386182	serine/threonine kinase 39 [Source:HGNC Symbol;Acc:HGNC:17717]	STK39
ENSG00000281948.1	CES1P1	1.55567	1.54146	0.592042	2.60364	0.00922402	NA	carboxylesterase 1 pseudogene 1 [Source:HGNC Symbol;Acc:HGNC:18546]	CES1P1
ENSG00000281289.2	LSS	4.96424	-0.975703	0.375141	-2.6009	0.00929799	0.386586	lanosterol synthase [Source:HGNC Symbol;Acc:HGNC:6708]	LSS
ENSG00000007866.22	TEAD3	5.65598	-1.07558	0.413744	-2.59962	0.00933279	0.386586	TEA domain transcription factor 3 [Source:HGNC Symbol;Acc:HGNC:11716]	TEAD3
ENSG00000273003.1	ARL2-SNX15	1.4156	1.46816	0.564972	2.59864	0.00935949	NA	ARL2-SNX15 readthrough (NMD candidate) [Source:HGNC Symbol;Acc:HGNC:49197]	ARL2-SNX15
ENSG00000117450.15	PRDX1	83.9343	-1.8759	0.722065	-2.59796	0.00937783	0.386586	peroxiredoxin 1 [Source:HGNC Symbol;Acc:HGNC:9352]	PRDX1
ENSG00000270188.1	MTRNR2L11	1563.3	2.84836	1.09649	2.5977	0.00938504	0.386586	MT-RNR2 like 11 [Source:HGNC Symbol;Acc:HGNC:37168]	MTRNR2L11
ENSG00000134258.17	VTCN1	4.74821	-1.07072	0.412184	-2.59769	0.00938534	0.386586	V-set domain containing T cell activation inhibitor 1 [Source:HGNC Symbol;Acc:HGNC:28873]	VTCN1
ENSG00000225060.8	PPP1R18	4.58584	-1.76044	0.677896	-2.59692	0.00940646	0.386586	protein phosphatase 1 regulatory subunit 18 [Source:HGNC Symbol;Acc:HGNC:29413]	PPP1R18
ENSG00000110075.15	PPP6R3	16.6342	-1.34214	0.516882	-2.5966	0.00941513	0.386586	protein phosphatase 6 regulatory subunit 3 [Source:HGNC Symbol;Acc:HGNC:1173]	PPP6R3
ENSG00000283777.2	CANX	24.6371	-1.71302	0.660458	-2.59368	0.00949537	0.387677	calnexin [Source:HGNC Symbol;Acc:HGNC:1473]	CANX
ENSG00000166351.10	POTED	2.33906	1.03152	0.397985	2.59185	0.00954616	NA	POTE ankyrin domain family member D [Source:HGNC Symbol;Acc:HGNC:23822]	POTED
ENSG00000166226.13	CCT2	8.06319	-1.22985	0.47497	-2.58933	0.00961634	0.387677	chaperonin containing TCP1 subunit 2 [Source:HGNC Symbol;Acc:HGNC:1615]	CCT2
ENSG00000120756.13	PLS1	7.19943	-1.14915	0.443812	-2.58927	0.00961783	0.387677	plastin 1 [Source:HGNC Symbol;Acc:HGNC:9090]	PLS1
ENSG00000198492.16	YTHDF2	7.53732	-1.23186	0.475897	-2.58849	0.00963971	0.387677	YTH N6-methyladenosine RNA binding protein 2 [Source:HGNC Symbol;Acc:HGNC:31675]	YTHDF2
ENSG00000206245.11	TSBP1	1.34456	1.46546	0.566456	2.58707	0.0096797	NA	testis expressed basic protein 1 [Source:HGNC Symbol;Acc:HGNC:13922]	TSBP1
ENSG00000125730.17	C3	44.0417	-1.52765	0.590966	-2.585	0.00973791	0.387677	complement C3 [Source:HGNC Symbol;Acc:HGNC:1318]	C3
ENSG00000105699.17	LSR	6.15086	-1.06217	0.41104	-2.58412	0.00976286	0.387677	lipolysis stimulated lipoprotein receptor [Source:HGNC Symbol;Acc:HGNC:29572]	LSR
ENSG00000139537.11	CCDC65	6.7261	-1.30326	0.504355	-2.58401	0.00976577	0.387677	coiled-coil domain containing 65 [Source:HGNC Symbol;Acc:HGNC:29937]	CCDC65
ENSG00000234137.5	MUC21	2.03563	1.68654	0.652745	2.58376	0.00977298	NA	mucin 21, cell surface associated [Source:HGNC Symbol;Acc:HGNC:21661]	MUC21
ENSG00000011007.12	ELOA	9.34396	-1.13995	0.441281	-2.58327	0.00978687	0.387677	elongin A [Source:HGNC Symbol;Acc:HGNC:11620]	ELOA
ENSG00000285576.1	AL138686.2	1.5006	1.26473	0.489588	2.58326	0.00978712	NA	novel keratin associated protein pseudogene	AL138686.2
ENSG00000135829.17	DHX9	18.3116	-1.40472	0.543965	-2.58238	0.00981221	0.387677	DExH-box helicase 9 [Source:HGNC Symbol;Acc:HGNC:2750]	DHX9
ENSG00000204396.11	VWA7	1.74166	1.52884	0.592159	2.5818	0.0098287	NA	von Willebrand factor A domain containing 7 [Source:HGNC Symbol;Acc:HGNC:13939]	VWA7
ENSG00000121741.17	ZMYM2	10.5734	-1.20149	0.465639	-2.58031	0.00987129	0.387677	zinc finger MYM-type containing 2 [Source:HGNC Symbol;Acc:HGNC:12989]	ZMYM2
ENSG00000179813.7	FAM216B	18.3463	-1.53787	0.596696	-2.5773	0.00995747	0.387677	family with sequence similarity 216 member B [Source:HGNC Symbol;Acc:HGNC:26883]	FAM216B
ENSG00000047932.14	GOPC	4.46816	-1.01812	0.39506	-2.57712	0.00996265	0.387677	golgi associated PDZ and coiled-coil motif containing [Source:HGNC Symbol;Acc:HGNC:17643]	GOPC
ENSG00000186834.4	HEXIM1	11.347	-1.26791	0.492113	-2.57645	0.00998203	0.387677	HEXIM P-TEFb complex subunit 1 [Source:HGNC Symbol;Acc:HGNC:24953]	HEXIM1
ENSG00000074695.6	LMAN1	8.0585	-1.31326	0.509737	-2.57635	0.00998509	0.387677	lectin, mannose binding 1 [Source:HGNC Symbol;Acc:HGNC:6631]	LMAN1
ENSG00000165929.13	TC2N	1.83034	1.25925	0.48886	2.5759	0.00999806	NA	tandem C2 domains, nuclear [Source:HGNC Symbol;Acc:HGNC:19859]	TC2N
ENSG00000074201.9	CLNS1A	7.51537	-1.17662	0.456787	-2.57586	0.0099992	0.387677	chloride nucleotide-sensitive channel 1A [Source:HGNC Symbol;Acc:HGNC:2080]	CLNS1A
ENSG00000158406.5	H4C8	7.12342	-1.22042	0.473793	-2.57585	0.00999946	0.387677	H4 clustered histone 8 [Source:HGNC Symbol;Acc:HGNC:4788]	H4C8
ENSG00000129625.13	REEP5	7.29031	-1.21678	0.472415	-2.57565	0.0100051	0.387677	receptor accessory protein 5 [Source:HGNC Symbol;Acc:HGNC:30077]	REEP5
ENSG00000237829.6	PPP1R11	2.2435	1.74328	0.676973	2.57511	0.0100209	NA	protein phosphatase 1 regulatory inhibitor subunit 11 [Source:HGNC Symbol;Acc:HGNC:9285]	PPP1R11
ENSG00000119203.14	CPSF3	5.32458	-1.1149	0.432997	-2.57485	0.0100285	0.387677	cleavage and polyadenylation specific factor 3 [Source:HGNC Symbol;Acc:HGNC:2326]	CPSF3
ENSG00000235274.1	Z75741.2	1.4527	1.20308	0.467309	2.57447	0.0100393	NA	kinesin heavy chain member 2 (KIF2) pseudogene	Z75741.2
ENSG00000107863.19	ARHGAP21	13.4879	-1.18642	0.460897	-2.57415	0.0100487	0.387677	Rho GTPase activating protein 21 [Source:HGNC Symbol;Acc:HGNC:23725]	ARHGAP21
ENSG00000163166.15	IWS1	6.15057	-1.06448	0.413546	-2.57404	0.0100519	0.387677	interacts with SUPT6H, CTD assembly factor 1 [Source:HGNC Symbol;Acc:HGNC:25467]	IWS1
ENSG00000105618.14	PRPF31	2.72446	-1.4871	0.577804	-2.5737	0.0100617	NA	pre-mRNA processing factor 31 [Source:HGNC Symbol;Acc:HGNC:15446]	PRPF31
ENSG00000224774.7	CSNK2B	4.53877	1.55011	0.602349	2.57345	0.0100692	0.387677	casein kinase 2 beta [Source:HGNC Symbol;Acc:HGNC:2460]	CSNK2B
ENSG00000248144.6	ADH1C	46.2143	-1.90808	0.742678	-2.56919	0.0101938	0.388509	alcohol dehydrogenase 1C (class I), gamma polypeptide [Source:HGNC Symbol;Acc:HGNC:251]	ADH1C
ENSG00000186815.13	TPCN1	12.5757	-1.27121	0.495023	-2.56799	0.0102291	0.388509	two pore segment channel 1 [Source:HGNC Symbol;Acc:HGNC:18182]	TPCN1
ENSG00000196230.14	TUBB	12.0609	1.36003	0.529904	2.56656	0.0102714	0.388509	tubulin beta class I [Source:HGNC Symbol;Acc:HGNC:20778]	TUBB
ENSG00000100234.12	TIMP3	7.52702	-1.2615	0.491647	-2.56586	0.0102922	0.388509	TIMP metallopeptidase inhibitor 3 [Source:HGNC Symbol;Acc:HGNC:11822]	TIMP3
ENSG00000070087.14	PFN2	7.79989	-1.29645	0.50528	-2.5658	0.0102939	0.388509	profilin 2 [Source:HGNC Symbol;Acc:HGNC:8882]	PFN2
ENSG00000124486.13	USP9X	23.4437	-1.42069	0.553759	-2.56553	0.0103018	0.388509	ubiquitin specific peptidase 9 X-linked [Source:HGNC Symbol;Acc:HGNC:12632]	USP9X
ENSG00000253729.8	PRKDC	20.7661	-1.3663	0.53261	-2.5653	0.0103087	0.388509	protein kinase, DNA-activated, catalytic subunit [Source:HGNC Symbol;Acc:HGNC:9413]	PRKDC
ENSG00000082641.16	NFE2L1	23.7198	-1.46225	0.570172	-2.56457	0.0103303	0.388509	nuclear factor, erythroid 2 like 1 [Source:HGNC Symbol;Acc:HGNC:7781]	NFE2L1
ENSG00000133433.11	GSTT2B	1.43803	1.37499	0.536416	2.56328	0.0103687	NA	glutathione S-transferase theta 2B [Source:HGNC Symbol;Acc:HGNC:33437]	GSTT2B
ENSG00000086589.12	RBM22	7.0232	-1.19923	0.468056	-2.56214	0.0104028	0.390106	RNA binding motif protein 22 [Source:HGNC Symbol;Acc:HGNC:25503]	RBM22
ENSG00000180662.8	RPL21P8	1.47067	1.3872	0.541562	2.56147	0.0104229	NA	ribosomal protein L21 pseudogene 8 [Source:HGNC Symbol;Acc:HGNC:19779]	RPL21P8
ENSG00000275861.4	TBC1D3I	1.8442	1.5481	0.604477	2.56106	0.0104355	NA	TBC1 domain family member 3I [Source:HGNC Symbol;Acc:HGNC:32709]	TBC1D3I
ENSG00000163879.11	DNALI1	11.925	-1.29257	0.504832	-2.5604	0.010455	0.390934	dynein axonemal light intermediate chain 1 [Source:HGNC Symbol;Acc:HGNC:14353]	DNALI1
ENSG00000176209.12	SMIM19	5.54849	-1.06392	0.415706	-2.5593	0.0104883	0.391052	small integral membrane protein 19 [Source:HGNC Symbol;Acc:HGNC:25166]	SMIM19
ENSG00000148925.11	BTBD10	5.35036	-0.963591	0.376853	-2.55694	0.0105597	0.391472	BTB domain containing 10 [Source:HGNC Symbol;Acc:HGNC:21445]	BTBD10
ENSG00000115685.15	PPP1R7	8.29397	-1.20654	0.47187	-2.55693	0.0105599	0.391472	protein phosphatase 1 regulatory subunit 7 [Source:HGNC Symbol;Acc:HGNC:9295]	PPP1R7
ENSG00000229117.9	RPL41	99.3002	-1.84752	0.723041	-2.55521	0.0106122	0.391614	ribosomal protein L41 [Source:HGNC Symbol;Acc:HGNC:10354]	RPL41
ENSG00000141753.7	IGFBP4	5.26504	-0.959253	0.375467	-2.55482	0.0106241	0.391614	insulin like growth factor binding protein 4 [Source:HGNC Symbol;Acc:HGNC:5473]	IGFBP4
ENSG00000180581.7	SRP9P1	1.65798	1.53623	0.601401	2.55441	0.0106368	NA	signal recognition particle 9 pseudogene 1 [Source:HGNC Symbol;Acc:HGNC:23402]	SRP9P1
ENSG00000196776.17	CD47	209.305	1.73703	0.680525	2.55248	0.0106958	0.393139	CD47 molecule [Source:HGNC Symbol;Acc:HGNC:1682]	CD47
ENSG00000284431.1	AL022238.3	1.63791	1.48802	0.583085	2.55198	0.0107111	NA	novel protein	AL022238.3
ENSG00000105583.11	WDR83OS	4.09068	-1.4643	0.573837	-2.55178	0.0107175	NA	WD repeat domain 83 opposite strand [Source:HGNC Symbol;Acc:HGNC:30203]	WDR83OS
ENSG00000230136.2	OR2J4P	1.32485	1.3581	0.532242	2.55166	0.0107212	NA	olfactory receptor family 2 subfamily J member 4 pseudogene [Source:HGNC Symbol;Acc:HGNC:8262]	OR2J4P
ENSG00000161547.17	SRSF2	9.25538	-1.2853	0.503759	-2.55141	0.0107287	0.393234	serine and arginine rich splicing factor 2 [Source:HGNC Symbol;Acc:HGNC:10783]	SRSF2
ENSG00000254351.1	ARL2BPP5	1.34491	1.33652	0.523837	2.55141	0.0107289	NA	ADP ribosylation factor like GTPase 2 binding protein pseudogene 5 [Source:HGNC Symbol;Acc:HGNC:39449]	ARL2BPP5
ENSG00000273217.1	AC008695.1	1.65733	1.57715	0.618277	2.55087	0.0107453	NA	novel protein	AC008695.1
ENSG00000182896.13	TMEM95	1.43314	1.38488	0.543001	2.55042	0.0107592	NA	transmembrane protein 95 [Source:HGNC Symbol;Acc:HGNC:27898]	TMEM95
ENSG00000101544.9	ADNP2	8.17533	-1.13091	0.443497	-2.54998	0.0107729	0.393741	ADNP homeobox 2 [Source:HGNC Symbol;Acc:HGNC:23803]	ADNP2
ENSG00000244395.6	RBMY1D	1.43785	1.41584	0.555665	2.54801	0.0108339	NA	RNA binding motif protein Y-linked family 1 member D [Source:HGNC Symbol;Acc:HGNC:23915]	RBMY1D
ENSG00000201822.1	RNA5SP149	1.95476	-1.24408	0.488299	-2.54779	0.0108407	NA	RNA, 5S ribosomal pseudogene 149 [Source:HGNC Symbol;Acc:HGNC:43049]	RNA5SP149
ENSG00000198408.14	OGA	21.6553	-1.36764	0.536997	-2.54683	0.0108707	0.396199	O-GlcNAcase [Source:HGNC Symbol;Acc:HGNC:7056]	OGA
ENSG00000178038.17	ALS2CL	17.2355	-1.33637	0.52515	-2.54474	0.0109358	0.397456	ALS2 C-terminal like [Source:HGNC Symbol;Acc:HGNC:20605]	ALS2CL
ENSG00000265298.1	AC132812.1	1.63969	1.18645	0.466244	2.54471	0.010937	NA	small nuclear ribonucleoprotein 200kDa (U5) (SNRNP200) pseudogene	AC132812.1
ENSG00000145216.16	FIP1L1	5.28008	-1.0094	0.396905	-2.54317	0.0109853	0.398139	factor interacting with PAPOLA and CPSF1 [Source:HGNC Symbol;Acc:HGNC:19124]	FIP1L1
ENSG00000182901.17	RGS7	1.63674	1.13735	0.447311	2.54265	0.0110017	NA	regulator of G protein signaling 7 [Source:HGNC Symbol;Acc:HGNC:10003]	RGS7
ENSG00000171489.10	SPACA5	1.47392	1.24588	0.490034	2.54243	0.0110083	NA	sperm acrosome associated 5 [Source:HGNC Symbol;Acc:HGNC:31353]	SPACA5
ENSG00000165548.11	TMEM63C	4.29635	-0.817228	0.321556	-2.54148	0.0110383	0.398947	transmembrane protein 63C [Source:HGNC Symbol;Acc:HGNC:23787]	TMEM63C
ENSG00000225190.11	PLEKHM1	7.06047	-1.79151	0.705614	-2.53894	0.0111188	0.40074	pleckstrin homology and RUN domain containing M1 [Source:HGNC Symbol;Acc:HGNC:29017]	PLEKHM1
ENSG00000275714.2	H3C1	2.1721	-1.02212	0.402735	-2.53794	0.0111506	NA	H3 clustered histone 1 [Source:HGNC Symbol;Acc:HGNC:4766]	H3C1
ENSG00000112640.16	PPP2R5D	5.24082	-1.17806	0.464271	-2.53744	0.0111666	0.400809	protein phosphatase 2 regulatory subunit B'delta [Source:HGNC Symbol;Acc:HGNC:9312]	PPP2R5D
ENSG00000198563.14	DDX39B	2.87467	-1.52944	0.603052	-2.53617	0.0112073	NA	DExD-box helicase 39B [Source:HGNC Symbol;Acc:HGNC:13917]	DDX39B
ENSG00000108055.10	SMC3	5.55181	-1.20474	0.475063	-2.53596	0.0112141	0.400809	structural maintenance of chromosomes 3 [Source:HGNC Symbol;Acc:HGNC:2468]	SMC3
ENSG00000183873.18	SCN5A	16.9321	1.07064	0.422218	2.53575	0.0112208	0.400809	sodium voltage-gated channel alpha subunit 5 [Source:HGNC Symbol;Acc:HGNC:10593]	SCN5A
ENSG00000188599.17	NPIPP1	2.13988	-1.10999	0.437797	-2.53539	0.0112321	NA	nuclear pore complex interacting protein pseudogene 1 [Source:HGNC Symbol;Acc:HGNC:35407]	NPIPP1
ENSG00000254091.2	AC022784.4	1.40609	1.35633	0.535013	2.53513	0.0112405	NA	ubiquitin-conjugating enzyme E2 variant 1 (UBE2V1) pseudogene	AC022784.4
ENSG00000182921.9	CCDC75P1	1.63552	1.00359	0.395923	2.53481	0.0112507	NA	coiled-coil domain containing 75 pseudogene 1 [Source:HGNC Symbol;Acc:HGNC:42659]	CCDC75P1
ENSG00000263101.2	KRTAP3-3	1.51365	1.41651	0.558887	2.53452	0.0112601	NA	keratin associated protein 3-3 [Source:HGNC Symbol;Acc:HGNC:18890]	KRTAP3-3
ENSG00000124429.18	POF1B	7.25985	-1.30186	0.513692	-2.53432	0.0112665	0.400809	POF1B actin binding protein [Source:HGNC Symbol;Acc:HGNC:13711]	POF1B
ENSG00000170017.12	ALCAM	25.7868	-1.6328	0.644655	-2.53283	0.0113145	0.400809	activated leukocyte cell adhesion molecule [Source:HGNC Symbol;Acc:HGNC:400]	ALCAM
ENSG00000104140.7	RHOV	6.77996	-1.19125	0.470473	-2.53202	0.0113409	0.400809	ras homolog family member V [Source:HGNC Symbol;Acc:HGNC:18313]	RHOV
ENSG00000085999.13	RAD54L	2.30868	-0.754579	0.298056	-2.53167	0.0113522	NA	RAD54 like [Source:HGNC Symbol;Acc:HGNC:9826]	RAD54L
ENSG00000211666.2	IGLV2-14	1.94415	1.55982	0.616333	2.53081	0.01138	NA	immunoglobulin lambda variable 2-14 [Source:HGNC Symbol;Acc:HGNC:5888]	IGLV2-14
ENSG00000140443.15	IGF1R	28.9379	-1.35733	0.536393	-2.53048	0.0113906	0.400809	insulin like growth factor 1 receptor [Source:HGNC Symbol;Acc:HGNC:5465]	IGF1R
ENSG00000100796.18	PPP4R3A	11.5829	-1.29924	0.513605	-2.52964	0.0114179	0.400809	protein phosphatase 4 regulatory subunit 3A [Source:HGNC Symbol;Acc:HGNC:20219]	PPP4R3A
ENSG00000164938.14	TP53INP1	9.94556	-1.22147	0.482921	-2.52933	0.011428	0.400809	tumor protein p53 inducible nuclear protein 1 [Source:HGNC Symbol;Acc:HGNC:18022]	TP53INP1
ENSG00000198917.13	SPOUT1	2.68151	-1.11747	0.441833	-2.52918	0.0114331	NA	SPOUT domain containing methyltransferase 1 [Source:HGNC Symbol;Acc:HGNC:26933]	SPOUT1
ENSG00000164972.13	C9orf24	7.1972	-1.25958	0.498054	-2.52901	0.0114386	0.400809	chromosome 9 open reading frame 24 [Source:HGNC Symbol;Acc:HGNC:19919]	C9orf24
ENSG00000204472.13	AIF1	2.56401	1.55987	0.617131	2.52762	0.0114839	NA	allograft inflammatory factor 1 [Source:HGNC Symbol;Acc:HGNC:352]	AIF1
ENSG00000198162.12	MAN1A2	13.6932	-1.29725	0.513517	-2.52621	0.0115302	0.400809	mannosidase alpha class 1A member 2 [Source:HGNC Symbol;Acc:HGNC:6822]	MAN1A2
ENSG00000086758.16	HUWE1	36.9409	-1.52837	0.605373	-2.52468	0.0115805	0.400809	HECT, UBA and WWE domain containing E3 ubiquitin protein ligase 1 [Source:HGNC Symbol;Acc:HGNC:30892]	HUWE1
ENSG00000144224.17	UBXN4	9.33844	-1.2465	0.493742	-2.52459	0.0115834	0.400809	UBX domain protein 4 [Source:HGNC Symbol;Acc:HGNC:14860]	UBXN4
ENSG00000144381.18	HSPD1	15.2478	-1.24285	0.492408	-2.52403	0.0116018	0.400809	heat shock protein family D (Hsp60) member 1 [Source:HGNC Symbol;Acc:HGNC:5261]	HSPD1
ENSG00000151929.10	BAG3	8.21064	-1.25901	0.498869	-2.52373	0.0116118	0.400809	BAG cochaperone 3 [Source:HGNC Symbol;Acc:HGNC:939]	BAG3
ENSG00000167283.8	ATP5MG	11.625	-1.33462	0.529026	-2.52279	0.0116428	0.400809	ATP synthase membrane subunit g [Source:HGNC Symbol;Acc:HGNC:14247]	ATP5MG
ENSG00000145824.13	CXCL14	10.1708	1.31328	0.520608	2.52258	0.0116497	0.400809	C-X-C motif chemokine ligand 14 [Source:HGNC Symbol;Acc:HGNC:10640]	CXCL14
ENSG00000220581.1	VN1R12P	1.31458	1.34241	0.532398	2.52144	0.0116876	NA	vomeronasal 1 receptor 12, pseudogene [Source:HGNC Symbol;Acc:HGNC:18722]	VN1R12P
ENSG00000186918.14	ZNF395	10.6488	-1.23895	0.49142	-2.52116	0.0116969	0.400809	zinc finger protein 395 [Source:HGNC Symbol;Acc:HGNC:18737]	ZNF395
ENSG00000276139.4	GU182349.2	1.41039	1.42817	0.566552	2.5208	0.0117087	NA	killer cell immunoglobulin-like receptor, two domains, short cytoplasmic tail, 2	GU182349.2
ENSG00000282144.2	TBC1D3I	1.87681	1.7057	0.676761	2.52039	0.0117226	NA	TBC1 domain family member 3I [Source:HGNC Symbol;Acc:HGNC:32709]	TBC1D3I
ENSG00000167183.3	PRR15L	5.9367	-1.39993	0.555511	-2.52007	0.0117333	0.400809	proline rich 15 like [Source:HGNC Symbol;Acc:HGNC:28149]	PRR15L
ENSG00000124688.14	MAD2L1BP	3.96846	-1.09632	0.435042	-2.52004	0.0117343	NA	MAD2L1 binding protein [Source:HGNC Symbol;Acc:HGNC:21059]	MAD2L1BP
ENSG00000118640.11	VAMP8	14.6087	-1.51524	0.601307	-2.51991	0.0117385	0.400809	vesicle associated membrane protein 8 [Source:HGNC Symbol;Acc:HGNC:12647]	VAMP8
ENSG00000163584.18	RPL22L1	3.32959	-0.982214	0.389787	-2.51987	0.0117397	NA	ribosomal protein L22 like 1 [Source:HGNC Symbol;Acc:HGNC:27610]	RPL22L1
ENSG00000143819.13	EPHX1	15.3912	-1.57015	0.623398	-2.5187	0.0117789	0.401087	epoxide hydrolase 1 [Source:HGNC Symbol;Acc:HGNC:3401]	EPHX1
ENSG00000126251.6	GPR42	2.01993	-0.839759	0.333531	-2.51778	0.0118097	NA	G protein-coupled receptor 42 [Source:HGNC Symbol;Acc:HGNC:4500]	GPR42
ENSG00000275018.6	AL121581.1	1.5261	1.49987	0.595854	2.51717	0.0118301	NA	novel transcript	AL121581.1
ENSG00000173848.19	NET1	30.9861	-1.56183	0.620509	-2.51701	0.0118356	0.401087	neuroepithelial cell transforming 1 [Source:HGNC Symbol;Acc:HGNC:14592]	NET1
ENSG00000007062.12	PROM1	22.0097	-1.58116	0.628218	-2.5169	0.0118394	0.401087	prominin 1 [Source:HGNC Symbol;Acc:HGNC:9454]	PROM1
ENSG00000272196.2	H2AC19	3.25527	1.7505	0.695706	2.51614	0.0118647	NA	H2A clustered histone 19 [Source:HGNC Symbol;Acc:HGNC:29668]	H2AC19
ENSG00000127412.7	TRPV5	1.6481	1.45941	0.580073	2.51591	0.0118727	NA	transient receptor potential cation channel subfamily V member 5 [Source:HGNC Symbol;Acc:HGNC:3145]	TRPV5
ENSG00000117394.24	SLC2A1	16.973	-1.31052	0.520971	-2.51553	0.0118852	0.4015	solute carrier family 2 member 1 [Source:HGNC Symbol;Acc:HGNC:11005]	SLC2A1
ENSG00000171940.14	ZNF217	18.1047	-1.4167	0.563407	-2.51453	0.0119191	0.4015	zinc finger protein 217 [Source:HGNC Symbol;Acc:HGNC:13009]	ZNF217
ENSG00000244274.8	DBNDD2	4.47324	-0.991049	0.394246	-2.51378	0.0119444	0.4015	dysbindin domain containing 2 [Source:HGNC Symbol;Acc:HGNC:15881]	DBNDD2
ENSG00000275581.4	SERF1A	1.85121	1.42539	0.567322	2.51248	0.0119885	NA	small EDRK-rich factor 1A [Source:HGNC Symbol;Acc:HGNC:10755]	SERF1A
ENSG00000261429.2	DPPA2P4	1.78707	1.12258	0.446991	2.51142	0.0120247	NA	developmental pluripotency associated 2 pseudogene 4 [Source:HGNC Symbol;Acc:HGNC:44629]	DPPA2P4
ENSG00000060140.9	STYK1	5.49634	-1.15075	0.45831	-2.51085	0.0120441	0.403803	serine/threonine/tyrosine kinase 1 [Source:HGNC Symbol;Acc:HGNC:18889]	STYK1
ENSG00000206412.6	GNL1	3.9514	-1.34015	0.533958	-2.50984	0.0120785	NA	G protein nucleolar 1 (putative) [Source:HGNC Symbol;Acc:HGNC:4413]	GNL1
ENSG00000234619.1	RPL7P11	1.41457	1.18501	0.472244	2.50931	0.0120969	NA	ribosomal protein L7 pseudogene 11 [Source:HGNC Symbol;Acc:HGNC:35667]	RPL7P11
ENSG00000174939.11	ASPHD1	3.94828	-0.831789	0.331601	-2.5084	0.012128	NA	aspartate beta-hydroxylase domain containing 1 [Source:HGNC Symbol;Acc:HGNC:27380]	ASPHD1
ENSG00000088986.11	DYNLL1	18.6047	-1.34923	0.537961	-2.50805	0.01214	0.405704	dynein light chain LC8-type 1 [Source:HGNC Symbol;Acc:HGNC:15476]	DYNLL1
ENSG00000170759.11	KIF5B	23.1896	-1.63177	0.650791	-2.50737	0.0121633	0.405704	kinesin family member 5B [Source:HGNC Symbol;Acc:HGNC:6324]	KIF5B
ENSG00000149806.11	FAU	22.1258	-1.52104	0.606851	-2.50644	0.0121953	0.405727	FAU ubiquitin like and ribosomal protein S30 fusion [Source:HGNC Symbol;Acc:HGNC:3597]	FAU
ENSG00000232962.11	HLA-DOA	1.74807	1.38635	0.553513	2.50465	0.0122574	NA	major histocompatibility complex, class II, DO alpha [Source:HGNC Symbol;Acc:HGNC:4936]	HLA-DOA
ENSG00000271723.5	MROH7-TTC4	1.59365	1.47691	0.589775	2.50418	0.0122734	NA	MROH7-TTC4 readthrough (NMD candidate) [Source:HGNC Symbol;Acc:HGNC:49180]	MROH7-TTC4
ENSG00000177565.18	TBL1XR1	14.2699	-1.23855	0.494673	-2.50378	0.0122874	0.407748	TBL1X receptor 1 [Source:HGNC Symbol;Acc:HGNC:29529]	TBL1XR1
ENSG00000226132.1	RPS3AP46	1.49368	1.24413	0.496941	2.50358	0.0122944	NA	RPS3A pseudogene 46 [Source:HGNC Symbol;Acc:HGNC:36338]	RPS3AP46
ENSG00000111669.15	TPI1	26.9214	-1.44504	0.577717	-2.50129	0.0123742	0.409152	triosephosphate isomerase 1 [Source:HGNC Symbol;Acc:HGNC:12009]	TPI1
ENSG00000179833.4	SERTAD2	11.9326	-1.20735	0.482987	-2.49975	0.012428	0.409152	SERTA domain containing 2 [Source:HGNC Symbol;Acc:HGNC:30784]	SERTAD2
ENSG00000275564.4	FCAR	3.304	-1.30591	0.522472	-2.49949	0.0124371	NA	Fc fragment of IgA receptor [Source:HGNC Symbol;Acc:HGNC:3608]	FCAR
ENSG00000110002.16	VWA5A	12.9906	-1.26312	0.505356	-2.49947	0.0124381	0.409152	von Willebrand factor A domain containing 5A [Source:HGNC Symbol;Acc:HGNC:6658]	VWA5A
ENSG00000125835.19	SNRPB	8.469	-1.38782	0.555358	-2.49896	0.0124559	0.409152	small nuclear ribonucleoprotein polypeptides B and B1 [Source:HGNC Symbol;Acc:HGNC:11153]	SNRPB
ENSG00000227970.1	NR1H5P	1.40276	1.26156	0.505185	2.49723	0.0125167	NA	nuclear receptor subfamily 1 group H member 5, pseudogene [Source:HGNC Symbol;Acc:HGNC:32673]	NR1H5P
ENSG00000285172.1	CTAGE15	1.74599	1.49166	0.597382	2.49699	0.0125251	NA	CTAGE family member 15 [Source:HGNC Symbol;Acc:HGNC:37295]	CTAGE15
ENSG00000132646.11	PCNA	3.88978	-1.20483	0.482518	-2.49696	0.0125265	NA	proliferating cell nuclear antigen [Source:HGNC Symbol;Acc:HGNC:8729]	PCNA
ENSG00000130449.6	ZSWIM6	8.11388	-1.21373	0.486114	-2.49679	0.0125322	0.410619	zinc finger SWIM-type containing 6 [Source:HGNC Symbol;Acc:HGNC:29316]	ZSWIM6
ENSG00000280858.3	RPL7A	58.2843	-1.68676	0.675963	-2.49534	0.0125835	0.411263	ribosomal protein L7a [Source:HGNC Symbol;Acc:HGNC:10364]	RPL7A
ENSG00000261972.5	CES5A	1.40259	1.33901	0.536633	2.49521	0.0125882	NA	carboxylesterase 5A [Source:HGNC Symbol;Acc:HGNC:26459]	CES5A
ENSG00000234218.9	MICB	1.51717	1.50687	0.604172	2.49411	0.0126273	NA	MHC class I polypeptide-related sequence B [Source:HGNC Symbol;Acc:HGNC:7091]	MICB
ENSG00000009954.11	BAZ1B	15.5282	-1.30159	0.521954	-2.4937	0.0126421	0.412138	bromodomain adjacent to zinc finger domain 1B [Source:HGNC Symbol;Acc:HGNC:961]	BAZ1B
ENSG00000144785.8	AC073896.1	1.48286	1.408	0.564788	2.49296	0.0126682	NA	novel protein	AC073896.1
ENSG00000274343.1	AC232323.1	1.53155	1.41041	0.566169	2.49115	0.0127331	NA	EX1, RNA exonuclease 1 homolog (S. cerevisiae)-like 7	AC232323.1
ENSG00000062194.16	GPBP1	14.2858	-1.33253	0.534997	-2.49073	0.0127481	0.412932	GC-rich promoter binding protein 1 [Source:HGNC Symbol;Acc:HGNC:29520]	GPBP1
ENSG00000140835.10	CHST4	2.3548	-0.83468	0.335246	-2.48975	0.0127832	NA	carbohydrate sulfotransferase 4 [Source:HGNC Symbol;Acc:HGNC:1972]	CHST4
ENSG00000272573.6	MUSTN1	1.33525	1.34598	0.54071	2.48929	0.0128	NA	musculoskeletal, embryonic nuclear protein 1 [Source:HGNC Symbol;Acc:HGNC:22144]	MUSTN1
ENSG00000134686.18	PHC2	11.6216	-1.25162	0.502854	-2.48904	0.012809	0.412932	polyhomeotic homolog 2 [Source:HGNC Symbol;Acc:HGNC:3183]	PHC2
ENSG00000164683.18	HEY1	6.24584	-0.958144	0.384973	-2.48886	0.0128154	0.412932	hes related family bHLH transcription factor with YRPW motif 1 [Source:HGNC Symbol;Acc:HGNC:4880]	HEY1
ENSG00000087087.20	SRRT	9.64356	-1.1573	0.46502	-2.4887	0.012821	0.412932	serrate, RNA effector molecule [Source:HGNC Symbol;Acc:HGNC:24101]	SRRT
ENSG00000159588.15	CCDC17	17.4455	-1.48722	0.59762	-2.48858	0.0128256	0.412932	coiled-coil domain containing 17 [Source:HGNC Symbol;Acc:HGNC:26574]	CCDC17
ENSG00000224859.6	POLR1H	1.43441	1.39877	0.562559	2.48645	0.0129025	NA	RNA polymerase I subunit H [Source:HGNC Symbol;Acc:HGNC:13182]	POLR1H
ENSG00000140932.10	CMTM2	2.4159	1.01644	0.409048	2.48489	0.0129592	NA	CKLF like MARVEL transmembrane domain containing 2 [Source:HGNC Symbol;Acc:HGNC:19173]	CMTM2
ENSG00000177144.7	NUDT4B	1.69344	-1.14248	0.460161	-2.48278	0.0130363	NA	nudix hydrolase 4B [Source:HGNC Symbol;Acc:HGNC:18012]	NUDT4B
ENSG00000125107.19	CNOT1	43.0766	-1.62023	0.652777	-2.48205	0.0130628	0.419388	CCR4-NOT transcription complex subunit 1 [Source:HGNC Symbol;Acc:HGNC:7877]	CNOT1
ENSG00000164631.19	ZNF12	4.89901	-0.974784	0.392853	-2.48129	0.0130907	0.419388	zinc finger protein 12 [Source:HGNC Symbol;Acc:HGNC:12902]	ZNF12
ENSG00000282225.1	TRBV7-1	1.3485	1.38012	0.556271	2.48103	0.0131004	NA	T cell receptor beta variable 7-1 (non-functional) [Source:HGNC Symbol;Acc:HGNC:12235]	TRBV7-1
ENSG00000263535.2	AK4P1	1.45111	1.25873	0.507425	2.48061	0.0131156	NA	adenylate kinase 4 pseudogene 1 [Source:HGNC Symbol;Acc:HGNC:364]	AK4P1
ENSG00000144579.8	CTDSP1	10.3377	-1.26036	0.508238	-2.47987	0.0131431	0.419394	CTD small phosphatase 1 [Source:HGNC Symbol;Acc:HGNC:21614]	CTDSP1
ENSG00000008283.16	CYB561	14.9188	-1.20695	0.486764	-2.47953	0.0131556	0.419394	cytochrome b561 [Source:HGNC Symbol;Acc:HGNC:2571]	CYB561
ENSG00000281487.1	AC139677.3	1.51916	-1.24639	0.502978	-2.47802	0.0132115	NA	KAT8 regulatory NSL complex subunit 1 (KANSL1) pseudogene	AC139677.3
ENSG00000131747.15	TOP2A	4.82506	-1.09459	0.441765	-2.47777	0.0132207	0.420436	DNA topoisomerase II alpha [Source:HGNC Symbol;Acc:HGNC:11989]	TOP2A
ENSG00000111011.18	RSRC2	12.3951	-1.1608	0.46898	-2.47516	0.0133177	0.42169	arginine and serine rich coiled-coil 2 [Source:HGNC Symbol;Acc:HGNC:30559]	RSRC2
ENSG00000196235.14	SUPT5H	18.6879	-1.2535	0.506473	-2.47496	0.0133251	0.42169	SPT5 homolog, DSIF elongation factor subunit [Source:HGNC Symbol;Acc:HGNC:11469]	SUPT5H
ENSG00000063601.17	MTMR1	7.99277	-1.1785	0.476462	-2.47343	0.0133822	0.422468	myotubularin related protein 1 [Source:HGNC Symbol;Acc:HGNC:7449]	MTMR1
ENSG00000231784.8	DBIL5P	3.15026	-0.698474	0.282525	-2.47225	0.0134265	NA	diazepam binding inhibitor-like 5, pseudogene [Source:HGNC Symbol;Acc:HGNC:38519]	DBIL5P
ENSG00000215378.3	DEFT1P	1.36468	1.28632	0.520624	2.47073	0.0134837	NA	defensin theta 1, pseudogene [Source:HGNC Symbol;Acc:HGNC:18339]	DEFT1P
ENSG00000156802.13	ATAD2	7.06452	-1.10513	0.447501	-2.46956	0.0135279	0.422633	ATPase family AAA domain containing 2 [Source:HGNC Symbol;Acc:HGNC:30123]	ATAD2
ENSG00000226054.2	MEMO1P1	1.52997	1.36963	0.554612	2.46953	0.0135292	NA	mediator of cell motility 1 pseudogene 1 [Source:HGNC Symbol;Acc:HGNC:23274]	MEMO1P1
ENSG00000130821.17	SLC6A8	12.6083	-1.30324	0.527743	-2.46945	0.0135321	0.422633	solute carrier family 6 member 8 [Source:HGNC Symbol;Acc:HGNC:11055]	SLC6A8
ENSG00000166454.10	ATMIN	12.3019	-1.2703	0.514696	-2.46806	0.0135847	0.422633	ATM interactor [Source:HGNC Symbol;Acc:HGNC:29034]	ATMIN
ENSG00000083223.18	TUT7	15.8638	-1.31782	0.533952	-2.46804	0.0135853	0.422633	terminal uridylyl transferase 7 [Source:HGNC Symbol;Acc:HGNC:25817]	TUT7
ENSG00000182827.9	ACBD3	6.48823	-1.10592	0.448206	-2.46743	0.0136088	0.422633	acyl-CoA binding domain containing 3 [Source:HGNC Symbol;Acc:HGNC:15453]	ACBD3
ENSG00000142192.21	APP	28.6177	-1.50722	0.610932	-2.46708	0.0136219	0.422633	amyloid beta precursor protein [Source:HGNC Symbol;Acc:HGNC:620]	APP
ENSG00000100603.14	SNW1	7.00951	-1.19125	0.482955	-2.46659	0.0136406	0.422633	SNW domain containing 1 [Source:HGNC Symbol;Acc:HGNC:16696]	SNW1
ENSG00000256664.1	AC025423.2	1.54006	1.52416	0.617928	2.46656	0.0136418	NA	ribosomal L24 domain containing 1 (RSL24D1) pseudogene	AC025423.2
ENSG00000141682.12	PMAIP1	12.2212	-1.56109	0.632945	-2.4664	0.013648	0.422633	phorbol-12-myristate-13-acetate-induced protein 1 [Source:HGNC Symbol;Acc:HGNC:9108]	PMAIP1
ENSG00000206342.12	STK19	2.02168	1.19944	0.486564	2.46512	0.0136969	NA	serine/threonine kinase 19 [Source:HGNC Symbol;Acc:HGNC:11398]	STK19
ENSG00000156976.17	EIF4A2	25.2855	-1.48031	0.600577	-2.46481	0.0137087	0.422824	eukaryotic translation initiation factor 4A2 [Source:HGNC Symbol;Acc:HGNC:3284]	EIF4A2
ENSG00000096384.20	HSP90AB1	49.1678	-1.6149	0.655256	-2.46453	0.0137194	0.422824	heat shock protein 90 alpha family class B member 1 [Source:HGNC Symbol;Acc:HGNC:5258]	HSP90AB1
ENSG00000258529.5	AP001781.2	1.60807	1.48056	0.600922	2.46382	0.0137466	NA	novel protein	AP001781.2
ENSG00000260272.1	AC093525.2	1.67507	1.5894	0.645168	2.46355	0.0137569	NA	novel protein	AC093525.2
ENSG00000281351.1	SUDS3P1	1.3224	1.35579	0.550371	2.46341	0.0137624	NA	SDS3 homolog, SIN3A corepressor complex component pseudogene 1 [Source:HGNC Symbol;Acc:HGNC:44000]	SUDS3P1
ENSG00000109906.14	ZBTB16	15.6714	-1.11853	0.454275	-2.46222	0.0138079	0.423619	zinc finger and BTB domain containing 16 [Source:HGNC Symbol;Acc:HGNC:12930]	ZBTB16
ENSG00000177426.22	TGIF1	11.1168	-1.16924	0.474895	-2.46209	0.0138128	0.423619	TGFB induced factor homeobox 1 [Source:HGNC Symbol;Acc:HGNC:11776]	TGIF1
ENSG00000231759.7	CYP21A1P	1.39146	1.28584	0.522322	2.46177	0.0138253	NA	cytochrome P450 family 21 subfamily A member 1, pseudogene [Source:HGNC Symbol;Acc:HGNC:2599]	CYP21A1P
ENSG00000174738.13	NR1D2	10.6798	-1.25325	0.509291	-2.46077	0.0138639	0.423619	nuclear receptor subfamily 1 group D member 2 [Source:HGNC Symbol;Acc:HGNC:7963]	NR1D2
ENSG00000068308.14	OTUD5	6.765	-1.17688	0.478435	-2.45985	0.0138994	0.423619	OTU deubiquitinase 5 [Source:HGNC Symbol;Acc:HGNC:25402]	OTUD5
ENSG00000282074.1	AC243733.1	1.71718	1.36993	0.557057	2.45923	0.0139236	NA	MPV17 mitochondrial inner membrane protein like [Source:NCBI gene (formerly Entrezgene);Acc:255027]	AC243733.1
ENSG00000167106.12	FAM102A	25.1206	-1.3719	0.557949	-2.45883	0.0139392	0.423619	family with sequence similarity 102 member A [Source:HGNC Symbol;Acc:HGNC:31419]	FAM102A
ENSG00000125977.7	EIF2S2	9.68429	-1.17292	0.477035	-2.45878	0.0139411	0.423619	eukaryotic translation initiation factor 2 subunit beta [Source:HGNC Symbol;Acc:HGNC:3266]	EIF2S2
ENSG00000111536.5	IL26	1.83393	1.04119	0.423469	2.45871	0.0139437	NA	interleukin 26 [Source:HGNC Symbol;Acc:HGNC:17119]	IL26
ENSG00000224542.7	TRIM31	1.52595	1.43286	0.582869	2.45828	0.0139603	NA	tripartite motif containing 31 [Source:HGNC Symbol;Acc:HGNC:16289]	TRIM31
ENSG00000213654.10	GPSM3	2.84463	1.62832	0.662622	2.45738	0.0139954	NA	G protein signaling modulator 3 [Source:HGNC Symbol;Acc:HGNC:13945]	GPSM3
ENSG00000285203.2	LTB4R2	3.78728	-0.894404	0.364222	-2.45566	0.0140628	NA	leukotriene B4 receptor 2 [Source:HGNC Symbol;Acc:HGNC:19260]	LTB4R2
ENSG00000108039.18	XPNPEP1	8.9486	-1.12517	0.458229	-2.45548	0.0140698	0.425447	X-prolyl aminopeptidase 1 [Source:HGNC Symbol;Acc:HGNC:12822]	XPNPEP1
ENSG00000100353.18	EIF3D	13.1873	-1.30289	0.530719	-2.45494	0.0140907	0.425447	eukaryotic translation initiation factor 3 subunit D [Source:HGNC Symbol;Acc:HGNC:3278]	EIF3D
ENSG00000007933.13	FMO3	12.8157	-1.30806	0.53295	-2.45438	0.0141129	0.425447	flavin containing dimethylaniline monoxygenase 3 [Source:HGNC Symbol;Acc:HGNC:3771]	FMO3
ENSG00000126247.11	CAPNS1	25.3297	-1.49495	0.609302	-2.45355	0.0141454	0.425447	calpain small subunit 1 [Source:HGNC Symbol;Acc:HGNC:1481]	CAPNS1
ENSG00000274587.5	LILRB3	2.50845	1.1039	0.449978	2.45324	0.0141576	NA	leukocyte immunoglobulin like receptor B3 [Source:HGNC Symbol;Acc:HGNC:6607]	LILRB3
ENSG00000130724.9	CHMP2A	12.4541	-1.33701	0.545042	-2.45305	0.0141652	0.425447	charged multivesicular body protein 2A [Source:HGNC Symbol;Acc:HGNC:30216]	CHMP2A
ENSG00000204228.4	HSD17B8	1.98295	-1.17222	0.477914	-2.45278	0.0141757	NA	hydroxysteroid 17-beta dehydrogenase 8 [Source:HGNC Symbol;Acc:HGNC:3554]	HSD17B8
ENSG00000234964.4	FABP5P7	1.89093	1.62365	0.662124	2.45218	0.0141992	NA	fatty acid binding protein 5 pseudogene 7 [Source:HGNC Symbol;Acc:HGNC:31070]	FABP5P7
ENSG00000280996.1	AF186996.6	1.29237	1.32545	0.540575	2.45193	0.0142091	NA	olfactory receptor pseudogene	AF186996.6
ENSG00000005483.21	KMT2E	18.6748	-1.26661	0.516998	-2.44992	0.0142887	0.427692	lysine methyltransferase 2E (inactive) [Source:HGNC Symbol;Acc:HGNC:18541]	KMT2E
ENSG00000285269.2	AL160269.1	2.07325	-1.04	0.424507	-2.44991	0.0142891	NA	solute carrier family 35 member D2 [Source:NCBI gene (formerly Entrezgene);Acc:11046]	AL160269.1
ENSG00000214111.3	PAFAH1B2P1	1.51211	1.27346	0.519868	2.44959	0.0143019	NA	PAFAH1B2 pseudogene 1 [Source:HGNC Symbol;Acc:HGNC:54905]	PAFAH1B2P1
ENSG00000164120.14	HPGD	5.70921	-1.01359	0.413798	-2.44949	0.0143058	0.427692	15-hydroxyprostaglandin dehydrogenase [Source:HGNC Symbol;Acc:HGNC:5154]	HPGD
ENSG00000236450.1	AL590399.6	1.34323	1.33223	0.544212	2.44799	0.0143655	NA	pseudogene similar to part of ribosomal protein L10 (RPL10)	AL590399.6
ENSG00000077147.16	TM9SF3	14.0541	-1.28779	0.52609	-2.44785	0.0143713	0.427704	transmembrane 9 superfamily member 3 [Source:HGNC Symbol;Acc:HGNC:21529]	TM9SF3
ENSG00000165118.15	C9orf64	4.70265	-0.928319	0.379243	-2.44782	0.0143722	0.427704	chromosome 9 open reading frame 64 [Source:HGNC Symbol;Acc:HGNC:28144]	C9orf64
ENSG00000212900.3	KRTAP3-2	1.3482	1.38569	0.566217	2.44728	0.0143939	NA	keratin associated protein 3-2 [Source:HGNC Symbol;Acc:HGNC:16779]	KRTAP3-2
ENSG00000002933.9	TMEM176A	3.28512	-0.757335	0.30952	-2.4468	0.014413	NA	transmembrane protein 176A [Source:HGNC Symbol;Acc:HGNC:24930]	TMEM176A
ENSG00000236884.8	HLA-DRB1	2.73093	1.53447	0.627135	2.4468	0.0144131	NA	major histocompatibility complex, class II, DR beta 1 [Source:HGNC Symbol;Acc:HGNC:4948]	HLA-DRB1
ENSG00000282447.1	IGKV3-15	1.66514	1.4714	0.601552	2.44601	0.0144447	NA	immunoglobulin kappa variable 3-15 [Source:HGNC Symbol;Acc:HGNC:5816]	IGKV3-15
ENSG00000225412.7	BTNL2	1.35754	1.26637	0.517909	2.44517	0.0144785	NA	butyrophilin like 2 [Source:HGNC Symbol;Acc:HGNC:1142]	BTNL2
ENSG00000029363.17	BCLAF1	20.0019	-1.28487	0.525536	-2.44488	0.0144899	0.428573	BCL2 associated transcription factor 1 [Source:HGNC Symbol;Acc:HGNC:16863]	BCLAF1
ENSG00000186868.17	MAPT	4.65189	-0.989348	0.404818	-2.44393	0.0145281	0.428573	microtubule associated protein tau [Source:HGNC Symbol;Acc:HGNC:6893]	MAPT
ENSG00000140403.12	DNAJA4	20.9281	-1.33215	0.545178	-2.44351	0.0145451	0.428573	DnaJ heat shock protein family (Hsp40) member A4 [Source:HGNC Symbol;Acc:HGNC:14885]	DNAJA4
ENSG00000131508.16	UBE2D2	6.71144	-1.04552	0.427965	-2.44301	0.0145653	0.428573	ubiquitin conjugating enzyme E2 D2 [Source:HGNC Symbol;Acc:HGNC:12475]	UBE2D2
ENSG00000006453.14	BAIAP2L1	11.868	-1.33373	0.545955	-2.44294	0.0145683	0.428573	BAR/IMD domain containing adaptor protein 2 like 1 [Source:HGNC Symbol;Acc:HGNC:21649]	BAIAP2L1
ENSG00000230012.1	HTATSF1P1	1.38805	1.32776	0.543528	2.44286	0.0145712	NA	HIV-1 Tat specific factor 1 pseudogene 1 [Source:HGNC Symbol;Acc:HGNC:13959]	HTATSF1P1
ENSG00000182179.13	UBA7	8.12786	-1.1282	0.461985	-2.44208	0.0146029	0.428573	ubiquitin like modifier activating enzyme 7 [Source:HGNC Symbol;Acc:HGNC:12471]	UBA7
ENSG00000262634.5	SKA1	1.62371	1.35093	0.553514	2.44064	0.0146614	NA	spindle and kinetochore associated complex subunit 1 [Source:HGNC Symbol;Acc:HGNC:28109]	SKA1
ENSG00000285304.1	Z83844.2	1.95391	1.60992	0.659692	2.44041	0.0146705	NA	novel protein	Z83844.2
ENSG00000256817.1	TPT1P12	1.81956	1.02124	0.418489	2.4403	0.014675	NA	tumor protein, translationally-controlled 1 pseudogene 12 [Source:HGNC Symbol;Acc:HGNC:49303]	TPT1P12
ENSG00000133169.6	BEX1	1.56097	1.19184	0.488568	2.43947	0.014709	NA	brain expressed X-linked 1 [Source:HGNC Symbol;Acc:HGNC:1036]	BEX1
ENSG00000204634.13	TBC1D8	23.667	-1.41785	0.581341	-2.43892	0.0147311	0.428573	TBC1 domain family member 8 [Source:HGNC Symbol;Acc:HGNC:17791]	TBC1D8
ENSG00000172534.14	HCFC1	13.1214	-1.20946	0.495904	-2.4389	0.0147319	0.428573	host cell factor C1 [Source:HGNC Symbol;Acc:HGNC:4839]	HCFC1
ENSG00000137693.14	YAP1	13.2608	-1.2458	0.510852	-2.43866	0.0147417	0.428573	Yes1 associated transcriptional regulator [Source:HGNC Symbol;Acc:HGNC:16262]	YAP1
ENSG00000164649.20	CDCA7L	3.58995	-0.848903	0.348103	-2.43866	0.0147419	NA	cell division cycle associated 7 like [Source:HGNC Symbol;Acc:HGNC:30777]	CDCA7L
ENSG00000170791.18	CHCHD7	8.02228	-1.13091	0.463878	-2.43793	0.0147715	0.428573	coiled-coil-helix-coiled-coil-helix domain containing 7 [Source:HGNC Symbol;Acc:HGNC:28314]	CHCHD7
ENSG00000129083.13	COPB1	9.94903	-1.3228	0.542683	-2.43752	0.0147884	0.428573	COPI coat complex subunit beta 1 [Source:HGNC Symbol;Acc:HGNC:2231]	COPB1
ENSG00000110400.11	NECTIN1	11.722	-1.2867	0.527922	-2.43729	0.0147977	0.428573	nectin cell adhesion molecule 1 [Source:HGNC Symbol;Acc:HGNC:9706]	NECTIN1
ENSG00000213782.7	DDX47	7.20947	-1.00831	0.413894	-2.43615	0.0148444	0.428967	DEAD-box helicase 47 [Source:HGNC Symbol;Acc:HGNC:18682]	DDX47
ENSG00000078747.16	ITCH	20.848	-1.29149	0.53043	-2.4348	0.0149002	0.429623	itchy E3 ubiquitin protein ligase [Source:HGNC Symbol;Acc:HGNC:13890]	ITCH
ENSG00000238130.8	LTA	1.62692	1.16601	0.479175	2.43337	0.0149591	NA	lymphotoxin alpha [Source:HGNC Symbol;Acc:HGNC:6709]	LTA
ENSG00000167644.12	C19orf33	7.49415	-1.39217	0.572185	-2.43307	0.0149715	0.429755	chromosome 19 open reading frame 33 [Source:HGNC Symbol;Acc:HGNC:16668]	C19orf33
ENSG00000248477.6	NAIPP3	1.39893	1.49535	0.614637	2.4329	0.0149782	NA	NAIP pseudogene 3 [Source:HGNC Symbol;Acc:HGNC:54493]	NAIPP3
ENSG00000231746.1	RPL13P	1.4276	1.25957	0.517885	2.43214	0.0150098	NA	ribosomal protein L13 pseudogene [Source:HGNC Symbol;Acc:HGNC:13978]	RPL13P
ENSG00000118985.16	ELL2	16.742	-1.36397	0.56093	-2.43162	0.0150313	0.429755	elongation factor for RNA polymerase II 2 [Source:HGNC Symbol;Acc:HGNC:17064]	ELL2
ENSG00000138400.13	MDH1B	4.02856	-1.0921	0.44934	-2.43045	0.01508	NA	malate dehydrogenase 1B [Source:HGNC Symbol;Acc:HGNC:17836]	MDH1B
ENSG00000142864.15	SERBP1	18.8524	-1.20265	0.494846	-2.43035	0.0150843	0.429755	SERPINE1 mRNA binding protein 1 [Source:HGNC Symbol;Acc:HGNC:17860]	SERBP1
ENSG00000175215.11	CTDSP2	26.321	-1.40096	0.576477	-2.43022	0.0150899	0.429755	CTD small phosphatase 2 [Source:HGNC Symbol;Acc:HGNC:17077]	CTDSP2
ENSG00000168002.12	POLR2G	5.31998	-1.23644	0.508901	-2.42963	0.0151143	0.429755	RNA polymerase II subunit G [Source:HGNC Symbol;Acc:HGNC:9194]	POLR2G
ENSG00000277789.4	TMC4	4.58694	-0.950689	0.3913	-2.42957	0.0151169	0.429755	transmembrane channel like 4 [Source:HGNC Symbol;Acc:HGNC:22998]	TMC4
ENSG00000274174.4	NLRP7	1.37948	1.33762	0.550575	2.42949	0.0151201	NA	NLR family pyrin domain containing 7 [Source:HGNC Symbol;Acc:HGNC:22947]	NLRP7
ENSG00000257529.5	RPL36A-HNRNPH2	3.32238	1.58732	0.653409	2.42929	0.0151284	NA	RPL36A-HNRNPH2 readthrough [Source:HGNC Symbol;Acc:HGNC:48349]	RPL36A-HNRNPH2
ENSG00000128607.14	KLHDC10	9.56051	-1.22737	0.505304	-2.42897	0.0151417	0.429755	kelch domain containing 10 [Source:HGNC Symbol;Acc:HGNC:22194]	KLHDC10
ENSG00000226103.2	C6orf47	2.2801	1.45025	0.597085	2.42888	0.0151454	NA	chromosome 6 open reading frame 47 [Source:HGNC Symbol;Acc:HGNC:19076]	C6orf47
ENSG00000184716.13	SERINC4	1.40676	1.36429	0.561808	2.4284	0.0151657	NA	serine incorporator 4 [Source:HGNC Symbol;Acc:HGNC:32237]	SERINC4
ENSG00000270106.6	TSNAX-DISC1	2.02416	1.20636	0.496945	2.42754	0.0152014	NA	TSNAX-DISC1 readthrough (NMD candidate) [Source:HGNC Symbol;Acc:HGNC:49177]	TSNAX-DISC1
ENSG00000271077.1	PER3P1	1.41808	1.21773	0.501644	2.42748	0.015204	NA	PER3 pseudogene 1 [Source:HGNC Symbol;Acc:HGNC:54525]	PER3P1
ENSG00000282249.1	AC254962.1	1.48163	1.32093	0.544247	2.42708	0.015221	NA	hyperpolarization activated cyclic nucleotide-gated potassium channel 2 (HCN2) pseudogene	AC254962.1
ENSG00000152795.18	HNRNPDL	11.0148	-1.19895	0.494087	-2.4266	0.015241	0.429755	heterogeneous nuclear ribonucleoprotein D like [Source:HGNC Symbol;Acc:HGNC:5037]	HNRNPDL
ENSG00000233983.2	AL365220.1	1.4028	1.32599	0.546554	2.4261	0.0152622	NA	chromosome 1 open reading frame 123 (C1orf123) pseudogene	AL365220.1
ENSG00000254146.1	HMGB1P46	1.3748	1.26912	0.523158	2.42588	0.0152714	NA	high mobility group box 1 pseudogene 46 [Source:HGNC Symbol;Acc:HGNC:39279]	HMGB1P46
ENSG00000196361.10	ELAVL3	4.91808	-0.906552	0.37377	-2.42543	0.0152904	0.429755	ELAV like RNA binding protein 3 [Source:HGNC Symbol;Acc:HGNC:3314]	ELAVL3
ENSG00000264364.3	DYNLL2	20.3969	-1.37193	0.565786	-2.42483	0.0153157	0.429755	dynein light chain LC8-type 2 [Source:HGNC Symbol;Acc:HGNC:24596]	DYNLL2
ENSG00000176597.12	B3GNT5	14.2493	-1.24468	0.513652	-2.42321	0.0153842	0.429755	UDP-GlcNAc:betaGal beta-1,3-N-acetylglucosaminyltransferase 5 [Source:HGNC Symbol;Acc:HGNC:15684]	B3GNT5
ENSG00000235171.1	HNRNPA1P2	1.35029	1.30224	0.537687	2.42194	0.0154381	NA	heterogeneous nuclear ribonucleoprotein A1 pseudogene 2 [Source:HGNC Symbol;Acc:HGNC:13958]	HNRNPA1P2
ENSG00000139793.19	MBNL2	6.23517	-1.17237	0.484092	-2.4218	0.0154438	0.429755	muscleblind like splicing regulator 2 [Source:HGNC Symbol;Acc:HGNC:16746]	MBNL2
ENSG00000132953.17	XPO4	7.67937	-1.1034	0.455645	-2.42161	0.0154518	0.429755	exportin 4 [Source:HGNC Symbol;Acc:HGNC:17796]	XPO4
ENSG00000133639.6	BTG1	18.5002	-1.42732	0.589424	-2.42154	0.0154548	0.429755	BTG anti-proliferation factor 1 [Source:HGNC Symbol;Acc:HGNC:1130]	BTG1
ENSG00000113649.12	TCERG1	8.21246	-1.19645	0.494238	-2.4208	0.0154863	0.429755	transcription elongation regulator 1 [Source:HGNC Symbol;Acc:HGNC:15630]	TCERG1
ENSG00000226158.1	CLCP2	1.33231	1.24445	0.51425	2.41993	0.0155234	NA	Charcot-Leyden crystal protein pseudogene 2 [Source:HGNC Symbol;Acc:HGNC:42536]	CLCP2
ENSG00000136813.14	ECPAS	12.535	-1.26908	0.524465	-2.41976	0.0155307	0.429755	Ecm29 proteasome adaptor and scaffold [Source:HGNC Symbol;Acc:HGNC:29020]	ECPAS
ENSG00000249415.1	OR2U2P	1.29787	1.2827	0.530265	2.41897	0.0155644	NA	olfactory receptor family 2 subfamily U member 2 pseudogene [Source:HGNC Symbol;Acc:HGNC:8279]	OR2U2P
ENSG00000206495.12	TRIM39	2.31781	1.10792	0.458023	2.41893	0.0155664	NA	tripartite motif containing 39 [Source:HGNC Symbol;Acc:HGNC:10065]	TRIM39
ENSG00000172867.4	KRT2	2.628	-0.737425	0.304883	-2.41871	0.0155755	NA	keratin 2 [Source:HGNC Symbol;Acc:HGNC:6439]	KRT2
ENSG00000164611.13	PTTG1	3.09199	-0.910895	0.37663	-2.41854	0.015583	NA	PTTG1 regulator of sister chromatid separation, securin [Source:HGNC Symbol;Acc:HGNC:9690]	PTTG1
ENSG00000134716.11	CYP2J2	6.04157	-1.14597	0.473851	-2.41842	0.0155882	0.429755	cytochrome P450 family 2 subfamily J member 2 [Source:HGNC Symbol;Acc:HGNC:2634]	CYP2J2
ENSG00000229519.2	AL591866.1	1.51601	1.34733	0.55719	2.41808	0.0156027	NA	ribosomal protein L34 (RPL34) pseudogene	AL591866.1
ENSG00000137411.19	VARS2	1.76918	1.44954	0.599634	2.41738	0.0156326	NA	valyl-tRNA synthetase 2, mitochondrial [Source:HGNC Symbol;Acc:HGNC:21642]	VARS2
ENSG00000121774.18	KHDRBS1	11.1044	-1.32994	0.550271	-2.41687	0.0156544	0.429755	KH RNA binding domain containing, signal transduction associated 1 [Source:HGNC Symbol;Acc:HGNC:18116]	KHDRBS1
ENSG00000165322.18	ARHGAP12	9.65281	-1.17953	0.488303	-2.41558	0.0157101	0.429755	Rho GTPase activating protein 12 [Source:HGNC Symbol;Acc:HGNC:16348]	ARHGAP12
ENSG00000153094.24	BCL2L11	9.71701	-1.14371	0.47354	-2.41524	0.0157248	0.429755	BCL2 like 11 [Source:HGNC Symbol;Acc:HGNC:994]	BCL2L11
ENSG00000224143.10	EHMT2	1.46192	1.41713	0.586802	2.415	0.0157352	NA	euchromatic histone lysine methyltransferase 2 [Source:HGNC Symbol;Acc:HGNC:14129]	EHMT2
ENSG00000101161.8	PRPF6	11.482	-1.34215	0.55631	-2.4126	0.0158391	0.429755	pre-mRNA processing factor 6 [Source:HGNC Symbol;Acc:HGNC:15860]	PRPF6
ENSG00000130032.17	PRRG3	431.234	1.84044	0.762868	2.41253	0.0158422	0.429755	proline rich and Gla domain 3 [Source:HGNC Symbol;Acc:HGNC:30798]	PRRG3
ENSG00000057608.17	GDI2	19.8478	-1.47759	0.612511	-2.41235	0.0158501	0.429755	GDP dissociation inhibitor 2 [Source:HGNC Symbol;Acc:HGNC:4227]	GDI2
ENSG00000114670.14	NEK11	6.5488	-1.16969	0.484876	-2.41234	0.0158505	0.429755	NIMA related kinase 11 [Source:HGNC Symbol;Acc:HGNC:18593]	NEK11
ENSG00000185651.15	UBE2L3	10.4208	-1.2237	0.507294	-2.41222	0.0158557	0.429755	ubiquitin conjugating enzyme E2 L3 [Source:HGNC Symbol;Acc:HGNC:12488]	UBE2L3
ENSG00000274525.1	AC008443.5	1.40417	1.42672	0.591667	2.41136	0.0158932	NA	general transcription factor IIi (GTF2I) pseudogene	AC008443.5
ENSG00000001036.14	FUCA2	4.46796	-0.982215	0.407415	-2.41085	0.0159156	0.429755	alpha-L-fucosidase 2 [Source:HGNC Symbol;Acc:HGNC:4008]	FUCA2
ENSG00000242612.7	DECR2	1.4641	1.42764	0.592424	2.40983	0.0159599	NA	2,4-dienoyl-CoA reductase 2 [Source:HGNC Symbol;Acc:HGNC:2754]	DECR2
ENSG00000163848.20	ZNF148	8.41266	-1.08244	0.449185	-2.4098	0.0159615	0.429755	zinc finger protein 148 [Source:HGNC Symbol;Acc:HGNC:12933]	ZNF148
ENSG00000250327.1	RPSAP70	1.52864	1.30913	0.543256	2.40979	0.0159616	NA	ribosomal protein SA pseudogene 70 [Source:HGNC Symbol;Acc:HGNC:51923]	RPSAP70
ENSG00000089558.9	KCNH4	3.1415	-0.860532	0.357127	-2.40959	0.0159703	NA	potassium voltage-gated channel subfamily H member 4 [Source:HGNC Symbol;Acc:HGNC:6253]	KCNH4
ENSG00000248592.7	STIMATE-MUSTN1	3.83442	-0.943495	0.391629	-2.40915	0.0159896	NA	STIMATE-MUSTN1 readthrough [Source:HGNC Symbol;Acc:HGNC:38834]	STIMATE-MUSTN1
ENSG00000011114.15	BTBD7	1.38221	1.42872	0.59324	2.40833	0.0160255	NA	BTB domain containing 7 [Source:HGNC Symbol;Acc:HGNC:18269]	BTBD7
ENSG00000143390.18	RFX5	6.87807	-1.10914	0.460565	-2.40821	0.0160311	0.429755	regulatory factor X5 [Source:HGNC Symbol;Acc:HGNC:9986]	RFX5
ENSG00000112029.10	FBXO5	2.49766	-0.693428	0.287952	-2.40814	0.0160341	NA	F-box protein 5 [Source:HGNC Symbol;Acc:HGNC:13584]	FBXO5
ENSG00000174444.15	RPL4	72.6549	-1.68867	0.701302	-2.40791	0.0160441	0.429755	ribosomal protein L4 [Source:HGNC Symbol;Acc:HGNC:10353]	RPL4
ENSG00000228081.2	AC092810.1	1.50485	1.2961	0.538904	2.40507	0.0161696	NA	GRB2-related adaptor protein (GRAP) pseudogene	AC092810.1
ENSG00000102317.18	RBM3	35.6943	-1.49998	0.623702	-2.40496	0.0161742	0.429755	RNA binding motif protein 3 [Source:HGNC Symbol;Acc:HGNC:9900]	RBM3
ENSG00000042980.13	ADAM28	9.14482	-1.11522	0.463817	-2.40444	0.0161974	0.429755	ADAM metallopeptidase domain 28 [Source:HGNC Symbol;Acc:HGNC:206]	ADAM28
ENSG00000165359.16	INTS6L	4.31049	-0.96378	0.400839	-2.40441	0.0161987	0.429755	integrator complex subunit 6 like [Source:HGNC Symbol;Acc:HGNC:27334]	INTS6L
ENSG00000117643.15	MAN1C1	17.7024	-1.21585	0.505697	-2.40431	0.0162029	0.429755	mannosidase alpha class 1C member 1 [Source:HGNC Symbol;Acc:HGNC:19080]	MAN1C1
ENSG00000155850.8	SLC26A2	17.5612	-1.32966	0.553036	-2.4043	0.0162036	0.429755	solute carrier family 26 member 2 [Source:HGNC Symbol;Acc:HGNC:10994]	SLC26A2
ENSG00000228377.3	MAS1L	1.448	1.29326	0.537921	2.40419	0.0162084	NA	MAS1 proto-oncogene like, G protein-coupled receptor [Source:HGNC Symbol;Acc:HGNC:13961]	MAS1L
ENSG00000126267.11	COX6B1	12.0372	-1.36708	0.568653	-2.40407	0.0162135	0.429755	cytochrome c oxidase subunit 6B1 [Source:HGNC Symbol;Acc:HGNC:2280]	COX6B1
ENSG00000274626.3	RPS9	22.666	-1.81074	0.753205	-2.40405	0.0162147	0.429755	ribosomal protein S9 [Source:HGNC Symbol;Acc:HGNC:10442]	RPS9
ENSG00000165502.7	RPL36AL	15.9465	-1.44667	0.601797	-2.40392	0.0162203	0.429755	ribosomal protein L36a like [Source:HGNC Symbol;Acc:HGNC:10346]	RPL36AL
ENSG00000153046.18	CDYL	11.73	-1.13894	0.473918	-2.40325	0.0162499	0.429755	chromodomain Y like [Source:HGNC Symbol;Acc:HGNC:1811]	CDYL
ENSG00000073614.13	KDM5A	20.5998	-1.30398	0.542599	-2.40321	0.0162518	0.429755	lysine demethylase 5A [Source:HGNC Symbol;Acc:HGNC:9886]	KDM5A
ENSG00000249138.1	SLED1	1.82293	1.10962	0.461727	2.4032	0.0162521	NA	proteoglycan 3, pro eosinophil major basic protein 2 pseudogene [Source:NCBI gene (formerly Entrezgene);Acc:643036]	SLED1
ENSG00000118418.14	HMGN3	6.11979	-1.25315	0.521474	-2.40309	0.0162573	0.429755	high mobility group nucleosomal binding domain 3 [Source:HGNC Symbol;Acc:HGNC:12312]	HMGN3
ENSG00000065809.14	FAM107B	39.7176	-1.55817	0.648438	-2.40296	0.0162628	0.429755	family with sequence similarity 107 member B [Source:HGNC Symbol;Acc:HGNC:23726]	FAM107B
ENSG00000277196.4	AC007325.2	2.38694	-1.11248	0.463128	-2.4021	0.0163014	NA	proline dehydrogenase 1, mitochondrial [Source:NCBI gene (formerly Entrezgene);Acc:102724788]	AC007325.2
ENSG00000230475.9	ABHD16A	2.23411	1.17365	0.48864	2.40187	0.0163113	NA	abhydrolase domain containing 16A, phospholipase [Source:HGNC Symbol;Acc:HGNC:13921]	ABHD16A
ENSG00000177575.13	CD163	10.8005	-1.23454	0.514147	-2.40114	0.0163441	0.430384	CD163 molecule [Source:HGNC Symbol;Acc:HGNC:1631]	CD163
ENSG00000158941.16	CCAR2	13.378	-1.12026	0.466591	-2.40094	0.0163529	0.430384	cell cycle and apoptosis regulator 2 [Source:HGNC Symbol;Acc:HGNC:23360]	CCAR2
ENSG00000112473.18	SLC39A7	1.53409	1.49756	0.624078	2.39963	0.0164115	NA	solute carrier family 39 member 7 [Source:HGNC Symbol;Acc:HGNC:4927]	SLC39A7
ENSG00000111319.13	SCNN1A	56.9002	-1.49017	0.621279	-2.39856	0.0164597	0.432318	sodium channel epithelial 1 subunit alpha [Source:HGNC Symbol;Acc:HGNC:10599]	SCNN1A
ENSG00000277603.4	TPO	2.20071	1.09128	0.455151	2.39762	0.016502	NA	thyroid peroxidase [Source:HGNC Symbol;Acc:HGNC:12015]	TPO
ENSG00000241621.1	GOLGA2P6	1.81951	1.24987	0.521496	2.39671	0.0165431	NA	GOLGA2 pseudogene 6 [Source:HGNC Symbol;Acc:HGNC:44948]	GOLGA2P6
ENSG00000165119.21	HNRNPK	39.6367	-1.50708	0.629281	-2.39492	0.0166242	0.435454	heterogeneous nuclear ribonucleoprotein K [Source:HGNC Symbol;Acc:HGNC:5044]	HNRNPK
ENSG00000110917.8	MLEC	13.2928	-1.19662	0.499873	-2.39384	0.0166729	0.435454	malectin [Source:HGNC Symbol;Acc:HGNC:28973]	MLEC
ENSG00000274192.1	ABCB10P4	1.35114	1.34346	0.561239	2.39373	0.0166779	NA	ABCB10 pseudogene 4 [Source:HGNC Symbol;Acc:HGNC:31130]	ABCB10P4
ENSG00000006007.12	GDE1	16.3933	-1.33842	0.5593	-2.39303	0.0167099	0.435454	glycerophosphodiester phosphodiesterase 1 [Source:HGNC Symbol;Acc:HGNC:29644]	GDE1
ENSG00000206435.10	HLA-C	3.25762	1.52022	0.635277	2.39301	0.016711	NA	major histocompatibility complex, class I, C [Source:HGNC Symbol;Acc:HGNC:4933]	HLA-C
ENSG00000031698.13	SARS1	9.49735	-1.19772	0.500518	-2.39295	0.0167134	0.435454	seryl-tRNA synthetase 1 [Source:HGNC Symbol;Acc:HGNC:10537]	SARS1
ENSG00000277753.3	MUC20	2.1474	1.32824	0.555295	2.39196	0.0167589	NA	mucin 20, cell surface associated [Source:HGNC Symbol;Acc:HGNC:23282]	MUC20
ENSG00000167642.13	SPINT2	27.4137	-1.26993	0.531099	-2.39113	0.0167968	0.435959	serine peptidase inhibitor, Kunitz type 2 [Source:HGNC Symbol;Acc:HGNC:11247]	SPINT2
ENSG00000124177.16	CHD6	18.4295	-1.22251	0.511285	-2.39106	0.0168	0.435959	chromodomain helicase DNA binding protein 6 [Source:HGNC Symbol;Acc:HGNC:19057]	CHD6
ENSG00000204172.12	AGAP9	2.79459	-0.86237	0.360934	-2.38927	0.0168818	NA	ArfGAP with GTPase domain, ankyrin repeat and PH domain 9 [Source:HGNC Symbol;Acc:HGNC:23463]	AGAP9
ENSG00000284984.2	RHOU	8.56351	-1.21437	0.508784	-2.38681	0.0169951	0.438554	ras homolog family member U [Source:HGNC Symbol;Acc:HGNC:17794]	RHOU
ENSG00000241863.6	RPP21	1.49023	1.09175	0.457435	2.38667	0.0170017	NA	ribonuclease P/MRP subunit p21 [Source:HGNC Symbol;Acc:HGNC:21300]	RPP21
ENSG00000258984.5	UBE2F-SCLY	1.49442	1.40993	0.590751	2.38667	0.0170018	NA	UBE2F-SCLY readthrough (NMD candidate) [Source:HGNC Symbol;Acc:HGNC:48339]	UBE2F-SCLY
ENSG00000149657.20	LSM14B	4.93767	-0.89539	0.375241	-2.38618	0.0170246	0.438554	LSM family member 14B [Source:HGNC Symbol;Acc:HGNC:15887]	LSM14B
ENSG00000187733.6	AMY1C	1.62338	1.33271	0.558571	2.38592	0.0170366	NA	amylase alpha 1C [Source:HGNC Symbol;Acc:HGNC:476]	AMY1C
ENSG00000111057.11	KRT18	58.2376	-1.58803	0.665934	-2.38466	0.0170948	0.438554	keratin 18 [Source:HGNC Symbol;Acc:HGNC:6430]	KRT18
ENSG00000132670.20	PTPRA	8.14419	-1.15464	0.484204	-2.38462	0.017097	0.438554	protein tyrosine phosphatase receptor type A [Source:HGNC Symbol;Acc:HGNC:9664]	PTPRA
ENSG00000117298.16	ECE1	21.5754	-1.24701	0.522958	-2.38453	0.017101	0.438554	endothelin converting enzyme 1 [Source:HGNC Symbol;Acc:HGNC:3146]	ECE1
ENSG00000101752.12	MIB1	8.9678	-1.07538	0.450988	-2.38449	0.0171028	0.438554	mindbomb E3 ubiquitin protein ligase 1 [Source:HGNC Symbol;Acc:HGNC:21086]	MIB1
ENSG00000147419.19	CCDC25	6.68866	-1.05075	0.440805	-2.38371	0.0171392	0.438621	coiled-coil domain containing 25 [Source:HGNC Symbol;Acc:HGNC:25591]	CCDC25
ENSG00000137776.17	SLTM	13.0288	-1.20286	0.505347	-2.38028	0.0172997	0.441539	SAFB like transcription modulator [Source:HGNC Symbol;Acc:HGNC:20709]	SLTM
ENSG00000111640.15	GAPDH	88.786	-1.58956	0.667947	-2.37977	0.0173234	0.441539	glyceraldehyde-3-phosphate dehydrogenase [Source:HGNC Symbol;Acc:HGNC:4141]	GAPDH
ENSG00000167202.11	TBC1D2B	14.2116	-1.11572	0.468968	-2.37909	0.0173553	0.441539	TBC1 domain family member 2B [Source:HGNC Symbol;Acc:HGNC:29183]	TBC1D2B
ENSG00000234276.1	SDR42E1P3	1.64656	1.05234	0.442522	2.37805	0.0174046	NA	short chain dehydrogenase/reductase family 42E, member 1 pseudogene 3 [Source:HGNC Symbol;Acc:HGNC:51834]	SDR42E1P3
ENSG00000197647.11	ZNF433	3.75324	-0.948205	0.398778	-2.37777	0.0174175	NA	zinc finger protein 433 [Source:HGNC Symbol;Acc:HGNC:20811]	ZNF433
ENSG00000100220.12	RTCB	8.88301	-1.2766	0.537161	-2.37657	0.0174745	0.442253	RNA 2',3'-cyclic phosphate and 5'-OH ligase [Source:HGNC Symbol;Acc:HGNC:26935]	RTCB
ENSG00000188659.9	SAXO2	9.67526	-1.15919	0.487775	-2.37648	0.0174789	0.442253	stabilizer of axonemal microtubules 2 [Source:HGNC Symbol;Acc:HGNC:33727]	SAXO2
ENSG00000223532.10	HLA-B	29.4524	1.67463	0.704897	2.3757	0.0175155	0.442253	major histocompatibility complex, class I, B [Source:HGNC Symbol;Acc:HGNC:4932]	HLA-B
ENSG00000149658.18	YTHDF1	7.022	-0.983224	0.413882	-2.37562	0.0175197	0.442253	YTH N6-methyladenosine RNA binding protein 1 [Source:HGNC Symbol;Acc:HGNC:15867]	YTHDF1
ENSG00000172037.14	LAMB2	8.07325	-1.04716	0.44118	-2.37355	0.0176181	0.443874	laminin subunit beta 2 [Source:HGNC Symbol;Acc:HGNC:6487]	LAMB2
ENSG00000132466.19	ANKRD17	21.9801	-1.34155	0.565675	-2.37159	0.0177117	0.445368	ankyrin repeat domain 17 [Source:HGNC Symbol;Acc:HGNC:23575]	ANKRD17
ENSG00000123096.12	SSPN	3.64659	-0.752112	0.317395	-2.36964	0.0178053	NA	sarcospan [Source:HGNC Symbol;Acc:HGNC:11322]	SSPN
ENSG00000145293.16	ENOPH1	3.19514	-0.913021	0.385368	-2.36922	0.0178255	NA	enolase-phosphatase 1 [Source:HGNC Symbol;Acc:HGNC:24599]	ENOPH1
ENSG00000236873.9	AGPAT1	1.83482	1.26987	0.536107	2.36868	0.0178515	NA	1-acylglycerol-3-phosphate O-acyltransferase 1 [Source:HGNC Symbol;Acc:HGNC:324]	AGPAT1
ENSG00000276681.4	LENG8	2.69039	-1.12055	0.473231	-2.36787	0.017891	NA	leukocyte receptor cluster member 8 [Source:HGNC Symbol;Acc:HGNC:15500]	LENG8
ENSG00000146376.11	ARHGAP18	12.914	-1.36679	0.577325	-2.36746	0.0179108	0.448693	Rho GTPase activating protein 18 [Source:HGNC Symbol;Acc:HGNC:21035]	ARHGAP18
ENSG00000280071.4	GATD3B	3.8443	-0.996921	0.421094	-2.36745	0.0179109	NA	glutamine amidotransferase like class 1 domain containing 3B [Source:HGNC Symbol;Acc:HGNC:53816]	GATD3B
ENSG00000143153.13	ATP1B1	38.535	-1.61646	0.682798	-2.36741	0.0179132	0.448693	ATPase Na+/K+ transporting subunit beta 1 [Source:HGNC Symbol;Acc:HGNC:804]	ATP1B1
ENSG00000106785.15	TRIM14	11.8316	-1.18446	0.500711	-2.36555	0.0180031	0.450078	tripartite motif containing 14 [Source:HGNC Symbol;Acc:HGNC:16283]	TRIM14
ENSG00000184811.4	TRARG1	3.7403	-0.955935	0.404218	-2.3649	0.0180349	NA	trafficking regulator of GLUT4 (SLC2A4) 1 [Source:HGNC Symbol;Acc:HGNC:29592]	TRARG1
ENSG00000150459.12	SAP18	16.934	-1.31227	0.555219	-2.36351	0.0181026	0.450351	Sin3A associated protein 18 [Source:HGNC Symbol;Acc:HGNC:10530]	SAP18
ENSG00000178913.8	TAF7	10.6667	-1.31017	0.554419	-2.36313	0.0181213	0.450351	TATA-box binding protein associated factor 7 [Source:HGNC Symbol;Acc:HGNC:11541]	TAF7
ENSG00000157045.9	NTAN1	1.42382	1.44509	0.611623	2.36272	0.0181413	NA	N-terminal asparagine amidase [Source:HGNC Symbol;Acc:HGNC:29909]	NTAN1
ENSG00000108588.14	CCDC47	13.5334	-1.18757	0.502669	-2.36253	0.0181509	0.450351	coiled-coil domain containing 47 [Source:HGNC Symbol;Acc:HGNC:24856]	CCDC47
ENSG00000047578.13	KATNIP	16.9485	-1.1938	0.505488	-2.36168	0.0181925	0.450351	katanin interacting protein [Source:HGNC Symbol;Acc:HGNC:29068]	KATNIP
ENSG00000214988.4	RPL7AP26	1.33009	1.21732	0.515471	2.36157	0.0181979	NA	ribosomal protein L7a pseudogene 26 [Source:HGNC Symbol;Acc:HGNC:36815]	RPL7AP26
ENSG00000168288.13	MMADHC	7.08549	-1.18685	0.502655	-2.36116	0.0182178	0.450351	metabolism of cobalamin associated D [Source:HGNC Symbol;Acc:HGNC:25221]	MMADHC
ENSG00000223501.9	VPS52	2.00013	1.48218	0.627756	2.36108	0.0182218	NA	VPS52 subunit of GARP complex [Source:HGNC Symbol;Acc:HGNC:10518]	VPS52
ENSG00000182158.15	CREB3L2	14.2533	-1.12921	0.478383	-2.36048	0.0182512	0.450351	cAMP responsive element binding protein 3 like 2 [Source:HGNC Symbol;Acc:HGNC:23720]	CREB3L2
ENSG00000154845.16	PPP4R1	26.5616	-1.41684	0.600316	-2.36016	0.0182668	0.450351	protein phosphatase 4 regulatory subunit 1 [Source:HGNC Symbol;Acc:HGNC:9320]	PPP4R1
ENSG00000105976.16	MET	11.2459	-1.04807	0.444263	-2.35911	0.0183187	0.450351	MET proto-oncogene, receptor tyrosine kinase [Source:HGNC Symbol;Acc:HGNC:7029]	MET
ENSG00000198589.14	LRBA	19.5289	-1.27037	0.538554	-2.35885	0.0183317	0.450351	LPS responsive beige-like anchor protein [Source:HGNC Symbol;Acc:HGNC:1742]	LRBA
ENSG00000133872.14	SARAF	17.2977	-1.33877	0.567811	-2.35777	0.0183852	0.450351	store-operated calcium entry associated regulatory factor [Source:HGNC Symbol;Acc:HGNC:28789]	SARAF
ENSG00000247872.2	SPCS2P3	1.68592	1.05621	0.448055	2.35732	0.0184075	NA	signal peptidase complex subunit 2 pseudogene 3 [Source:HGNC Symbol;Acc:HGNC:45236]	SPCS2P3
ENSG00000159335.18	PTMS	4.41487	-0.923597	0.391867	-2.35692	0.0184273	0.450351	parathymosin [Source:HGNC Symbol;Acc:HGNC:9629]	PTMS
ENSG00000237818.1	RPS3AP29	1.41054	1.22526	0.519869	2.35687	0.0184299	NA	RPS3A pseudogene 29 [Source:HGNC Symbol;Acc:HGNC:35531]	RPS3AP29
ENSG00000039068.20	CDH1	27.3688	-1.39118	0.590271	-2.35685	0.0184306	0.450351	cadherin 1 [Source:HGNC Symbol;Acc:HGNC:1748]	CDH1
ENSG00000269035.1	AC010319.2	1.58108	1.32616	0.562792	2.35639	0.0184535	NA	novel protein	AC010319.2
ENSG00000133115.12	STOML3	5.7353	-1.24356	0.528033	-2.35508	0.0185185	0.45165	stomatin like 3 [Source:HGNC Symbol;Acc:HGNC:19420]	STOML3
ENSG00000106733.21	NMRK1	5.02563	-0.918994	0.390575	-2.35292	0.0186265	0.453133	nicotinamide riboside kinase 1 [Source:HGNC Symbol;Acc:HGNC:26057]	NMRK1
ENSG00000149923.14	PPP4C	12.1873	-1.17129	0.497897	-2.35247	0.0186492	0.453133	protein phosphatase 4 catalytic subunit [Source:HGNC Symbol;Acc:HGNC:9319]	PPP4C
ENSG00000232339.5	NOTCH4	2.64382	1.17002	0.497786	2.35044	0.018751	NA	notch receptor 4 [Source:HGNC Symbol;Acc:HGNC:7884]	NOTCH4
ENSG00000238081.1	AC099063.2	1.35119	1.17103	0.49832	2.34996	0.0187754	NA	chromosome 11 open reading frame 74 (C11orf74) pseudogene	AC099063.2
ENSG00000111786.9	SRSF9	10.2111	-1.22456	0.521128	-2.34982	0.0187824	0.454715	serine and arginine rich splicing factor 9 [Source:HGNC Symbol;Acc:HGNC:10791]	SRSF9
ENSG00000091140.14	DLD	5.98857	-1.03527	0.440583	-2.34978	0.0187844	0.454715	dihydrolipoamide dehydrogenase [Source:HGNC Symbol;Acc:HGNC:2898]	DLD
ENSG00000179799.9	OR7E22P	1.9006	-0.902607	0.384129	-2.34975	0.018786	NA	olfactory receptor family 7 subfamily E member 22 pseudogene [Source:HGNC Symbol;Acc:HGNC:8394]	OR7E22P
ENSG00000135473.15	PAN2	9.06125	-1.09898	0.468333	-2.34659	0.0189461	0.457776	poly(A) specific ribonuclease subunit PAN2 [Source:HGNC Symbol;Acc:HGNC:20074]	PAN2
ENSG00000139718.11	SETD1B	15.6171	-1.07638	0.458994	-2.34509	0.0190223	0.458762	SET domain containing 1B, histone lysine methyltransferase [Source:HGNC Symbol;Acc:HGNC:29187]	SETD1B
ENSG00000271578.1	AC119501.1	1.43876	1.27663	0.544454	2.34479	0.0190377	NA	chromosome X open reading frame 40A (CXorf40A) pseudogene	AC119501.1
ENSG00000163071.11	SPATA18	11.3644	-1.28594	0.548884	-2.34283	0.0191383	0.459169	spermatogenesis associated 18 [Source:HGNC Symbol;Acc:HGNC:29579]	SPATA18
ENSG00000116698.21	SMG7	16.2434	-1.26393	0.53965	-2.34213	0.0191741	0.459169	SMG7 nonsense mediated mRNA decay factor [Source:HGNC Symbol;Acc:HGNC:16792]	SMG7
ENSG00000164830.19	OXR1	8.95417	-1.18607	0.506855	-2.34007	0.0192803	0.459169	oxidation resistance 1 [Source:HGNC Symbol;Acc:HGNC:15822]	OXR1
ENSG00000116001.17	TIA1	5.86592	-0.98195	0.419696	-2.33967	0.0193007	0.459169	TIA1 cytotoxic granule associated RNA binding protein [Source:HGNC Symbol;Acc:HGNC:11802]	TIA1
ENSG00000166747.13	AP1G1	25.1753	-1.24607	0.532645	-2.3394	0.0193145	0.459169	adaptor related protein complex 1 subunit gamma 1 [Source:HGNC Symbol;Acc:HGNC:555]	AP1G1
ENSG00000204267.16	TAP2	4.80127	-1.37817	0.589201	-2.33906	0.0193324	0.459169	transporter 2, ATP binding cassette subfamily B member [Source:HGNC Symbol;Acc:HGNC:44]	TAP2
ENSG00000146701.12	MDH2	10.3389	-1.14402	0.489113	-2.33897	0.0193368	0.459169	malate dehydrogenase 2 [Source:HGNC Symbol;Acc:HGNC:6971]	MDH2
ENSG00000283350.2	MUC6	1.77868	1.5563	0.665533	2.33842	0.0193656	NA	mucin 6, oligomeric mucus/gel-forming [Source:HGNC Symbol;Acc:HGNC:7517]	MUC6
ENSG00000166160.9	OPN1MW2	1.37835	1.33244	0.569823	2.33835	0.0193692	NA	opsin 1, medium wave sensitive 2 [Source:HGNC Symbol;Acc:HGNC:26952]	OPN1MW2
ENSG00000275867.3	KANSL1	4.96236	-0.941869	0.402848	-2.33803	0.0193859	0.459169	KAT8 regulatory NSL complex subunit 1 [Source:HGNC Symbol;Acc:HGNC:24565]	KANSL1
ENSG00000176945.17	MUC20	9.59685	-1.06745	0.456566	-2.338	0.0193872	0.459169	mucin 20, cell surface associated [Source:HGNC Symbol;Acc:HGNC:23282]	MUC20
ENSG00000177383.5	MAGEF1	4.53864	-0.998659	0.427163	-2.33789	0.019393	0.459169	MAGE family member F1 [Source:HGNC Symbol;Acc:HGNC:29639]	MAGEF1
ENSG00000242285.1	RPL6P8	1.56383	0.970947	0.41536	2.3376	0.0194079	NA	ribosomal protein L6 pseudogene 8 [Source:HGNC Symbol;Acc:HGNC:37044]	RPL6P8
ENSG00000256282.1	AC112694.1	1.62114	0.952146	0.40733	2.33753	0.0194115	NA	mitochondrial carrier homolog 1 (C. elegans) (MTCH1)	AC112694.1
ENSG00000160190.14	SLC37A1	13.8047	-1.14245	0.488993	-2.33633	0.019474	0.460247	solute carrier family 37 member 1 [Source:HGNC Symbol;Acc:HGNC:11024]	SLC37A1
ENSG00000276114.2	CCL23	1.36469	1.32371	0.566596	2.33626	0.0194778	NA	C-C motif chemokine ligand 23 [Source:HGNC Symbol;Acc:HGNC:10622]	CCL23
ENSG00000250290.1	NCAPGP1	1.69436	0.953522	0.408216	2.33583	0.0195004	NA	non-SMC condensin I complex subunit G pseudogene 1 [Source:HGNC Symbol;Acc:HGNC:51904]	NCAPGP1
ENSG00000233333.2	RNFT1P2	1.34168	1.24092	0.531367	2.33534	0.0195258	NA	ring finger protein, transmembrane 1 pseudogene 2 [Source:HGNC Symbol;Acc:HGNC:44388]	RNFT1P2
ENSG00000276776.4	TC2N	10.8973	-1.266	0.542488	-2.3337	0.0196116	0.462249	tandem C2 domains, nuclear [Source:HGNC Symbol;Acc:HGNC:19859]	TC2N
ENSG00000110955.9	ATP5F1B	34.8674	-1.51793	0.650539	-2.33335	0.01963	0.462249	ATP synthase F1 subunit beta [Source:HGNC Symbol;Acc:HGNC:830]	ATP5F1B
ENSG00000196656.7	AC004057.1	1.60661	1.3113	0.562001	2.33327	0.0196341	NA	ribosomal protein S26 (RPS26) pseudogene	AC004057.1
ENSG00000224800.1	RPS27AP6	1.38147	1.25639	0.538643	2.3325	0.0196744	NA	RPS27A pseudogene 6 [Source:HGNC Symbol;Acc:HGNC:36236]	RPS27AP6
ENSG00000240163.1	AC087385.1	1.52136	1.24985	0.535882	2.33232	0.0196841	NA	ribosomal protein L36a (RPL36A) pseudogene	AC087385.1
ENSG00000161328.11	LRRC56	2.80872	-1.02432	0.439366	-2.33136	0.0197341	NA	leucine rich repeat containing 56 [Source:HGNC Symbol;Acc:HGNC:25430]	LRRC56
ENSG00000284845.2	AL136295.10	2.37431	-1.03392	0.443501	-2.33127	0.0197394	NA	novel transcript	AL136295.10
ENSG00000163811.12	WDR43	5.95738	-1.06621	0.457358	-2.33123	0.0197413	0.464027	WD repeat domain 43 [Source:HGNC Symbol;Acc:HGNC:28945]	WDR43
ENSG00000278212.2	AC134878.2	3.61973	-0.771578	0.330995	-2.33109	0.0197488	NA	MAFF interacting protein (pseudogene)	AC134878.2
ENSG00000282731.1	AC138747.10	1.3852	1.30323	0.559134	2.33081	0.0197635	NA	family with sequence similarity 208, member A (FAM208A)	AC138747.10
ENSG00000166224.17	SGPL1	19.3824	-1.33659	0.573792	-2.3294	0.0198378	0.465452	sphingosine-1-phosphate lyase 1 [Source:HGNC Symbol;Acc:HGNC:10817]	SGPL1
ENSG00000084207.18	GSTP1	52.3419	-1.55124	0.666191	-2.32852	0.0198845	0.465707	glutathione S-transferase pi 1 [Source:HGNC Symbol;Acc:HGNC:4638]	GSTP1
ENSG00000120262.10	CCDC170	16.5559	-1.36504	0.586438	-2.32769	0.0199288	0.465903	coiled-coil domain containing 170 [Source:HGNC Symbol;Acc:HGNC:21177]	CCDC170
ENSG00000213147.3	RPL23AP60	1.39199	1.31483	0.565009	2.3271	0.0199598	NA	ribosomal protein L23a pseudogene 60 [Source:HGNC Symbol;Acc:HGNC:35966]	RPL23AP60
ENSG00000137700.18	SLC37A4	5.74958	-0.910526	0.391287	-2.327	0.0199652	0.465914	solute carrier family 37 member 4 [Source:HGNC Symbol;Acc:HGNC:4061]	SLC37A4
ENSG00000196476.12	C20orf96	4.13864	-1.00497	0.432015	-2.32623	0.0200062	NA	chromosome 20 open reading frame 96 [Source:HGNC Symbol;Acc:HGNC:16227]	C20orf96
ENSG00000228241.1	MOB1AP1	1.31119	1.26627	0.544424	2.32589	0.0200246	NA	MOB kinase activator 1A pseudogene 1 [Source:HGNC Symbol;Acc:HGNC:42638]	MOB1AP1
ENSG00000225496.1	RTRAFP1	1.42992	1.26053	0.541981	2.32578	0.02003	NA	RTRAF pseudogene 1 [Source:HGNC Symbol;Acc:HGNC:54647]	RTRAFP1
ENSG00000279626.1	DUX4L28	1.64801	1.50948	0.649139	2.32536	0.0200525	NA	double homeobox 4 like 28 (pseudogene) [Source:HGNC Symbol;Acc:HGNC:51605]	DUX4L28
ENSG00000047365.12	ARAP2	13.5286	-1.19647	0.514708	-2.32456	0.0200957	0.467736	ArfGAP with RhoGAP domain, ankyrin repeat and PH domain 2 [Source:HGNC Symbol;Acc:HGNC:16924]	ARAP2
ENSG00000258555.6	SPECC1L-ADORA2A	3.16759	-1.26535	0.544405	-2.32429	0.0201102	NA	SPECC1L-ADORA2A readthrough (NMD candidate) [Source:HGNC Symbol;Acc:HGNC:49185]	SPECC1L-ADORA2A
ENSG00000153187.20	HNRNPU	37.5863	-1.33245	0.573298	-2.32419	0.0201153	0.467736	heterogeneous nuclear ribonucleoprotein U [Source:HGNC Symbol;Acc:HGNC:5048]	HNRNPU
ENSG00000274320.2	GOLGA6L9	6.28701	-0.947544	0.407949	-2.3227	0.0201952	0.467966	golgin A6 family like 9 [Source:HGNC Symbol;Acc:HGNC:37229]	GOLGA6L9
ENSG00000235256.1	FKBP4P7	1.73433	1.29436	0.557704	2.32087	0.0202939	NA	FKBP prolyl isomerase 4 pseudogene 7 [Source:HGNC Symbol;Acc:HGNC:50376]	FKBP4P7
ENSG00000206340.10	C4A	1.65233	1.38864	0.598346	2.3208	0.0202976	NA	complement C4A (Rodgers blood group) [Source:HGNC Symbol;Acc:HGNC:1323]	C4A
ENSG00000099901.17	RANBP1	9.97722	-1.18634	0.511215	-2.32063	0.0203068	0.467966	RAN binding protein 1 [Source:HGNC Symbol;Acc:HGNC:9847]	RANBP1
ENSG00000183111.12	ARHGEF37	10.2378	-1.11101	0.478783	-2.3205	0.020314	0.467966	Rho guanine nucleotide exchange factor 37 [Source:HGNC Symbol;Acc:HGNC:34430]	ARHGEF37
ENSG00000131143.10	COX4I1	24.0292	-1.27036	0.54757	-2.32	0.0203409	0.467966	cytochrome c oxidase subunit 4I1 [Source:HGNC Symbol;Acc:HGNC:2265]	COX4I1
ENSG00000138449.11	SLC40A1	7.05648	-1.22642	0.528639	-2.31997	0.0203427	0.467966	solute carrier family 40 member 1 [Source:HGNC Symbol;Acc:HGNC:10909]	SLC40A1
ENSG00000183662.11	TAFA1	1.7945	1.0007	0.431352	2.31991	0.0203457	NA	TAFA chemokine like family member 1 [Source:HGNC Symbol;Acc:HGNC:21587]	TAFA1
ENSG00000278817.1	AC007325.4	1.85074	-1.1339	0.488797	-2.31977	0.0203533	NA	protein DGCR6 [Source:NCBI gene (formerly Entrezgene);Acc:102724770]	AC007325.4
ENSG00000005812.11	FBXL3	5.64091	-1.03225	0.445124	-2.31901	0.0203945	0.467966	F-box and leucine rich repeat protein 3 [Source:HGNC Symbol;Acc:HGNC:13599]	FBXL3
ENSG00000078369.18	GNB1	26.4811	-1.33479	0.575652	-2.31874	0.0204092	0.467966	G protein subunit beta 1 [Source:HGNC Symbol;Acc:HGNC:4396]	GNB1
ENSG00000283852.4	BCAP29	1.38123	1.35272	0.58347	2.31841	0.020427	NA	B cell receptor associated protein 29 [Source:HGNC Symbol;Acc:HGNC:24131]	BCAP29
ENSG00000079246.16	XRCC5	22.0088	-1.35045	0.582725	-2.31747	0.0204783	0.467966	X-ray repair cross complementing 5 [Source:HGNC Symbol;Acc:HGNC:12833]	XRCC5
ENSG00000131979.20	GCH1	4.56765	-0.99595	0.429792	-2.31728	0.0204883	0.467966	GTP cyclohydrolase 1 [Source:HGNC Symbol;Acc:HGNC:4193]	GCH1
ENSG00000188153.14	COL4A5	7.72029	-1.15763	0.499625	-2.31699	0.0205041	0.467966	collagen type IV alpha 5 chain [Source:HGNC Symbol;Acc:HGNC:2207]	COL4A5
ENSG00000172869.14	DMXL1	8.05637	-0.984427	0.424972	-2.31645	0.0205336	0.467966	Dmx like 1 [Source:HGNC Symbol;Acc:HGNC:2937]	DMXL1
ENSG00000153786.13	ZDHHC7	10.3447	-1.17277	0.506375	-2.316	0.020558	0.467966	zinc finger DHHC-type palmitoyltransferase 7 [Source:HGNC Symbol;Acc:HGNC:18459]	ZDHHC7
ENSG00000108604.16	SMARCD2	11.0086	-1.24852	0.53977	-2.31306	0.0207195	0.468011	SWI/SNF related, matrix associated, actin dependent regulator of chromatin, subfamily d, member 2 [Source:HGNC Symbol;Acc:HGNC:11107]	SMARCD2
ENSG00000165675.17	ENOX2	4.35036	-0.975577	0.421822	-2.31277	0.0207352	0.468011	ecto-NOX disulfide-thiol exchanger 2 [Source:HGNC Symbol;Acc:HGNC:2259]	ENOX2
ENSG00000203812.2	H2AC18	9.45266	-1.41963	0.613937	-2.31234	0.0207588	0.468011	H2A clustered histone 18 [Source:HGNC Symbol;Acc:HGNC:4736]	H2AC18
ENSG00000196419.13	XRCC6	17.95	-1.26669	0.547799	-2.31233	0.0207594	0.468011	X-ray repair cross complementing 6 [Source:HGNC Symbol;Acc:HGNC:4055]	XRCC6
ENSG00000281237.1	SDHAP2	4.20395	-1.14559	0.495454	-2.31221	0.0207661	0.468011	succinate dehydrogenase complex flavoprotein subunit A pseudogene 2 [Source:HGNC Symbol;Acc:HGNC:27408]	SDHAP2
ENSG00000126777.18	KTN1	22.3512	-1.28377	0.555259	-2.31202	0.0207765	0.468011	kinectin 1 [Source:HGNC Symbol;Acc:HGNC:6467]	KTN1
ENSG00000211891.6	IGHE	2.05117	-0.962957	0.416606	-2.31143	0.0208089	NA	immunoglobulin heavy constant epsilon [Source:HGNC Symbol;Acc:HGNC:5522]	IGHE
ENSG00000228259.3	AC136604.1	1.30174	1.25011	0.541178	2.30997	0.0208898	NA	chromosome 5 open reading frame 60 (C5orf60) pseudogene	AC136604.1
ENSG00000170367.5	CST5	1.55001	0.970703	0.4203	2.30955	0.0209132	NA	cystatin D [Source:HGNC Symbol;Acc:HGNC:2477]	CST5
ENSG00000282213.1	IGHV1-3	1.88296	1.4439	0.625546	2.30822	0.0209866	NA	immunoglobulin heavy variable 1-3 [Source:HGNC Symbol;Acc:HGNC:5552]	IGHV1-3
ENSG00000172943.20	PHF8	8.29193	-1.01062	0.437841	-2.3082	0.0209882	0.471851	PHD finger protein 8 [Source:HGNC Symbol;Acc:HGNC:20672]	PHF8
ENSG00000241468.8	ATP5MF	7.79016	-1.09873	0.476129	-2.30763	0.0210197	0.471851	ATP synthase membrane subunit f [Source:HGNC Symbol;Acc:HGNC:848]	ATP5MF
ENSG00000244682.7	FCGR2C	3.12738	-0.717124	0.310795	-2.30738	0.0210334	NA	Fc fragment of IgG receptor IIc (gene/pseudogene) [Source:HGNC Symbol;Acc:HGNC:15626]	FCGR2C
ENSG00000283988.1	TAF11L9	2.16861	1.45785	0.631859	2.30725	0.021041	NA	TATA-box binding protein associated factor 11 like 9 [Source:HGNC Symbol;Acc:HGNC:53852]	TAF11L9
ENSG00000282567.1	HERC2P1	1.56872	1.31256	0.568911	2.30714	0.0210471	NA	hect domain and RLD 2 pseudogene 1 [Source:HGNC Symbol;Acc:HGNC:4869]	HERC2P1
ENSG00000158639.13	PAGE5	1.41468	1.2513	0.542383	2.30705	0.0210522	NA	PAGE family member 5 [Source:HGNC Symbol;Acc:HGNC:29992]	PAGE5
ENSG00000143457.11	GOLPH3L	9.65529	-1.23774	0.536747	-2.306	0.0211105	0.473073	golgi phosphoprotein 3 like [Source:HGNC Symbol;Acc:HGNC:24882]	GOLPH3L
ENSG00000232641.10	MOG	1.77804	1.31457	0.57015	2.30566	0.0211294	NA	myelin oligodendrocyte glycoprotein [Source:HGNC Symbol;Acc:HGNC:7197]	MOG
ENSG00000284989.1	AL451062.2	1.53379	1.30176	0.564598	2.30564	0.0211306	NA	novel transcript	AL451062.2
ENSG00000211898.7	IGHD	1.94753	1.16222	0.504172	2.30521	0.0211547	NA	immunoglobulin heavy constant delta [Source:HGNC Symbol;Acc:HGNC:5480]	IGHD
ENSG00000234983.1	AC010132.2	1.4028	1.32309	0.573973	2.30514	0.0211589	NA	serine/threonine kinase receptor associated protein (STRAP) pseudogene	AC010132.2
ENSG00000161905.13	ALOX15	67.2238	-1.70029	0.737634	-2.30506	0.0211633	0.473437	arachidonate 15-lipoxygenase [Source:HGNC Symbol;Acc:HGNC:433]	ALOX15
ENSG00000240651.1	SEPTIN7P4	1.30934	1.25015	0.542391	2.3049	0.0211724	NA	septin 7 pseudogene 4 [Source:HGNC Symbol;Acc:HGNC:38039]	SEPTIN7P4
ENSG00000258420.1	LONRF2P3	1.60917	1.22459	0.53157	2.30373	0.0212378	NA	LONRF2 pseudogene 3 [Source:HGNC Symbol;Acc:HGNC:54499]	LONRF2P3
ENSG00000222835.1	RNA5SP100	1.36183	1.2821	0.556567	2.30358	0.0212463	NA	RNA, 5S ribosomal pseudogene 100 [Source:HGNC Symbol;Acc:HGNC:42898]	RNA5SP100
ENSG00000114503.11	NCBP2	7.80561	-1.0335	0.448653	-2.30357	0.0212469	0.474368	nuclear cap binding protein subunit 2 [Source:HGNC Symbol;Acc:HGNC:7659]	NCBP2
ENSG00000157870.17	PRXL2B	2.04556	-1.22492	0.531848	-2.30315	0.0212706	NA	peroxiredoxin like 2B [Source:HGNC Symbol;Acc:HGNC:28390]	PRXL2B
ENSG00000171603.18	CLSTN1	27.5358	-1.44725	0.628416	-2.30301	0.021278	0.474368	calsyntenin 1 [Source:HGNC Symbol;Acc:HGNC:17447]	CLSTN1
ENSG00000214203.4	RPS4XP1	1.35933	1.171	0.508566	2.30256	0.0213035	NA	ribosomal protein S4X pseudogene 1 [Source:HGNC Symbol;Acc:HGNC:32444]	RPS4XP1
ENSG00000198938.2	MT-CO3	521.499	-1.64218	0.713553	-2.30142	0.021368	0.475557	mitochondrially encoded cytochrome c oxidase III [Source:HGNC Symbol;Acc:HGNC:7422]	MT-CO3
ENSG00000153064.12	BANK1	4.1536	-0.852581	0.370499	-2.30117	0.0213821	NA	B cell scaffold protein with ankyrin repeats 1 [Source:HGNC Symbol;Acc:HGNC:18233]	BANK1
ENSG00000282496.1	HSPD1P3	1.49195	-0.969894	0.421744	-2.29972	0.0214641	NA	heat shock protein family D (Hsp60) member 1 pseudogene 3 [Source:HGNC Symbol;Acc:HGNC:5264]	HSPD1P3
ENSG00000058262.10	SEC61A1	15.6096	-1.26285	0.549478	-2.29827	0.0215462	0.476371	SEC61 translocon subunit alpha 1 [Source:HGNC Symbol;Acc:HGNC:18276]	SEC61A1
ENSG00000277377.4	SERPINA1	5.14024	1.37784	0.599623	2.29783	0.0215712	0.476371	serpin family A member 1 [Source:HGNC Symbol;Acc:HGNC:8941]	SERPINA1
ENSG00000262446.5	GBA	5.21431	1.01682	0.442595	2.2974	0.0215957	0.476371	glucosylceramidase beta [Source:HGNC Symbol;Acc:HGNC:4177]	GBA
ENSG00000198793.13	MTOR	12.8975	-1.07236	0.4668	-2.29727	0.0216036	0.476371	mechanistic target of rapamycin kinase [Source:HGNC Symbol;Acc:HGNC:3942]	MTOR
ENSG00000099341.12	PSMD8	12.7508	-1.20713	0.525498	-2.29712	0.0216119	0.476371	proteasome 26S subunit, non-ATPase 8 [Source:HGNC Symbol;Acc:HGNC:9566]	PSMD8
ENSG00000174437.17	ATP2A2	44.2939	-1.39261	0.606349	-2.29671	0.0216355	0.476371	ATPase sarcoplasmic/endoplasmic reticulum Ca2+ transporting 2 [Source:HGNC Symbol;Acc:HGNC:812]	ATP2A2
ENSG00000268469.1	BNIP3P38	1.38539	1.15545	0.503152	2.29642	0.021652	NA	BCL2 interacting protein 3 pseudogene 38 [Source:HGNC Symbol;Acc:HGNC:49718]	BNIP3P38
ENSG00000263639.7	MSMB	27.1234	-1.73832	0.757026	-2.29625	0.0216616	0.476371	microseminoprotein beta [Source:HGNC Symbol;Acc:HGNC:7372]	MSMB
ENSG00000272710.2	AC133041.1	1.35979	1.17362	0.51122	2.29571	0.0216923	NA	RNA binding protein, fox-1 homolog (C. elegans) 1 (RBFOX1) pseudogene	AC133041.1
ENSG00000102081.15	FMR1	6.71047	-0.979703	0.42691	-2.29487	0.0217405	0.477297	FMRP translational regulator 1 [Source:HGNC Symbol;Acc:HGNC:3775]	FMR1
ENSG00000251418.2	ASS1P8	1.5278	1.21092	0.527665	2.29486	0.0217413	NA	argininosuccinate synthetase 1 pseudogene 8 [Source:HGNC Symbol;Acc:HGNC:771]	ASS1P8
ENSG00000276618.4	RAD17	3.06175	-0.8058	0.351149	-2.29475	0.0217473	NA	RAD17 checkpoint clamp loader component [Source:HGNC Symbol;Acc:HGNC:9807]	RAD17
ENSG00000224761.4	CCNYL4	1.58132	1.13397	0.494183	2.29464	0.0217538	NA	cyclin Y like 4 (pseudogene) [Source:HGNC Symbol;Acc:HGNC:54655]	CCNYL4
ENSG00000235655.3	H3P6	4.06947	1.68213	0.733077	2.29461	0.0217554	NA	H3 histone pseudogene 6 [Source:HGNC Symbol;Acc:HGNC:42980]	H3P6
ENSG00000123584.7	MAGEA9	1.34522	1.2361	0.538737	2.29445	0.0217647	NA	MAGE family member A9 [Source:HGNC Symbol;Acc:HGNC:6807]	MAGEA9
ENSG00000276299.5	PRAMEF25	1.49851	1.21922	0.531396	2.29438	0.0217688	NA	PRAME family member 25 [Source:HGNC Symbol;Acc:HGNC:49179]	PRAMEF25
ENSG00000271350.1	AC103792.1	1.52414	1.06552	0.464723	2.2928	0.0218592	NA	arsA arsenite transporter, ATP-binding, homolog 1 (bacterial), pseudogene	AC103792.1
ENSG00000213593.10	TMX2	5.56165	-1.00746	0.439514	-2.29221	0.0218935	0.479845	thioredoxin related transmembrane protein 2 [Source:HGNC Symbol;Acc:HGNC:30739]	TMX2
ENSG00000163746.12	PLSCR2	1.64853	0.923438	0.402877	2.29211	0.0218993	NA	phospholipid scramblase 2 [Source:HGNC Symbol;Acc:HGNC:16494]	PLSCR2
ENSG00000224208.1	ZCRB1P1	1.41901	1.1399	0.497459	2.29146	0.021937	NA	ZCRB1 pseudogene 1 [Source:HGNC Symbol;Acc:HGNC:54987]	ZCRB1P1
ENSG00000275246.2	TLCD2	3.72675	-1.45732	0.636028	-2.29129	0.0219467	NA	TLC domain containing 2 [Source:HGNC Symbol;Acc:HGNC:33522]	TLCD2
ENSG00000275349.4	SMN1	1.77272	1.28035	0.558792	2.29129	0.0219469	NA	survival of motor neuron 1, telomeric [Source:HGNC Symbol;Acc:HGNC:11117]	SMN1
ENSG00000171116.7	HSFX1	2.30302	0.99622	0.435124	2.28951	0.0220499	NA	heat shock transcription factor family, X-linked 1 [Source:HGNC Symbol;Acc:HGNC:29603]	HSFX1
ENSG00000276173.2	IGHA2	2.80807	1.21119	0.529218	2.28864	0.0221005	NA	immunoglobulin heavy constant alpha 2 (A2m marker) [Source:HGNC Symbol;Acc:HGNC:5479]	IGHA2
ENSG00000157954.15	WIPI2	14.5748	-1.14428	0.500313	-2.28714	0.0221877	0.485143	WD repeat domain, phosphoinositide interacting 2 [Source:HGNC Symbol;Acc:HGNC:32225]	WIPI2
ENSG00000203910.9	C1orf146	1.4025	1.22424	0.535307	2.28699	0.0221962	NA	chromosome 1 open reading frame 146 [Source:HGNC Symbol;Acc:HGNC:24032]	C1orf146
ENSG00000278248.1	KIR2DL1	1.33065	1.26639	0.553774	2.28684	0.0222053	NA	killer cell immunoglobulin like receptor, two Ig domains and long cytoplasmic tail 1 [Source:HGNC Symbol;Acc:HGNC:6329]	KIR2DL1
ENSG00000196670.14	ZFP62	5.77517	-0.915647	0.400413	-2.28676	0.02221	0.485143	ZFP62 zinc finger protein [Source:HGNC Symbol;Acc:HGNC:23241]	ZFP62
ENSG00000228698.2	CR759834.1	1.32458	1.26228	0.552168	2.28604	0.0222521	NA	olfactory receptor, family 2, subfamily N, member 1 pseudogene	CR759834.1
ENSG00000100650.16	SRSF5	27.596	-1.2599	0.551222	-2.28565	0.0222749	0.485743	serine and arginine rich splicing factor 5 [Source:HGNC Symbol;Acc:HGNC:10787]	SRSF5
ENSG00000213205.3	STRADBP1	1.59647	0.958488	0.41945	2.28511	0.0223064	NA	STE20-related kinase adaptor beta pseudogene 1 [Source:HGNC Symbol;Acc:HGNC:22478]	STRADBP1
ENSG00000124490.14	CRISP2	1.47615	1.10643	0.484463	2.28383	0.0223814	NA	cysteine rich secretory protein 2 [Source:HGNC Symbol;Acc:HGNC:12024]	CRISP2
ENSG00000183379.9	SYNDIG1L	2.23274	-0.725604	0.31773	-2.28372	0.0223883	NA	synapse differentiation inducing 1 like [Source:HGNC Symbol;Acc:HGNC:32388]	SYNDIG1L
ENSG00000261272.1	MUC22	31.6172	1.57383	0.68919	2.28359	0.0223957	0.487381	mucin 22 [Source:HGNC Symbol;Acc:HGNC:39755]	MUC22
ENSG00000079999.14	KEAP1	9.09674	-1.05404	0.461733	-2.28279	0.0224425	0.487381	kelch like ECH associated protein 1 [Source:HGNC Symbol;Acc:HGNC:23177]	KEAP1
ENSG00000010165.20	EEF1AKNMT	4.98697	-0.940705	0.412184	-2.28225	0.0224748	0.487381	eEF1A lysine and N-terminal methyltransferase [Source:HGNC Symbol;Acc:HGNC:24248]	EEF1AKNMT
ENSG00000197165.11	SULT1A2	2.32305	-0.694227	0.304208	-2.28208	0.0224847	NA	sulfotransferase family 1A member 2 [Source:HGNC Symbol;Acc:HGNC:11454]	SULT1A2
ENSG00000164292.13	RHOBTB3	8.63841	-0.972569	0.426323	-2.2813	0.022531	0.487381	Rho related BTB domain containing 3 [Source:HGNC Symbol;Acc:HGNC:18757]	RHOBTB3
ENSG00000273225.4	FAM25BP	1.86807	1.23831	0.542935	2.28078	0.0225618	NA	family with sequence similarity 25 member B, pseudogene [Source:HGNC Symbol;Acc:HGNC:23584]	FAM25BP
ENSG00000187474.5	FPR3	4.33766	1.17216	0.513973	2.28058	0.0225731	0.487381	formyl peptide receptor 3 [Source:HGNC Symbol;Acc:HGNC:3828]	FPR3
ENSG00000170581.14	STAT2	31.8932	-1.31151	0.575085	-2.28054	0.0225754	0.487381	signal transducer and activator of transcription 2 [Source:HGNC Symbol;Acc:HGNC:11363]	STAT2
ENSG00000198022.6	SAGE2P	1.33605	1.22503	0.537426	2.27944	0.0226409	NA	sarcoma antigen 2, pseudogene [Source:HGNC Symbol;Acc:HGNC:51337]	SAGE2P
ENSG00000099769.6	IGFALS	3.50063	-0.891917	0.391293	-2.27941	0.0226428	NA	insulin like growth factor binding protein acid labile subunit [Source:HGNC Symbol;Acc:HGNC:5468]	IGFALS
ENSG00000278079.6	KIR3DL1	1.28997	1.29671	0.569069	2.27864	0.0226882	NA	killer cell immunoglobulin like receptor, three Ig domains and long cytoplasmic tail 1 [Source:HGNC Symbol;Acc:HGNC:6338]	KIR3DL1
ENSG00000164754.15	RAD21	13.923	-1.22802	0.539053	-2.2781	0.0227205	0.489698	RAD21 cohesin complex component [Source:HGNC Symbol;Acc:HGNC:9811]	RAD21
ENSG00000255391.1	AP003497.1	1.67399	1.12381	0.493341	2.27795	0.0227294	NA	high-mobility group box 1 (HMGB1) pseudogene	AP003497.1
ENSG00000048162.21	NOP16	3.96052	-0.860954	0.378118	-2.27695	0.0227894	NA	NOP16 nucleolar protein [Source:HGNC Symbol;Acc:HGNC:26934]	NOP16
ENSG00000233836.7	AC139769.1	4.44084	-0.854713	0.375454	-2.27648	0.0228174	0.490027	zinc finger protein 726 pseudogene 1	AC139769.1
ENSG00000064932.16	SBNO2	2.73656	1.35218	0.594	2.2764	0.022822	NA	strawberry notch homolog 2 [Source:HGNC Symbol;Acc:HGNC:29158]	SBNO2
ENSG00000183624.14	HMCES	5.0071	-0.947499	0.416363	-2.27566	0.0228665	0.490027	5-hydroxymethylcytosine binding, ES cell specific [Source:HGNC Symbol;Acc:HGNC:24446]	HMCES
ENSG00000102225.16	CDK16	12.4246	-1.22273	0.537362	-2.27544	0.0228797	0.490027	cyclin dependent kinase 16 [Source:HGNC Symbol;Acc:HGNC:8749]	CDK16
ENSG00000136888.8	ATP6V1G1	15.0704	-1.26607	0.556537	-2.27491	0.0229111	0.490027	ATPase H+ transporting V1 subunit G1 [Source:HGNC Symbol;Acc:HGNC:864]	ATP6V1G1
ENSG00000063046.18	EIF4B	45.8317	-1.37031	0.602415	-2.27469	0.0229246	0.490027	eukaryotic translation initiation factor 4B [Source:HGNC Symbol;Acc:HGNC:3285]	EIF4B
ENSG00000168379.8	HLA-DPB2	1.29943	1.24637	0.548121	2.2739	0.0229721	NA	major histocompatibility complex, class II, DP beta 2 (pseudogene) [Source:HGNC Symbol;Acc:HGNC:4941]	HLA-DPB2
ENSG00000244094.2	SPRR2F	4.87629	1.45316	0.639213	2.27336	0.0230046	0.490345	small proline rich protein 2F [Source:HGNC Symbol;Acc:HGNC:11266]	SPRR2F
ENSG00000240047.2	RPS3AP32	1.44098	1.04487	0.459627	2.27329	0.0230088	NA	RPS3A pseudogene 32 [Source:HGNC Symbol;Acc:HGNC:36717]	RPS3AP32
ENSG00000197312.12	DDI2	25.3559	-1.23896	0.545173	-2.27259	0.0230507	0.490345	DNA damage inducible 1 homolog 2 [Source:HGNC Symbol;Acc:HGNC:24578]	DDI2
ENSG00000142230.13	SAE1	6.74389	-1.02734	0.452069	-2.27253	0.0230546	0.490345	SUMO1 activating enzyme subunit 1 [Source:HGNC Symbol;Acc:HGNC:30660]	SAE1
ENSG00000278843.4	MMP28	3.20147	-0.830923	0.365645	-2.27248	0.0230573	NA	matrix metallopeptidase 28 [Source:HGNC Symbol;Acc:HGNC:14366]	MMP28
ENSG00000231309.1	WASF5P	1.36561	1.10068	0.484488	2.27185	0.0230958	NA	WASP family member 5, pseudogene [Source:HGNC Symbol;Acc:HGNC:21665]	WASF5P
ENSG00000204256.14	BRD2	25.7514	-1.41496	0.62284	-2.27179	0.0230993	0.490345	bromodomain containing 2 [Source:HGNC Symbol;Acc:HGNC:1103]	BRD2
ENSG00000112079.9	STK38	16.4037	-1.32338	0.582652	-2.27131	0.0231284	0.490345	serine/threonine kinase 38 [Source:HGNC Symbol;Acc:HGNC:17847]	STK38
ENSG00000239917.3	RPS10P16	1.33149	1.2551	0.55265	2.27105	0.0231437	NA	ribosomal protein S10 pseudogene 16 [Source:HGNC Symbol;Acc:HGNC:36200]	RPS10P16
ENSG00000136068.15	FLNB	30.4274	-1.22858	0.541257	-2.26987	0.0232156	0.49139	filamin B [Source:HGNC Symbol;Acc:HGNC:3755]	FLNB
ENSG00000158714.11	SLAMF8	2.85816	-0.860488	0.379169	-2.2694	0.0232437	NA	SLAM family member 8 [Source:HGNC Symbol;Acc:HGNC:21391]	SLAMF8
ENSG00000119782.14	FKBP1B	2.17937	-0.800609	0.352835	-2.26907	0.0232638	NA	FKBP prolyl isomerase 1B [Source:HGNC Symbol;Acc:HGNC:3712]	FKBP1B
ENSG00000124813.23	RUNX2	7.97007	-0.903926	0.398441	-2.26866	0.0232892	0.491937	RUNX family transcription factor 2 [Source:HGNC Symbol;Acc:HGNC:10472]	RUNX2
ENSG00000168447.11	SCNN1B	11.2176	-1.20758	0.532396	-2.2682	0.0233172	0.491937	sodium channel epithelial 1 subunit beta [Source:HGNC Symbol;Acc:HGNC:10600]	SCNN1B
ENSG00000126254.12	RBM42	4.9335	-0.993556	0.43822	-2.26725	0.0233748	0.492351	RNA binding motif protein 42 [Source:HGNC Symbol;Acc:HGNC:28117]	RBM42
ENSG00000268235.7	TCP11X1	1.52613	1.17894	0.520028	2.26708	0.0233854	NA	t-complex 11 family, X-linked 1 [Source:HGNC Symbol;Acc:HGNC:48369]	TCP11X1
ENSG00000220745.2	AL080276.1	1.39681	1.24642	0.549855	2.26682	0.0234011	NA	chromosome 11 open reading frame 48 (C11orf48) pseudogene	AL080276.1
ENSG00000100852.13	ARHGAP5	15.0245	-1.18238	0.521863	-2.26569	0.0234704	0.492704	Rho GTPase activating protein 5 [Source:HGNC Symbol;Acc:HGNC:675]	ARHGAP5
ENSG00000241839.10	PLEKHO2	12.1646	1.22781	0.54195	2.26555	0.0234792	0.492704	pleckstrin homology domain containing O2 [Source:HGNC Symbol;Acc:HGNC:30026]	PLEKHO2
ENSG00000185467.8	KPNA7	1.94825	1.26517	0.558512	2.26526	0.023497	NA	karyopherin subunit alpha 7 [Source:HGNC Symbol;Acc:HGNC:21839]	KPNA7
ENSG00000165355.7	FBXO33	4.36121	-0.808779	0.357058	-2.26512	0.0235055	0.492704	F-box protein 33 [Source:HGNC Symbol;Acc:HGNC:19833]	FBXO33
ENSG00000169902.15	TPST1	3.86174	-0.815757	0.360203	-2.26471	0.0235302	NA	tyrosylprotein sulfotransferase 1 [Source:HGNC Symbol;Acc:HGNC:12020]	TPST1
ENSG00000279413.1	AC112497.2	1.5225	1.20133	0.530634	2.26395	0.0235773	NA	0	AC112497.2
ENSG00000225507.1	AC069282.1	1.32871	1.25018	0.552216	2.26393	0.0235787	NA	pseudogene similar to part of TTK protein kinase TTK	AC069282.1
ENSG00000138755.6	CXCL9	4.30345	-0.916409	0.404858	-2.26353	0.023603	0.493339	C-X-C motif chemokine ligand 9 [Source:HGNC Symbol;Acc:HGNC:7098]	CXCL9
ENSG00000080493.18	SLC4A4	5.69525	-1.00236	0.442858	-2.26339	0.0236118	0.493339	solute carrier family 4 member 4 [Source:HGNC Symbol;Acc:HGNC:11030]	SLC4A4
ENSG00000240972.2	MIF	2.44771	1.41103	0.623548	2.26291	0.023641	NA	macrophage migration inhibitory factor [Source:HGNC Symbol;Acc:HGNC:7097]	MIF
ENSG00000268400.5	AC008763.2	1.73155	1.31029	0.579076	2.26273	0.0236523	NA	novel transcript	AC008763.2
ENSG00000006757.12	PNPLA4	6.16536	-0.846375	0.374132	-2.26223	0.0236829	0.494028	patatin like phospholipase domain containing 4 [Source:HGNC Symbol;Acc:HGNC:24887]	PNPLA4
ENSG00000276780.2	NLRP10	1.36429	1.30933	0.578797	2.26215	0.023688	NA	NLR family pyrin domain containing 10 [Source:HGNC Symbol;Acc:HGNC:21464]	NLRP10
ENSG00000225314.1	AC018634.1	1.3614	1.13234	0.500624	2.26186	0.0237062	NA	pseudogene similar to part of cell division cycle associated 3 CDCA3	AC018634.1
ENSG00000196666.6	FAM180B	1.33234	1.30302	0.57617	2.26152	0.0237271	NA	family with sequence similarity 180 member B [Source:HGNC Symbol;Acc:HGNC:34451]	FAM180B
ENSG00000116221.15	MRPL37	4.45819	-0.882246	0.390199	-2.26102	0.0237583	0.494119	mitochondrial ribosomal protein L37 [Source:HGNC Symbol;Acc:HGNC:14034]	MRPL37
ENSG00000110422.12	HIPK3	19.2773	-1.26083	0.557658	-2.26093	0.0237634	0.494119	homeodomain interacting protein kinase 3 [Source:HGNC Symbol;Acc:HGNC:4915]	HIPK3
ENSG00000229815.1	CCNB1IP1P1	1.35665	1.16516	0.515522	2.26015	0.023812	NA	cyclin B1 interacting protein 1 pseudogene 1 [Source:HGNC Symbol;Acc:HGNC:37693]	CCNB1IP1P1
ENSG00000163444.12	TMEM183A	9.91753	-1.12429	0.497627	-2.2593	0.0238648	0.494915	transmembrane protein 183A [Source:HGNC Symbol;Acc:HGNC:20173]	TMEM183A
ENSG00000241020.1	RPL32P24	1.40936	1.31047	0.580045	2.25925	0.0238679	NA	ribosomal protein L32 pseudogene 24 [Source:HGNC Symbol;Acc:HGNC:36722]	RPL32P24
ENSG00000165949.12	IFI27	10.9289	-1.52035	0.673021	-2.25899	0.0238838	0.494915	interferon alpha inducible protein 27 [Source:HGNC Symbol;Acc:HGNC:5397]	IFI27
ENSG00000160695.15	VPS11	2.50664	1.56455	0.692609	2.25892	0.0238882	NA	VPS11 core subunit of CORVET and HOPS complexes [Source:HGNC Symbol;Acc:HGNC:14583]	VPS11
ENSG00000279688.1	AQP7P3	1.5389	1.28525	0.569058	2.25857	0.0239104	NA	aquaporin 7 pseudogene 3 [Source:HGNC Symbol;Acc:HGNC:31976]	AQP7P3
ENSG00000166167.18	BTRC	7.48602	-1.0297	0.455953	-2.25834	0.0239243	0.494915	beta-transducin repeat containing E3 ubiquitin protein ligase [Source:HGNC Symbol;Acc:HGNC:1144]	BTRC
ENSG00000100201.23	DDX17	47.4695	-1.35704	0.601029	-2.25786	0.0239543	0.494915	DEAD-box helicase 17 [Source:HGNC Symbol;Acc:HGNC:2740]	DDX17
ENSG00000275540.1	AC011477.6	1.39678	1.1269	0.499317	2.25688	0.0240155	NA	ubiquitin specific peptidase 6 (Tre-2 oncogene) (USP6) pseudogene	AC011477.6
ENSG00000282892.4	TCF20	1.43845	1.17466	0.520564	2.25651	0.0240389	NA	transcription factor 20 [Source:HGNC Symbol;Acc:HGNC:11631]	TCF20
ENSG00000095015.6	MAP3K1	11.7116	-1.16803	0.517633	-2.25648	0.0240404	0.495773	mitogen-activated protein kinase kinase kinase 1 [Source:HGNC Symbol;Acc:HGNC:6848]	MAP3K1
ENSG00000213079.10	SCAF8	11.1212	-1.18002	0.52313	-2.2557	0.0240894	0.495773	SR-related CTD associated factor 8 [Source:HGNC Symbol;Acc:HGNC:20959]	SCAF8
ENSG00000101463.6	SYNDIG1	2.26843	-0.752513	0.333624	-2.25557	0.0240975	NA	synapse differentiation inducing 1 [Source:HGNC Symbol;Acc:HGNC:15885]	SYNDIG1
ENSG00000020633.19	RUNX3	6.87552	-0.894833	0.396838	-2.2549	0.0241393	0.495773	RUNX family transcription factor 3 [Source:HGNC Symbol;Acc:HGNC:10473]	RUNX3
ENSG00000065320.9	NTN1	13.1086	-1.14858	0.509453	-2.25454	0.0241622	0.495773	netrin 1 [Source:HGNC Symbol;Acc:HGNC:8029]	NTN1
ENSG00000204956.5	PCDHGA1	3.12117	-0.703579	0.312074	-2.25453	0.0241628	NA	protocadherin gamma subfamily A, 1 [Source:HGNC Symbol;Acc:HGNC:8696]	PCDHGA1
ENSG00000225828.1	FAM229A	2.62952	-0.726272	0.322163	-2.25436	0.0241733	NA	family with sequence similarity 229 member A [Source:HGNC Symbol;Acc:HGNC:44652]	FAM229A
ENSG00000135413.9	LACRT	1.46782	1.21957	0.54107	2.25399	0.024197	NA	lacritin [Source:HGNC Symbol;Acc:HGNC:16430]	LACRT
ENSG00000282468.1	PRAMEF36P	1.37773	1.27219	0.564652	2.25304	0.0242564	NA	PRAME family member 36, pseudogene [Source:HGNC Symbol;Acc:HGNC:51897]	PRAMEF36P
ENSG00000227171.8	RNF39	1.41227	1.2999	0.577098	2.25247	0.0242926	NA	ring finger protein 39 [Source:HGNC Symbol;Acc:HGNC:18064]	RNF39
ENSG00000167862.10	MRPL58	3.0558	-1.0436	0.463479	-2.25167	0.0243431	NA	mitochondrial ribosomal protein L58 [Source:HGNC Symbol;Acc:HGNC:5359]	MRPL58
ENSG00000076108.12	BAZ2A	25.8975	-1.26624	0.562396	-2.2515	0.0243536	0.495773	bromodomain adjacent to zinc finger domain 2A [Source:HGNC Symbol;Acc:HGNC:962]	BAZ2A
ENSG00000281073.1	AC244216.1	1.36673	1.25632	0.558045	2.25129	0.024367	NA	novel PRAME family member pseudogene	AC244216.1
ENSG00000237022.10	HLA-C	13.0293	1.55673	0.691722	2.25051	0.0244167	0.495773	major histocompatibility complex, class I, C [Source:HGNC Symbol;Acc:HGNC:4933]	HLA-C
ENSG00000224200.2	FKBPL	1.49665	-1.1497	0.510992	-2.24995	0.0244523	NA	FKBP prolyl isomerase like [Source:HGNC Symbol;Acc:HGNC:13949]	FKBPL
ENSG00000166908.18	PIP4K2C	10.8229	-1.13019	0.502402	-2.24957	0.0244759	0.495773	phosphatidylinositol-5-phosphate 4-kinase type 2 gamma [Source:HGNC Symbol;Acc:HGNC:23786]	PIP4K2C
ENSG00000110321.19	EIF4G2	82.1576	-1.58887	0.706405	-2.24923	0.0244978	0.495773	eukaryotic translation initiation factor 4 gamma 2 [Source:HGNC Symbol;Acc:HGNC:3297]	EIF4G2
ENSG00000197579.8	TOPORS	5.99537	-0.912373	0.40567	-2.24905	0.0245092	0.495773	TOP1 binding arginine/serine rich protein, E3 ubiquitin ligase [Source:HGNC Symbol;Acc:HGNC:21653]	TOPORS
ENSG00000111229.16	ARPC3	21.6517	-1.34076	0.596363	-2.24822	0.024562	0.495773	actin related protein 2/3 complex subunit 3 [Source:HGNC Symbol;Acc:HGNC:706]	ARPC3
ENSG00000100664.11	EIF5	25.2613	-1.3297	0.591518	-2.24794	0.0245799	0.495773	eukaryotic translation initiation factor 5 [Source:HGNC Symbol;Acc:HGNC:3299]	EIF5
ENSG00000010278.15	CD9	35.1621	-1.31851	0.586561	-2.24787	0.0245845	0.495773	CD9 molecule [Source:HGNC Symbol;Acc:HGNC:1709]	CD9
ENSG00000113013.16	HSPA9	20.4822	-1.12326	0.499742	-2.24767	0.0245972	0.495773	heat shock protein family A (Hsp70) member 9 [Source:HGNC Symbol;Acc:HGNC:5244]	HSPA9
ENSG00000273643.1	PPP1R26P2	6.50201	-1.12314	0.499725	-2.24752	0.0246068	0.495773	protein phosphatase 1 regulatory subunit 26 pseudogene 2 [Source:HGNC Symbol;Acc:HGNC:42016]	PPP1R26P2
ENSG00000116539.14	ASH1L	24.039	-1.18027	0.525282	-2.24692	0.024645	0.495773	ASH1 like histone lysine methyltransferase [Source:HGNC Symbol;Acc:HGNC:19088]	ASH1L
ENSG00000165115.15	KIF27	7.59407	-0.992596	0.441812	-2.24665	0.0246627	0.495773	kinesin family member 27 [Source:HGNC Symbol;Acc:HGNC:18632]	KIF27
ENSG00000072274.13	TFRC	10.6791	-1.07835	0.479999	-2.24658	0.0246671	0.495773	transferrin receptor [Source:HGNC Symbol;Acc:HGNC:11763]	TFRC
ENSG00000198211.8	AC092143.1	1.44644	1.34521	0.598845	2.24634	0.0246824	NA	novel protein (MC1R-TUBB3 readthrough)	AC092143.1
ENSG00000034510.6	TMSB10	65.5814	-1.64196	0.731195	-2.24559	0.0247302	0.495773	thymosin beta 10 [Source:HGNC Symbol;Acc:HGNC:11879]	TMSB10
ENSG00000284850.2	DCP1B	2.99321	-0.760487	0.338729	-2.24512	0.0247605	NA	decapping mRNA 1B [Source:HGNC Symbol;Acc:HGNC:24451]	DCP1B
ENSG00000213015.9	ZNF580	5.02738	-0.859631	0.382928	-2.24489	0.0247753	0.495773	zinc finger protein 580 [Source:HGNC Symbol;Acc:HGNC:29473]	ZNF580
ENSG00000276725.4	CEP170	3.51884	1.17633	0.524261	2.24379	0.0248461	NA	centrosomal protein 170 [Source:HGNC Symbol;Acc:HGNC:28920]	CEP170
ENSG00000274791.1	F8A2	1.46045	1.35497	0.604086	2.243	0.0248966	NA	coagulation factor VIII associated 2 [Source:HGNC Symbol;Acc:HGNC:31849]	F8A2
ENSG00000196735.13	HLA-DQA1	6.17867	1.25633	0.560122	2.24296	0.0248994	0.495773	major histocompatibility complex, class II, DQ alpha 1 [Source:HGNC Symbol;Acc:HGNC:4942]	HLA-DQA1
ENSG00000187837.4	H1-2	25.39	-1.46264	0.652107	-2.24295	0.0248999	0.495773	H1.2 linker histone, cluster member [Source:HGNC Symbol;Acc:HGNC:4716]	H1-2
ENSG00000186212.4	SOWAHB	5.05578	-0.979715	0.436836	-2.24275	0.0249126	0.495773	sosondowah ankyrin repeat domain family member B [Source:HGNC Symbol;Acc:HGNC:32958]	SOWAHB
ENSG00000254681.6	PKD1P5	9.87006	-1.25812	0.561053	-2.24243	0.0249335	0.495773	polycystin 1, transient receptor potential channel interacting pseudogene 5 [Source:HGNC Symbol;Acc:HGNC:30069]	PKD1P5
ENSG00000143621.17	ILF2	9.05462	-1.21134	0.540216	-2.24233	0.0249402	0.495773	interleukin enhancer binding factor 2 [Source:HGNC Symbol;Acc:HGNC:6037]	ILF2
ENSG00000123240.17	OPTN	19.2825	-1.25193	0.55836	-2.24216	0.0249511	0.495773	optineurin [Source:HGNC Symbol;Acc:HGNC:17142]	OPTN
ENSG00000113209.9	PCDHB5	3.44978	-0.684218	0.30522	-2.24172	0.0249795	NA	protocadherin beta 5 [Source:HGNC Symbol;Acc:HGNC:8690]	PCDHB5
ENSG00000143627.19	PKLR	1.86936	-0.919467	0.410178	-2.24163	0.0249853	NA	pyruvate kinase L/R [Source:HGNC Symbol;Acc:HGNC:9020]	PKLR
ENSG00000143320.9	CRABP2	2.01447	0.876238	0.391069	2.24062	0.0250506	NA	cellular retinoic acid binding protein 2 [Source:HGNC Symbol;Acc:HGNC:2339]	CRABP2
ENSG00000219274.1	RPS20P2	1.34445	1.2029	0.536887	2.2405	0.0250582	NA	ribosomal protein S20 pseudogene 2 [Source:HGNC Symbol;Acc:HGNC:14195]	RPS20P2
ENSG00000233439.8	PSORS1C1	1.6201	1.31569	0.587415	2.2398	0.0251038	NA	psoriasis susceptibility 1 candidate 1 [Source:HGNC Symbol;Acc:HGNC:17202]	PSORS1C1
ENSG00000136754.18	ABI1	14.9398	-1.29475	0.578235	-2.23913	0.0251472	0.498907	abl interactor 1 [Source:HGNC Symbol;Acc:HGNC:11320]	ABI1
ENSG00000232024.2	LSM12P1	1.72133	1.4634	0.653661	2.23878	0.0251703	NA	LSM12 pseudogene 1 [Source:HGNC Symbol;Acc:HGNC:32453]	LSM12P1
ENSG00000271638.1	BNIP3P19	1.33426	1.17879	0.52663	2.23836	0.0251973	NA	BCL2 interacting protein 3 pseudogene 19 [Source:HGNC Symbol;Acc:HGNC:49699]	BNIP3P19
ENSG00000231247.8	PPP1R18	1.36917	1.30268	0.582007	2.23826	0.0252043	NA	protein phosphatase 1 regulatory subunit 18 [Source:HGNC Symbol;Acc:HGNC:29413]	PPP1R18
ENSG00000174844.14	DNAH12	16.3199	-1.30875	0.584956	-2.23735	0.0252633	0.499325	dynein axonemal heavy chain 12 [Source:HGNC Symbol;Acc:HGNC:2943]	DNAH12
ENSG00000281107.1	OR5G3	1.3343	1.18928	0.531586	2.23724	0.0252707	NA	olfactory receptor family 5 subfamily G member 3 (gene/pseudogene) [Source:HGNC Symbol;Acc:HGNC:15287]	OR5G3
ENSG00000250403.1	AC097460.1	1.3235	1.17914	0.527264	2.23635	0.0253292	NA	ribosomal protein L7-like 1 (RPL7L1) pseudogene	AC097460.1
ENSG00000251546.1	IGKV1D-39	2.66961	1.22142	0.546188	2.23626	0.0253346	NA	immunoglobulin kappa variable 1D-39 [Source:HGNC Symbol;Acc:HGNC:5756]	IGKV1D-39
ENSG00000236802.4	B3GALT4	3.50411	-1.04221	0.466064	-2.23619	0.0253393	NA	beta-1,3-galactosyltransferase 4 [Source:HGNC Symbol;Acc:HGNC:919]	B3GALT4
ENSG00000234830.8	FAM197Y9	2.37151	-0.911801	0.407783	-2.236	0.0253521	NA	family with sequence similarity 197 Y-linked member 9 [Source:HGNC Symbol;Acc:HGNC:37477]	FAM197Y9
ENSG00000182606.17	TRAK1	29.7719	-1.22491	0.547856	-2.23584	0.0253626	0.499325	trafficking kinesin protein 1 [Source:HGNC Symbol;Acc:HGNC:29947]	TRAK1
ENSG00000089289.16	IGBP1	5.48841	-1.08522	0.485442	-2.23553	0.0253828	0.499325	immunoglobulin binding protein 1 [Source:HGNC Symbol;Acc:HGNC:5461]	IGBP1
ENSG00000229103.1	WASF5P	1.56288	-0.818057	0.365936	-2.23552	0.0253832	NA	WASP family member 5, pseudogene [Source:HGNC Symbol;Acc:HGNC:21665]	WASF5P
ENSG00000255104.8	AC005324.3	1.57927	1.2582	0.562821	2.23552	0.0253833	NA	novel transcript	AC005324.3
ENSG00000166887.16	VPS39	12.9877	-1.12661	0.504016	-2.23526	0.0254001	0.499325	VPS39 subunit of HOPS complex [Source:HGNC Symbol;Acc:HGNC:20593]	VPS39
ENSG00000113712.19	CSNK1A1	28.2137	-1.27076	0.568639	-2.23474	0.0254347	0.499325	casein kinase 1 alpha 1 [Source:HGNC Symbol;Acc:HGNC:2451]	CSNK1A1
ENSG00000174418.7	RPL35P9	1.33598	1.24094	0.555363	2.23447	0.0254521	NA	ribosomal protein L35 pseudogene 9 [Source:HGNC Symbol;Acc:HGNC:39402]	RPL35P9
ENSG00000198712.1	MT-CO2	488.703	-1.70619	0.763633	-2.23431	0.0254625	0.499325	mitochondrially encoded cytochrome c oxidase II [Source:HGNC Symbol;Acc:HGNC:7421]	MT-CO2
ENSG00000165309.14	ARMC3	9.68482	-1.09771	0.49145	-2.23362	0.025508	0.499325	armadillo repeat containing 3 [Source:HGNC Symbol;Acc:HGNC:30964]	ARMC3
ENSG00000154608.14	CEP170P1	2.10339	0.857375	0.383885	2.23341	0.0255217	NA	centrosomal protein 170 pseudogene 1 [Source:HGNC Symbol;Acc:HGNC:28364]	CEP170P1
ENSG00000115524.17	SF3B1	36.3487	-1.30883	0.586046	-2.23333	0.0255272	0.499325	splicing factor 3b subunit 1 [Source:HGNC Symbol;Acc:HGNC:10768]	SF3B1
ENSG00000119396.11	RAB14	8.48026	-1.09024	0.488234	-2.23302	0.0255477	0.499325	RAB14, member RAS oncogene family [Source:HGNC Symbol;Acc:HGNC:16524]	RAB14
ENSG00000111701.7	APOBEC1	1.44521	1.0872	0.486954	2.23266	0.0255714	NA	apolipoprotein B mRNA editing enzyme catalytic subunit 1 [Source:HGNC Symbol;Acc:HGNC:604]	APOBEC1
ENSG00000282817.1	PRAMEF2	1.70634	0.960497	0.430258	2.23238	0.0255902	NA	PRAME family member 2 [Source:HGNC Symbol;Acc:HGNC:28841]	PRAMEF2
ENSG00000227402.11	SLC39A7	9.74933	-1.1747	0.526337	-2.23184	0.0256255	0.499325	solute carrier family 39 member 7 [Source:HGNC Symbol;Acc:HGNC:4927]	SLC39A7
ENSG00000134909.18	ARHGAP32	30.7957	-1.27734	0.572342	-2.23178	0.0256296	0.499325	Rho GTPase activating protein 32 [Source:HGNC Symbol;Acc:HGNC:17399]	ARHGAP32
ENSG00000068912.14	ERLEC1	4.86785	-0.979438	0.438861	-2.23177	0.0256301	0.499325	endoplasmic reticulum lectin 1 [Source:HGNC Symbol;Acc:HGNC:25222]	ERLEC1
ENSG00000275172.1	KIR3DL3	1.28082	1.24574	0.558542	2.23035	0.0257244	NA	killer cell immunoglobulin like receptor, three Ig domains and long cytoplasmic tail 3 [Source:HGNC Symbol;Acc:HGNC:16312]	KIR3DL3
ENSG00000233306.2	TRGV2	1.62004	1.19014	0.533641	2.23023	0.0257319	NA	T cell receptor gamma variable 2 [Source:HGNC Symbol;Acc:HGNC:12287]	TRGV2
ENSG00000275717.5	KIR3DL1	1.30473	1.24722	0.559273	2.23007	0.0257426	NA	killer cell immunoglobulin like receptor, three Ig domains and long cytoplasmic tail 1 [Source:HGNC Symbol;Acc:HGNC:6338]	KIR3DL1
ENSG00000083720.13	OXCT1	5.4515	-0.932759	0.418325	-2.22975	0.025764	0.501182	3-oxoacid CoA-transferase 1 [Source:HGNC Symbol;Acc:HGNC:8527]	OXCT1
ENSG00000282256.1	TAS2R31	1.27685	1.21951	0.547041	2.22929	0.0257946	NA	taste 2 receptor member 31 [Source:HGNC Symbol;Acc:HGNC:19113]	TAS2R31
ENSG00000121892.15	PDS5A	15.4478	-1.14796	0.515178	-2.22828	0.025862	0.502185	PDS5 cohesin associated factor A [Source:HGNC Symbol;Acc:HGNC:29088]	PDS5A
ENSG00000184545.11	DUSP8	3.15432	-1.31789	0.591466	-2.22818	0.0258683	NA	dual specificity phosphatase 8 [Source:HGNC Symbol;Acc:HGNC:3074]	DUSP8
ENSG00000124767.7	GLO1	4.86437	-0.94367	0.423586	-2.22781	0.025893	0.502185	glyoxalase I [Source:HGNC Symbol;Acc:HGNC:4323]	GLO1
ENSG00000255460.1	ZDHHC20P3	1.31988	1.18578	0.532266	2.2278	0.0258935	NA	zinc finger DHHC-type containing 20 pseudogene 3 [Source:HGNC Symbol;Acc:HGNC:39775]	ZDHHC20P3
ENSG00000225191.1	AL136455.1	1.35245	1.24077	0.556978	2.22768	0.025902	NA	adaptor-related protein complex 2, beta 1 subunit (AP2B1) pseudogene	AL136455.1
ENSG00000228635.1	OR2P1P	1.29133	1.21505	0.545524	2.22731	0.0259268	NA	olfactory receptor family 2 subfamily P member 1 pseudogene [Source:HGNC Symbol;Acc:HGNC:8272]	OR2P1P
ENSG00000176387.7	HSD11B2	4.95314	-0.900991	0.404569	-2.22704	0.0259448	0.502439	hydroxysteroid 11-beta dehydrogenase 2 [Source:HGNC Symbol;Acc:HGNC:5209]	HSD11B2
ENSG00000272442.2	AL353588.1	1.35216	1.22996	0.552342	2.22681	0.0259601	NA	novel protein, TMEM151B-SPATS1 readtrough	AL353588.1
ENSG00000239483.1	RPS15AP16	1.33074	1.17675	0.528654	2.22593	0.026019	NA	ribosomal protein S15a pseudogene 16 [Source:HGNC Symbol;Acc:HGNC:36764]	RPS15AP16
ENSG00000197081.16	IGF2R	8237.17	1.87706	0.843479	2.22538	0.0260558	0.502531	insulin like growth factor 2 receptor [Source:HGNC Symbol;Acc:HGNC:5467]	IGF2R
ENSG00000109534.17	GAR1	2.81232	-0.680427	0.305804	-2.22504	0.0260784	NA	GAR1 ribonucleoprotein [Source:HGNC Symbol;Acc:HGNC:14264]	GAR1
ENSG00000234794.9	HLA-DRA	22.0424	1.66224	0.747574	2.22351	0.0261816	0.502531	major histocompatibility complex, class II, DR alpha [Source:HGNC Symbol;Acc:HGNC:4947]	HLA-DRA
ENSG00000163344.6	PMVK	4.37482	-0.96954	0.436042	-2.2235	0.0261821	0.502531	phosphomevalonate kinase [Source:HGNC Symbol;Acc:HGNC:9141]	PMVK
ENSG00000078081.8	LAMP3	8.26598	-0.930748	0.418761	-2.22263	0.026241	0.502531	lysosomal associated membrane protein 3 [Source:HGNC Symbol;Acc:HGNC:14582]	LAMP3
ENSG00000182149.21	IST1	21.3946	-1.2435	0.55976	-2.22149	0.026318	0.502531	IST1 factor associated with ESCRT-III [Source:HGNC Symbol;Acc:HGNC:28977]	IST1
ENSG00000196205.8	EEF1A1P5	1.65313	1.1027	0.496397	2.22141	0.0263231	NA	eukaryotic translation elongation factor 1 alpha 1 pseudogene 5 [Source:HGNC Symbol;Acc:HGNC:3200]	EEF1A1P5
ENSG00000151690.15	MFSD6	15.0951	-1.2038	0.54209	-2.22066	0.0263738	0.502531	major facilitator superfamily domain containing 6 [Source:HGNC Symbol;Acc:HGNC:24711]	MFSD6
ENSG00000248824.2	AC108078.1	1.32063	1.22002	0.549449	2.22045	0.0263883	NA	UDP glucuronosyltransferase 2 family pseudogene	AC108078.1
ENSG00000066777.9	ARFGEF1	16.2255	-1.17987	0.531431	-2.22018	0.0264064	0.502531	ADP ribosylation factor guanine nucleotide exchange factor 1 [Source:HGNC Symbol;Acc:HGNC:15772]	ARFGEF1
ENSG00000269274.1	AC078899.4	1.67117	0.97965	0.441264	2.2201	0.0264122	NA	novel zinc finger protein pseudogene	AC078899.4
ENSG00000164308.17	ERAP2	10.5091	-1.00869	0.454509	-2.2193	0.0264666	0.502531	endoplasmic reticulum aminopeptidase 2 [Source:HGNC Symbol;Acc:HGNC:29499]	ERAP2
ENSG00000116584.20	ARHGEF2	17.9048	-1.13815	0.512961	-2.21879	0.0265011	0.502531	Rho/Rac guanine nucleotide exchange factor 2 [Source:HGNC Symbol;Acc:HGNC:682]	ARHGEF2
ENSG00000168961.17	LGALS9	16.7805	-1.23995	0.558858	-2.21872	0.026506	0.502531	galectin 9 [Source:HGNC Symbol;Acc:HGNC:6570]	LGALS9
ENSG00000171867.18	PRNP	4.33992	-0.873644	0.393779	-2.21862	0.0265127	0.502531	prion protein [Source:HGNC Symbol;Acc:HGNC:9449]	PRNP
ENSG00000162909.18	CAPN2	61.833	-1.48795	0.670911	-2.2178	0.0265685	0.502531	calpain 2 [Source:HGNC Symbol;Acc:HGNC:1479]	CAPN2
ENSG00000224954.1	PAIP1P1	1.34546	1.16388	0.524813	2.21771	0.0265743	NA	poly(A) binding protein interacting protein 1 pseudogene 1 [Source:HGNC Symbol;Acc:HGNC:18240]	PAIP1P1
ENSG00000143507.18	DUSP10	10.6682	-1.13965	0.514008	-2.21718	0.0266107	0.502531	dual specificity phosphatase 10 [Source:HGNC Symbol;Acc:HGNC:3065]	DUSP10
ENSG00000117228.11	GBP1	28.4835	-1.385	0.624689	-2.21711	0.0266159	0.502531	guanylate binding protein 1 [Source:HGNC Symbol;Acc:HGNC:4182]	GBP1
ENSG00000198825.15	INPP5F	5.95957	-0.942117	0.425054	-2.21646	0.0266598	0.502531	inositol polyphosphate-5-phosphatase F [Source:HGNC Symbol;Acc:HGNC:17054]	INPP5F
ENSG00000282693.1	LY6L	1.6287	1.20999	0.545961	2.21626	0.0266735	NA	lymphocyte antigen 6 family member L [Source:HGNC Symbol;Acc:HGNC:52284]	LY6L
ENSG00000091986.16	CCDC80	31.8574	-1.34633	0.607735	-2.21532	0.0267378	0.502531	coiled-coil domain containing 80 [Source:HGNC Symbol;Acc:HGNC:30649]	CCDC80
ENSG00000275094.1	AC079395.3	1.38895	1.11159	0.50178	2.21529	0.0267401	NA	ribosomal L24 domain containing 1 (RSL24D1) pseudogene	AC079395.3
ENSG00000111678.11	C12orf57	5.99843	-0.99053	0.447199	-2.21497	0.0267624	0.502531	chromosome 12 open reading frame 57 [Source:HGNC Symbol;Acc:HGNC:29521]	C12orf57
ENSG00000106153.13	CHCHD2	10.7079	-1.22623	0.553718	-2.21454	0.0267916	0.502531	coiled-coil-helix-coiled-coil-helix domain containing 2 [Source:HGNC Symbol;Acc:HGNC:21645]	CHCHD2
ENSG00000198804.2	MT-CO1	1856.04	-1.7165	0.775192	-2.21429	0.0268092	0.502531	mitochondrially encoded cytochrome c oxidase I [Source:HGNC Symbol;Acc:HGNC:7419]	MT-CO1
ENSG00000275746.1	KLF13	7.42744	-1.27575	0.576151	-2.21427	0.0268101	0.502531	Kruppel like factor 13 [Source:HGNC Symbol;Acc:HGNC:13672]	KLF13
ENSG00000283099.1	CCER2	2.24132	-0.804821	0.363544	-2.21382	0.0268414	NA	coiled-coil glutamate rich protein 2 [Source:HGNC Symbol;Acc:HGNC:44662]	CCER2
ENSG00000136144.12	RCBTB1	7.42727	-1.1047	0.499093	-2.21342	0.0268689	0.502531	RCC1 and BTB domain containing protein 1 [Source:HGNC Symbol;Acc:HGNC:18243]	RCBTB1
ENSG00000007306.15	CEACAM7	5.20759	1.14717	0.518313	2.21327	0.0268787	0.502531	CEA cell adhesion molecule 7 [Source:HGNC Symbol;Acc:HGNC:1819]	CEACAM7
ENSG00000275906.1	NAPGP2	1.36605	1.26642	0.572358	2.21264	0.0269226	NA	N-ethylmaleimide-sensitive factor attachment protein, gamma pseudogene 2 [Source:HGNC Symbol;Acc:HGNC:45166]	NAPGP2
ENSG00000231213.7	PLSCR5	1.31219	1.18929	0.537727	2.21169	0.0269878	NA	phospholipid scramblase family member 5 [Source:HGNC Symbol;Acc:HGNC:19952]	PLSCR5
ENSG00000071246.11	VASH1	9.53795	-0.939163	0.424739	-2.21115	0.0270253	0.502531	vasohibin 1 [Source:HGNC Symbol;Acc:HGNC:19964]	VASH1
ENSG00000164096.13	C4orf3	13.0512	-1.19125	0.538787	-2.21099	0.0270367	0.502531	chromosome 4 open reading frame 3 [Source:HGNC Symbol;Acc:HGNC:19225]	C4orf3
ENSG00000228024.1	CYP1D1P	1.46685	1.02668	0.464457	2.2105	0.0270702	NA	cytochrome P450 family 1 subfamily D member 1, pseudogene [Source:HGNC Symbol;Acc:HGNC:39968]	CYP1D1P
ENSG00000104413.18	ESRP1	9.62608	-1.12696	0.509823	-2.21049	0.0270713	0.502531	epithelial splicing regulatory protein 1 [Source:HGNC Symbol;Acc:HGNC:25966]	ESRP1
ENSG00000116731.22	PRDM2	17.2998	-1.11821	0.505983	-2.20997	0.0271069	0.502531	PR/SET domain 2 [Source:HGNC Symbol;Acc:HGNC:9347]	PRDM2
ENSG00000227995.1	RAB11AP1	1.46702	1.05515	0.477609	2.20923	0.0271585	NA	RAB11A, member RAS oncogene family pseudogene 1 [Source:HGNC Symbol;Acc:HGNC:45188]	RAB11AP1
ENSG00000128524.5	ATP6V1F	7.23018	-1.12943	0.511323	-2.20883	0.0271863	0.502531	ATPase H+ transporting V1 subunit F [Source:HGNC Symbol;Acc:HGNC:16832]	ATP6V1F
ENSG00000103363.15	ELOB	11.8703	-1.27266	0.576173	-2.20881	0.0271879	0.502531	elongin B [Source:HGNC Symbol;Acc:HGNC:11619]	ELOB
ENSG00000226388.1	ELL2P4	1.42092	1.16228	0.526235	2.20867	0.0271974	NA	elongation factor for RNA polymerase II 2 pseudogene 4 [Source:HGNC Symbol;Acc:HGNC:39346]	ELL2P4
ENSG00000258639.1	AL359212.1	1.30311	1.16978	0.529641	2.20862	0.0272009	NA	ataxin 3 (ATXN3) pseudogene	AL359212.1
ENSG00000197024.9	ZNF398	7.49692	-0.955416	0.432637	-2.20835	0.0272196	0.502531	zinc finger protein 398 [Source:HGNC Symbol;Acc:HGNC:18373]	ZNF398
ENSG00000278312.1	LENG9	2.28547	1.249	0.565582	2.20834	0.0272206	NA	leukocyte receptor cluster member 9 [Source:HGNC Symbol;Acc:HGNC:16306]	LENG9
ENSG00000183889.12	AC138969.1	6.42847	-1.16	0.525291	-2.20831	0.027223	0.502531	novel member of the nuclear pore complex interacting protein NPIP gene family	AC138969.1
ENSG00000155096.14	AZIN1	19.611	-1.24134	0.56213	-2.20829	0.0272243	0.502531	antizyme inhibitor 1 [Source:HGNC Symbol;Acc:HGNC:16432]	AZIN1
ENSG00000143543.15	JTB	9.04932	-1.10633	0.501012	-2.20819	0.0272312	0.502531	jumping translocation breakpoint [Source:HGNC Symbol;Acc:HGNC:6201]	JTB
ENSG00000285114.2	GSDMC	3.26378	-0.840309	0.380576	-2.20799	0.0272449	NA	gasdermin C [Source:HGNC Symbol;Acc:HGNC:7151]	GSDMC
ENSG00000215301.11	DDX3X	55.3541	-1.28767	0.583206	-2.20791	0.0272503	0.502531	DEAD-box helicase 3 X-linked [Source:HGNC Symbol;Acc:HGNC:2745]	DDX3X
ENSG00000145817.17	YIPF5	5.48904	-0.808306	0.366165	-2.20749	0.0272799	0.502531	Yip1 domain family member 5 [Source:HGNC Symbol;Acc:HGNC:24877]	YIPF5
ENSG00000197279.4	ZNF165	3.44925	-0.931088	0.42184	-2.2072	0.0272998	NA	zinc finger protein 165 [Source:HGNC Symbol;Acc:HGNC:12953]	ZNF165
ENSG00000229336.1	SREK1IP1P1	1.33101	1.19105	0.539713	2.20682	0.0273265	NA	SREK1IP1 pseudogene 1 [Source:HGNC Symbol;Acc:HGNC:54504]	SREK1IP1P1
ENSG00000116044.16	NFE2L2	20.2415	-1.23468	0.559498	-2.20677	0.0273303	0.502531	nuclear factor, erythroid 2 like 2 [Source:HGNC Symbol;Acc:HGNC:7782]	NFE2L2
ENSG00000163898.10	LIPH	28.5298	-1.19163	0.540035	-2.20657	0.0273439	0.502531	lipase H [Source:HGNC Symbol;Acc:HGNC:18483]	LIPH
ENSG00000167195.7	GOLGA6C	1.60786	1.35035	0.612286	2.20542	0.0274248	NA	golgin A6 family member C [Source:HGNC Symbol;Acc:HGNC:32206]	GOLGA6C
ENSG00000174015.10	CBY2	3.14087	-0.727331	0.329821	-2.20523	0.0274382	NA	chibby family member 2 [Source:HGNC Symbol;Acc:HGNC:30720]	CBY2
ENSG00000259781.1	HMGB1P6	2.50932	-1.09359	0.496157	-2.20412	0.0275163	NA	high mobility group box 1 pseudogene 6 [Source:HGNC Symbol;Acc:HGNC:4998]	HMGB1P6
ENSG00000102854.16	MSLN	9.71908	-1.17252	0.532	-2.20398	0.0275255	0.504494	mesothelin [Source:HGNC Symbol;Acc:HGNC:7371]	MSLN
ENSG00000044574.9	HSPA5	35.2317	-1.32595	0.601841	-2.20315	0.0275843	0.504494	heat shock protein family A (Hsp70) member 5 [Source:HGNC Symbol;Acc:HGNC:5238]	HSPA5
ENSG00000185033.14	SEMA4B	12.3061	-1.10608	0.502052	-2.20312	0.0275865	0.504494	semaphorin 4B [Source:HGNC Symbol;Acc:HGNC:10730]	SEMA4B
ENSG00000187555.16	USP7	14.7497	-1.16666	0.529616	-2.20284	0.0276062	0.504494	ubiquitin specific peptidase 7 [Source:HGNC Symbol;Acc:HGNC:12630]	USP7
ENSG00000250257.1	LDHAL6DP	1.55379	0.994468	0.451521	2.20249	0.027631	NA	lactate dehydrogenase A like 6D, pseudogene [Source:HGNC Symbol;Acc:HGNC:44239]	LDHAL6DP
ENSG00000268297.1	CLEC4GP1	1.30464	1.21238	0.550484	2.2024	0.0276373	NA	C-type lectin domain family 4 member G pseudogene 1 [Source:HGNC Symbol;Acc:HGNC:33502]	CLEC4GP1
ENSG00000229562.1	ZFYVE9P1	1.60424	1.03453	0.469842	2.20186	0.027675	NA	zinc finger FYVE-type containing 9 pseudogene 1 [Source:HGNC Symbol;Acc:HGNC:33359]	ZFYVE9P1
ENSG00000211460.12	TSN	5.04488	-0.845566	0.384046	-2.20173	0.0276843	0.504958	translin [Source:HGNC Symbol;Acc:HGNC:12379]	TSN
ENSG00000163346.17	PBXIP1	13.5464	-1.07253	0.487207	-2.20138	0.0277095	0.504958	PBX homeobox interacting protein 1 [Source:HGNC Symbol;Acc:HGNC:21199]	PBXIP1
ENSG00000053747.17	LAMA3	6.7553	-0.770282	0.350168	-2.19975	0.0278247	0.505584	laminin subunit alpha 3 [Source:HGNC Symbol;Acc:HGNC:6483]	LAMA3
ENSG00000157593.19	SLC35B2	3.96559	-0.812096	0.369249	-2.19932	0.0278552	NA	solute carrier family 35 member B2 [Source:HGNC Symbol;Acc:HGNC:16872]	SLC35B2
ENSG00000159261.12	CLDN14	2.27989	-0.66501	0.302391	-2.19917	0.0278659	NA	claudin 14 [Source:HGNC Symbol;Acc:HGNC:2035]	CLDN14
ENSG00000102172.16	SMS	11.805	-1.2839	0.583853	-2.19901	0.0278771	0.505584	spermine synthase [Source:HGNC Symbol;Acc:HGNC:11123]	SMS
ENSG00000049246.14	PER3	8.00374	-1.01655	0.462291	-2.19893	0.0278828	0.505584	period circadian regulator 3 [Source:HGNC Symbol;Acc:HGNC:8847]	PER3
ENSG00000116717.13	GADD45A	5.5659	-1.02486	0.466121	-2.19869	0.0278996	0.505584	growth arrest and DNA damage inducible alpha [Source:HGNC Symbol;Acc:HGNC:4095]	GADD45A
ENSG00000235589.4	ZNF311	1.30801	1.25776	0.572147	2.19832	0.0279263	NA	zinc finger protein 311 [Source:HGNC Symbol;Acc:HGNC:13847]	ZNF311
ENSG00000066379.15	POLR1H	1.88641	-1.13549	0.516543	-2.19824	0.0279319	NA	RNA polymerase I subunit H [Source:HGNC Symbol;Acc:HGNC:13182]	POLR1H
ENSG00000224163.4	AC025594.1	1.58695	1.18717	0.540101	2.19806	0.0279451	NA	pseudogene similar to part of filamin C, gamma (actin binding protein 280) (FLNC)	AC025594.1
ENSG00000240118.7	PSMB9	1.63085	1.14076	0.519112	2.19752	0.0279834	NA	proteasome 20S subunit beta 9 [Source:HGNC Symbol;Acc:HGNC:9546]	PSMB9
ENSG00000197629.6	MPEG1	9.78588	-1.02037	0.464398	-2.19719	0.0280066	0.505747	macrophage expressed 1 [Source:HGNC Symbol;Acc:HGNC:29619]	MPEG1
ENSG00000184616.9	SPDYE12P	1.34015	1.23359	0.561451	2.19714	0.0280104	NA	speedy/RINGO cell cycle regulator family member E12, pseudogene [Source:HGNC Symbol;Acc:HGNC:51508]	SPDYE12P
ENSG00000159199.14	ATP5MC1	4.81044	-0.900623	0.409938	-2.19698	0.0280222	0.505747	ATP synthase membrane subunit c locus 1 [Source:HGNC Symbol;Acc:HGNC:841]	ATP5MC1
ENSG00000196805.7	SPRR2B	2.28802	0.991793	0.4515	2.19666	0.0280444	NA	small proline rich protein 2B [Source:HGNC Symbol;Acc:HGNC:11262]	SPRR2B
ENSG00000170469.11	SPATA24	1.84566	1.04085	0.473832	2.19666	0.0280447	NA	spermatogenesis associated 24 [Source:HGNC Symbol;Acc:HGNC:27322]	SPATA24
ENSG00000183726.11	TMEM50A	8.39718	-1.13491	0.516661	-2.19662	0.0280475	0.505747	transmembrane protein 50A [Source:HGNC Symbol;Acc:HGNC:30590]	TMEM50A
ENSG00000250424.4	AC004691.2	1.47676	1.2781	0.581925	2.19633	0.0280683	NA	novel protein, MINDY4 and AQP1 readthrough	AC004691.2
ENSG00000271602.1	KRT8P49	1.74166	0.978389	0.445479	2.19626	0.0280733	NA	keratin 8 pseudogene 49 [Source:HGNC Symbol;Acc:HGNC:48345]	KRT8P49
ENSG00000255033.1	SERPINA15P	1.40682	1.19341	0.543393	2.19621	0.0280766	NA	serpin family A member 15, pseudogene [Source:HGNC Symbol;Acc:HGNC:44397]	SERPINA15P
ENSG00000184845.4	DRD1	2.56397	-0.622319	0.283362	-2.1962	0.0280778	NA	dopamine receptor D1 [Source:HGNC Symbol;Acc:HGNC:3020]	DRD1
ENSG00000198668.13	CALM1	55.5585	-1.46291	0.666387	-2.19529	0.0281429	0.505747	calmodulin 1 [Source:HGNC Symbol;Acc:HGNC:1442]	CALM1
ENSG00000166949.17	SMAD3	20.2278	-1.16117	0.528957	-2.1952	0.028149	0.505747	SMAD family member 3 [Source:HGNC Symbol;Acc:HGNC:6769]	SMAD3
ENSG00000065548.18	ZC3H15	5.54515	-0.987629	0.44994	-2.19503	0.0281617	0.505747	zinc finger CCCH-type containing 15 [Source:HGNC Symbol;Acc:HGNC:29528]	ZC3H15
ENSG00000259429.5	UBE2Q2P2	1.67218	1.16682	0.531601	2.19491	0.02817	NA	ubiquitin conjugating enzyme E2 Q2 pseudogene 2 [Source:HGNC Symbol;Acc:HGNC:37440]	UBE2Q2P2
ENSG00000276126.3	GAL3ST2	1.47359	1.25715	0.57289	2.1944	0.0282069	NA	galactose-3-O-sulfotransferase 2 [Source:HGNC Symbol;Acc:HGNC:24869]	GAL3ST2
ENSG00000137265.15	IRF4	4.34346	-0.772675	0.352205	-2.19382	0.0282481	0.505747	interferon regulatory factor 4 [Source:HGNC Symbol;Acc:HGNC:6119]	IRF4
ENSG00000135052.16	GOLM1	21.5162	-1.28061	0.58376	-2.19373	0.0282546	0.505747	golgi membrane protein 1 [Source:HGNC Symbol;Acc:HGNC:15451]	GOLM1
ENSG00000275875.1	AC091812.3	5.80962	-0.959491	0.437392	-2.19367	0.0282595	0.505747	capicua homolog (Drosophila) (CIC) pseudogene	AC091812.3
ENSG00000183549.10	ACSM5	2.41577	-0.644026	0.29371	-2.19273	0.028327	NA	acyl-CoA synthetase medium chain family member 5 [Source:HGNC Symbol;Acc:HGNC:26060]	ACSM5
ENSG00000214374.2	RPLP2P1	1.31279	1.20768	0.55084	2.19242	0.0283489	NA	ribosomal protein lateral stalk subunit P2 pseudogene 1 [Source:HGNC Symbol;Acc:HGNC:18724]	RPLP2P1
ENSG00000128342.5	LIF	5.60556	-0.988536	0.451116	-2.19131	0.0284293	0.508086	LIF interleukin 6 family cytokine [Source:HGNC Symbol;Acc:HGNC:6596]	LIF
ENSG00000279414.1	CDRT15P9	1.42416	1.16339	0.530964	2.19109	0.028445	NA	CDRT15 pseudogene 9 [Source:HGNC Symbol;Acc:HGNC:54917]	CDRT15P9
ENSG00000283722.3	KU645198.1	1.35653	1.22816	0.560571	2.1909	0.0284588	NA	0	KU645198.1
ENSG00000272803.5	PRH2	2.44828	1.09338	0.499109	2.19066	0.0284766	NA	proline rich protein HaeIII subfamily 2 [Source:HGNC Symbol;Acc:HGNC:9367]	PRH2
ENSG00000169813.16	HNRNPF	26.4538	-1.34559	0.614394	-2.19012	0.0285158	0.508931	heterogeneous nuclear ribonucleoprotein F [Source:HGNC Symbol;Acc:HGNC:5039]	HNRNPF
ENSG00000100359.21	SGSM3	15.6532	-1.1624	0.530993	-2.1891	0.0285897	0.509306	small G protein signaling modulator 3 [Source:HGNC Symbol;Acc:HGNC:25228]	SGSM3
ENSG00000105877.18	DNAH11	22.8825	-1.28876	0.588889	-2.18847	0.0286357	0.509306	dynein axonemal heavy chain 11 [Source:HGNC Symbol;Acc:HGNC:2942]	DNAH11
ENSG00000109971.14	HSPA8	114.136	-1.52341	0.696191	-2.18821	0.0286546	0.509306	heat shock protein family A (Hsp70) member 8 [Source:HGNC Symbol;Acc:HGNC:5241]	HSPA8
ENSG00000270549.1	AL451044.1	1.3599	1.11549	0.509857	2.18786	0.02868	NA	ubiquitin A-52 residue ribosomal protein fusion product 1 (UBA52) pseudogene	AL451044.1
ENSG00000286614.1	AL589182.3	1.55828	1.14745	0.52451	2.18767	0.0286938	NA	novel pseudogene	AL589182.3
ENSG00000110987.9	BCL7A	2.76632	-1.23978	0.566804	-2.18731	0.0287196	NA	BAF chromatin remodeling complex subunit BCL7A [Source:HGNC Symbol;Acc:HGNC:1004]	BCL7A
ENSG00000215695.1	RSC1A1	1.48455	1.31201	0.599921	2.18698	0.0287441	NA	regulator of solute carriers 1 [Source:HGNC Symbol;Acc:HGNC:10458]	RSC1A1
ENSG00000257287.1	H3P35	1.37079	1.12385	0.513944	2.18671	0.0287636	NA	H3 histone pseudogene 35 [Source:HGNC Symbol;Acc:HGNC:54468]	H3P35
ENSG00000270685.1	IGHV1OR15-6	1.32148	1.1334	0.518412	2.18629	0.0287944	NA	immunoglobulin heavy variable 1/OR15-6 (pseudogene) [Source:HGNC Symbol;Acc:HGNC:5568]	IGHV1OR15-6
ENSG00000227587.2	ATP6V1G2	1.39096	1.12597	0.515059	2.1861	0.0288085	NA	ATPase H+ transporting V1 subunit G2 [Source:HGNC Symbol;Acc:HGNC:862]	ATP6V1G2
ENSG00000109079.10	TNFAIP1	9.68174	-1.10153	0.503881	-2.18609	0.0288088	0.511346	TNF alpha induced protein 1 [Source:HGNC Symbol;Acc:HGNC:11894]	TNFAIP1
ENSG00000169919.17	GUSB	9.91877	-1.01662	0.465206	-2.18531	0.0288664	0.511668	glucuronidase beta [Source:HGNC Symbol;Acc:HGNC:4696]	GUSB
ENSG00000262648.1	PHBP15	1.31882	1.23199	0.563838	2.185	0.0288886	NA	prohibitin pseudogene 15 [Source:HGNC Symbol;Acc:HGNC:39294]	PHBP15
ENSG00000236243.2	RPL6P29	1.31344	1.16329	0.532446	2.18481	0.0289027	NA	ribosomal protein L6 pseudogene 29 [Source:HGNC Symbol;Acc:HGNC:36382]	RPL6P29
ENSG00000254780.1	AC023232.1	1.39449	1.13601	0.520011	2.18458	0.0289195	NA	Sec61 beta subunit (SEC61B) pseudogene	AC023232.1
ENSG00000274404.3	GOLGA6L22	7.88731	-1.28311	0.587686	-2.18332	0.0290125	0.513008	golgin A6 family like 22 [Source:HGNC Symbol;Acc:HGNC:50289]	GOLGA6L22
ENSG00000177989.13	ODF3B	6.02997	-1.06099	0.48598	-2.1832	0.029021	0.513008	outer dense fiber of sperm tails 3B [Source:HGNC Symbol;Acc:HGNC:34388]	ODF3B
ENSG00000228399.1	AL109741.2	1.47018	1.12287	0.514324	2.18319	0.0290218	NA	ribosomal protein S20 (RPS20) pseudogene	AL109741.2
ENSG00000014123.10	UFL1	4.92921	-0.881038	0.403688	-2.18247	0.0290747	0.513257	UFM1 specific ligase 1 [Source:HGNC Symbol;Acc:HGNC:23039]	UFL1
ENSG00000109171.15	SLAIN2	9.72744	-1.02775	0.471047	-2.18184	0.0291216	0.513386	SLAIN motif family member 2 [Source:HGNC Symbol;Acc:HGNC:29282]	SLAIN2
ENSG00000137078.9	SIT1	2.90769	-0.727311	0.333359	-2.18176	0.0291271	NA	signaling threshold regulating transmembrane adaptor 1 [Source:HGNC Symbol;Acc:HGNC:17710]	SIT1
ENSG00000239696.3	AC092104.1	1.54511	0.873481	0.400482	2.18108	0.0291777	NA	zinc finger protein 655 (ZNF655) pseudogene	AC092104.1
ENSG00000277044.3	OPRL1	2.42996	1.03251	0.473434	2.18089	0.0291917	NA	opioid related nociceptin receptor 1 [Source:HGNC Symbol;Acc:HGNC:8155]	OPRL1
ENSG00000169764.16	UGP2	14.328	-1.18902	0.545348	-2.1803	0.0292352	0.514541	UDP-glucose pyrophosphorylase 2 [Source:HGNC Symbol;Acc:HGNC:12527]	UGP2
ENSG00000236343.1	EI24P4	1.76883	0.844559	0.387542	2.17927	0.0293115	NA	EI24 pseudogene 4 [Source:HGNC Symbol;Acc:HGNC:44589]	EI24P4
ENSG00000137473.19	TTC29	4.43082	-1.0078	0.462486	-2.1791	0.0293244	0.514541	tetratricopeptide repeat domain 29 [Source:HGNC Symbol;Acc:HGNC:29936]	TTC29
ENSG00000128610.12	FEZF1	3.38185	-0.817269	0.375097	-2.17882	0.0293448	NA	FEZ family zinc finger 1 [Source:HGNC Symbol;Acc:HGNC:22788]	FEZF1
ENSG00000223639.6	CLIC1	31.25	-1.44086	0.661609	-2.17781	0.0294205	0.514541	chloride intracellular channel 1 [Source:HGNC Symbol;Acc:HGNC:2062]	CLIC1
ENSG00000224339.1	SC4MOP	1.52726	1.21046	0.555891	2.17751	0.0294428	NA	sterol-C4-methyl oxidase pseudogene [Source:HGNC Symbol;Acc:HGNC:10546]	SC4MOP
ENSG00000181191.12	PJA1	4.67518	-0.883387	0.405778	-2.17702	0.029479	0.514541	praja ring finger ubiquitin ligase 1 [Source:HGNC Symbol;Acc:HGNC:16648]	PJA1
ENSG00000178996.14	SNX18	11.2685	-1.00973	0.463826	-2.17696	0.0294838	0.514541	sorting nexin 18 [Source:HGNC Symbol;Acc:HGNC:19245]	SNX18
ENSG00000157107.14	FCHO2	9.574	-1.22944	0.56475	-2.17696	0.0294839	0.514541	FCH and mu domain containing endocytic adaptor 2 [Source:HGNC Symbol;Acc:HGNC:25180]	FCHO2
ENSG00000165092.13	ALDH1A1	94.7906	-1.60848	0.738962	-2.17667	0.0295052	0.514541	aldehyde dehydrogenase 1 family member A1 [Source:HGNC Symbol;Acc:HGNC:402]	ALDH1A1
ENSG00000280810.1	NSFP1	1.48613	-1.11824	0.51375	-2.17663	0.0295085	NA	N-ethylmaleimide-sensitive factor pseudogene 1 [Source:HGNC Symbol;Acc:HGNC:31405]	NSFP1
ENSG00000230788.2	CTDSPL2P2	1.37183	1.10559	0.507962	2.17652	0.0295163	NA	CTDSPL2 pseudogene 2 [Source:HGNC Symbol;Acc:HGNC:55042]	CTDSPL2P2
ENSG00000111145.8	ELK3	8.14407	-0.920045	0.422753	-2.17631	0.0295317	0.514541	ETS transcription factor ELK3 [Source:HGNC Symbol;Acc:HGNC:3325]	ELK3
ENSG00000273841.5	TAF9	3.86853	-1.07298	0.493027	-2.17631	0.0295319	NA	TATA-box binding protein associated factor 9 [Source:HGNC Symbol;Acc:HGNC:11542]	TAF9
ENSG00000276042.4	LILRB4	1.76002	1.05031	0.482699	2.17592	0.0295614	NA	leukocyte immunoglobulin like receptor B4 [Source:HGNC Symbol;Acc:HGNC:6608]	LILRB4
ENSG00000235332.2	RPSAP76	1.45088	1.10556	0.508112	2.17581	0.0295694	NA	ribosomal protein SA pseudogene 76 [Source:HGNC Symbol;Acc:HGNC:51930]	RPSAP76
ENSG00000112685.14	EXOC2	4.05051	-0.829722	0.381363	-2.17567	0.0295797	NA	exocyst complex component 2 [Source:HGNC Symbol;Acc:HGNC:24968]	EXOC2
ENSG00000165113.13	GKAP1	2.08138	0.846098	0.389021	2.17494	0.0296344	NA	G kinase anchoring protein 1 [Source:HGNC Symbol;Acc:HGNC:17496]	GKAP1
ENSG00000182853.12	VMO1	11.3744	-1.30203	0.598716	-2.1747	0.0296525	0.514541	vitelline membrane outer layer 1 homolog [Source:HGNC Symbol;Acc:HGNC:30387]	VMO1
ENSG00000150347.17	ARID5B	20.0578	-1.17521	0.540407	-2.17468	0.0296541	0.514541	AT-rich interaction domain 5B [Source:HGNC Symbol;Acc:HGNC:17362]	ARID5B
ENSG00000092199.18	HNRNPC	38.4611	-1.27891	0.58813	-2.17453	0.0296654	0.514541	heterogeneous nuclear ribonucleoprotein C [Source:HGNC Symbol;Acc:HGNC:5035]	HNRNPC
ENSG00000140943.17	MBTPS1	15.3744	-1.03259	0.474941	-2.17415	0.0296942	0.514541	membrane bound transcription factor peptidase, site 1 [Source:HGNC Symbol;Acc:HGNC:15456]	MBTPS1
ENSG00000249183.1	SUMO2P4	1.65071	0.991215	0.45591	2.17414	0.0296943	NA	SUMO2 pseudogene 4 [Source:HGNC Symbol;Acc:HGNC:39014]	SUMO2P4
ENSG00000166133.18	RPUSD2	3.03562	-0.692322	0.318598	-2.17303	0.0297783	NA	RNA pseudouridine synthase domain containing 2 [Source:HGNC Symbol;Acc:HGNC:24180]	RPUSD2
ENSG00000215310.2	AL050305.1	1.3686	1.16068	0.534186	2.17281	0.0297948	NA	lysosomal-associated membrane protein 1 pseudogene	AL050305.1
ENSG00000111834.13	RSPH4A	10.8782	-1.23463	0.56823	-2.17276	0.0297982	0.514541	radial spoke head component 4A [Source:HGNC Symbol;Acc:HGNC:21558]	RSPH4A
ENSG00000134046.12	MBD2	10.6479	-1.09377	0.503408	-2.17274	0.0298001	0.514541	methyl-CpG binding domain protein 2 [Source:HGNC Symbol;Acc:HGNC:6917]	MBD2
ENSG00000259232.2	AC105129.1	1.31934	1.14972	0.529208	2.17254	0.0298153	NA	target of EGR1, member 1 (nuclear) (TOE1) pseudogene	AC105129.1
ENSG00000109654.16	TRIM2	30.6986	-1.20769	0.555909	-2.17246	0.0298209	0.514541	tripartite motif containing 2 [Source:HGNC Symbol;Acc:HGNC:15974]	TRIM2
ENSG00000109475.17	RPL34	42.3967	-1.48455	0.683351	-2.17245	0.0298215	0.514541	ribosomal protein L34 [Source:HGNC Symbol;Acc:HGNC:10340]	RPL34
ENSG00000237913.1	FTLP19	1.38947	1.17863	0.542631	2.17207	0.0298503	NA	ferritin light chain pseudogene 19 [Source:HGNC Symbol;Acc:HGNC:37969]	FTLP19
ENSG00000113068.10	PFDN1	4.62582	-0.938057	0.431946	-2.1717	0.0298784	0.514837	prefoldin subunit 1 [Source:HGNC Symbol;Acc:HGNC:8866]	PFDN1
ENSG00000256827.1	AC068790.1	1.36023	1.0773	0.496136	2.17137	0.029903	NA	spindle and kinetochore associated complex subunit 2 (SKA2)	AC068790.1
ENSG00000274829.4	PARN	1.8275	1.14108	0.525659	2.17076	0.0299496	NA	poly(A)-specific ribonuclease [Source:HGNC Symbol;Acc:HGNC:8609]	PARN
ENSG00000075275.18	CELSR1	31.4752	-1.10917	0.510967	-2.17072	0.0299521	0.515422	cadherin EGF LAG seven-pass G-type receptor 1 [Source:HGNC Symbol;Acc:HGNC:1850]	CELSR1
ENSG00000244021.4	AC093591.1	1.28952	1.19931	0.553062	2.16848	0.030122	NA	ribosomal protein L21 (RPL21) pseudogene	AC093591.1
ENSG00000136244.12	IL6	3.47234	1.25979	0.581029	2.16821	0.0301431	NA	interleukin 6 [Source:HGNC Symbol;Acc:HGNC:6018]	IL6
ENSG00000273086.1	TAS2R9	1.39329	1.1362	0.524371	2.16679	0.0302509	NA	taste 2 receptor member 9 [Source:HGNC Symbol;Acc:HGNC:14917]	TAS2R9
ENSG00000168936.11	TMEM129	4.62227	-0.861004	0.397469	-2.16622	0.0302947	0.520628	transmembrane protein 129, E3 ubiquitin ligase [Source:HGNC Symbol;Acc:HGNC:25137]	TMEM129
ENSG00000233733.1	H2AZP6	1.36902	1.14444	0.52848	2.16554	0.0303466	NA	H2A.Z histone pseudogene 6 [Source:HGNC Symbol;Acc:HGNC:38019]	H2AZP6
ENSG00000100365.16	NCF4	4.83398	1.15547	0.533643	2.16524	0.0303691	0.521215	neutrophil cytosolic factor 4 [Source:HGNC Symbol;Acc:HGNC:7662]	NCF4
ENSG00000233814.1	H3P32	1.30049	1.17959	0.544929	2.16467	0.030413	NA	H3 histone pseudogene 32 [Source:HGNC Symbol;Acc:HGNC:54465]	H3P32
ENSG00000244237.1	AL133445.1	1.30359	1.15962	0.535713	2.16463	0.0304158	NA	ribosomal protein L24 (RPL24) pseudogene	AL133445.1
ENSG00000132671.6	SSTR4	3.33344	-0.680734	0.314481	-2.16463	0.0304162	NA	somatostatin receptor 4 [Source:HGNC Symbol;Acc:HGNC:11333]	SSTR4
ENSG00000061492.12	WNT8A	1.6119	0.9238	0.426998	2.16348	0.0305046	NA	Wnt family member 8A [Source:HGNC Symbol;Acc:HGNC:12788]	WNT8A
ENSG00000284126.1	SMURF1	13.0717	-1.17612	0.543661	-2.16334	0.030515	0.521963	SMAD specific E3 ubiquitin protein ligase 1 [Source:HGNC Symbol;Acc:HGNC:16807]	SMURF1
ENSG00000173933.21	RBM4	14.8804	-1.10655	0.511535	-2.16319	0.0305265	0.521963	RNA binding motif protein 4 [Source:HGNC Symbol;Acc:HGNC:9901]	RBM4
ENSG00000230851.1	AP006294.1	1.54123	1.06521	0.492638	2.16226	0.0305981	NA	novel pseudogene (C11orf2)	AP006294.1
ENSG00000285043.2	AC093512.2	4.08794	-0.869625	0.402337	-2.16143	0.0306618	NA	uncharaterized LOC112694756 [Source:NCBI gene (formerly Entrezgene);Acc:112694756]	AC093512.2
ENSG00000248385.8	TARM1	1.6544	1.05626	0.488687	2.16143	0.0306622	NA	T cell-interacting, activating receptor on myeloid cells 1 [Source:HGNC Symbol;Acc:HGNC:37250]	TARM1
ENSG00000140254.12	DUOXA1	9.2882	-1.09008	0.504336	-2.16143	0.0306624	0.521963	dual oxidase maturation factor 1 [Source:HGNC Symbol;Acc:HGNC:26507]	DUOXA1
ENSG00000283750.3	FCAR	1.27529	1.2431	0.575142	2.16138	0.0306663	NA	Fc fragment of IgA receptor [Source:HGNC Symbol;Acc:HGNC:3608]	FCAR
ENSG00000135074.16	ADAM19	7.08847	-0.953626	0.441231	-2.16129	0.0306732	0.521963	ADAM metallopeptidase domain 19 [Source:HGNC Symbol;Acc:HGNC:197]	ADAM19
ENSG00000135387.21	CAPRIN1	18.1911	-1.2081	0.559016	-2.16112	0.0306857	0.521963	cell cycle associated protein 1 [Source:HGNC Symbol;Acc:HGNC:6743]	CAPRIN1
ENSG00000106479.11	ZNF862	6.42369	-0.868614	0.401938	-2.16106	0.0306905	0.521963	zinc finger protein 862 [Source:HGNC Symbol;Acc:HGNC:34519]	ZNF862
ENSG00000255769.7	GOLGA2P10	3.66023	1.33295	0.616974	2.16047	0.0307364	NA	GOLGA2 pseudogene 10 [Source:HGNC Symbol;Acc:HGNC:26229]	GOLGA2P10
ENSG00000158747.15	NBL1	8.18171	-0.866077	0.400886	-2.16041	0.030741	0.521963	NBL1, DAN family BMP antagonist [Source:HGNC Symbol;Acc:HGNC:7650]	NBL1
ENSG00000140263.15	SORD	81.684	-1.34766	0.623907	-2.16004	0.0307699	0.521963	sorbitol dehydrogenase [Source:HGNC Symbol;Acc:HGNC:11184]	SORD
ENSG00000273628.1	AL354798.1	1.4193	1.22812	0.568713	2.15947	0.0308136	NA	info tpoly (ADP-ribose) polymerase family, member 4 (PARP4) pseudogene	AL354798.1
ENSG00000263001.7	GTF2I	26.2619	-1.18664	0.549578	-2.15919	0.0308353	0.521963	general transcription factor IIi [Source:HGNC Symbol;Acc:HGNC:4659]	GTF2I
ENSG00000183172.9	SMDT1	3.37319	-0.989144	0.458143	-2.15903	0.0308479	NA	single-pass membrane protein with aspartate rich tail 1 [Source:HGNC Symbol;Acc:HGNC:25055]	SMDT1
ENSG00000211673.2	IGLV3-1	1.37857	1.17643	0.544941	2.15881	0.0308647	NA	immunoglobulin lambda variable 3-1 [Source:HGNC Symbol;Acc:HGNC:5896]	IGLV3-1
ENSG00000168994.14	PXDC1	4.77942	-0.914212	0.423575	-2.15832	0.0309027	0.521963	PX domain containing 1 [Source:HGNC Symbol;Acc:HGNC:21361]	PXDC1
ENSG00000271624.1	AP004372.1	1.44832	1.01538	0.470647	2.15742	0.0309733	NA	GPN-loop GTPase 1, pseudogene	AP004372.1
ENSG00000185664.15	PMEL	2.86442	-0.695456	0.322388	-2.1572	0.03099	NA	premelanosome protein [Source:HGNC Symbol;Acc:HGNC:10880]	PMEL
ENSG00000138308.6	PLA2G12B	1.61356	0.904241	0.419271	2.1567	0.0310292	NA	phospholipase A2 group XIIB [Source:HGNC Symbol;Acc:HGNC:18555]	PLA2G12B
ENSG00000113580.15	NR3C1	12.2172	-1.08231	0.501865	-2.15658	0.0310388	0.521963	nuclear receptor subfamily 3 group C member 1 [Source:HGNC Symbol;Acc:HGNC:7978]	NR3C1
ENSG00000109111.15	SUPT6H	23.8374	-1.06927	0.495822	-2.15655	0.0310405	0.521963	SPT6 homolog, histone chaperone and transcription elongation factor [Source:HGNC Symbol;Acc:HGNC:11470]	SUPT6H
ENSG00000227834.1	AP003385.1	1.51715	0.972199	0.450833	2.15645	0.0310483	NA	novel pseudogene (similar to 2700097O09Rik)	AP003385.1
ENSG00000204053.6	MYCLP1	1.49912	1.08819	0.504649	2.15632	0.0310587	NA	MYCL pseudogene 1 [Source:HGNC Symbol;Acc:HGNC:7556]	MYCLP1
ENSG00000269374.1	AC011497.2	1.72956	1.09453	0.507649	2.15609	0.031077	NA	zinc finger, AN1-type domain 5 (ZFAND5) pseudogene	AC011497.2
ENSG00000030582.18	GRN	27.0219	-1.32263	0.613639	-2.15539	0.0311315	0.521963	granulin precursor [Source:HGNC Symbol;Acc:HGNC:4601]	GRN
ENSG00000168062.10	BATF2	5.05174	-0.837506	0.388566	-2.15538	0.0311324	0.521963	basic leucine zipper ATF-like transcription factor 2 [Source:HGNC Symbol;Acc:HGNC:25163]	BATF2
ENSG00000232196.4	MTRNR2L4	3850.69	2.39852	1.11298	2.15505	0.031158	0.521963	MT-RNR2 like 4 [Source:HGNC Symbol;Acc:HGNC:37161]	MTRNR2L4
ENSG00000225338.1	RPL23AP18	1.36095	1.15481	0.535903	2.15489	0.0311703	NA	ribosomal protein L23a pseudogene 18 [Source:HGNC Symbol;Acc:HGNC:36726]	RPL23AP18
ENSG00000125651.14	GTF2F1	9.07609	-1.01001	0.468718	-2.15484	0.0311747	0.521963	general transcription factor IIF subunit 1 [Source:HGNC Symbol;Acc:HGNC:4652]	GTF2F1
ENSG00000270231.4	NBPF8	4.56217	-0.995759	0.462109	-2.15481	0.0311765	0.521963	NBPF member 8 [Source:HGNC Symbol;Acc:HGNC:31990]	NBPF8
ENSG00000168769.14	TET2	27.3216	-1.15189	0.534636	-2.15453	0.0311987	0.521963	tet methylcytosine dioxygenase 2 [Source:HGNC Symbol;Acc:HGNC:25941]	TET2
ENSG00000172239.14	PAIP1	4.72599	-0.856225	0.397439	-2.15436	0.0312123	0.521963	poly(A) binding protein interacting protein 1 [Source:HGNC Symbol;Acc:HGNC:16945]	PAIP1
ENSG00000006652.15	IFRD1	9.73044	-0.954197	0.442942	-2.15423	0.0312224	0.521963	interferon related developmental regulator 1 [Source:HGNC Symbol;Acc:HGNC:5456]	IFRD1
ENSG00000204933.3	CD177P1	1.42368	1.07689	0.499901	2.15421	0.0312237	NA	CD177 molecule pseudogene 1 [Source:HGNC Symbol;Acc:HGNC:34508]	CD177P1
ENSG00000102580.15	DNAJC3	14.0715	-1.08592	0.504191	-2.15378	0.0312574	0.521963	DnaJ heat shock protein family (Hsp40) member C3 [Source:HGNC Symbol;Acc:HGNC:9439]	DNAJC3
ENSG00000162398.11	LEXM	3.18956	1.03307	0.479684	2.15365	0.0312679	NA	lymphocyte expansion molecule [Source:HGNC Symbol;Acc:HGNC:26854]	LEXM
ENSG00000281191.2	KRTAP5-3	1.32852	1.13007	0.524732	2.15362	0.0312701	NA	keratin associated protein 5-3 [Source:HGNC Symbol;Acc:HGNC:23598]	KRTAP5-3
ENSG00000211793.2	TRAV9-2	1.31941	1.15128	0.53473	2.15302	0.0313174	NA	T cell receptor alpha variable 9-2 [Source:HGNC Symbol;Acc:HGNC:12154]	TRAV9-2
ENSG00000167858.13	TEKT1	10.7168	-1.18086	0.548565	-2.15263	0.0313476	0.522796	tektin 1 [Source:HGNC Symbol;Acc:HGNC:15534]	TEKT1
ENSG00000069535.14	MAOB	3.2084	-0.937868	0.435717	-2.15247	0.0313602	NA	monoamine oxidase B [Source:HGNC Symbol;Acc:HGNC:6834]	MAOB
ENSG00000144191.12	CNGA3	2.82982	-0.688634	0.319947	-2.15233	0.031371	NA	cyclic nucleotide gated channel subunit alpha 3 [Source:HGNC Symbol;Acc:HGNC:2150]	CNGA3
ENSG00000104059.4	FAM189A1	1.69551	0.983023	0.456742	2.15225	0.0313775	NA	family with sequence similarity 189 member A1 [Source:HGNC Symbol;Acc:HGNC:29075]	FAM189A1
ENSG00000282473.1	IGHVIII-76-1	1.39825	1.14594	0.532526	2.15189	0.0314059	NA	immunoglobulin heavy variable (III)-76-1 (pseudogene) [Source:HGNC Symbol;Acc:HGNC:5708]	IGHVIII-76-1
ENSG00000163751.4	CPA3	1.91683	0.931156	0.432893	2.151	0.0314758	NA	carboxypeptidase A3 [Source:HGNC Symbol;Acc:HGNC:2298]	CPA3
ENSG00000228519.3	RANBP1P1	1.29893	1.15457	0.536799	2.15084	0.031489	NA	RANBP1 pseudogene 1 [Source:HGNC Symbol;Acc:HGNC:54908]	RANBP1P1
ENSG00000136824.19	SMC2	5.00027	-0.873324	0.406143	-2.15029	0.0315326	0.52421	structural maintenance of chromosomes 2 [Source:HGNC Symbol;Acc:HGNC:14011]	SMC2
ENSG00000104979.9	C19orf53	5.80516	-1.05669	0.491461	-2.1501	0.0315469	0.52421	chromosome 19 open reading frame 53 [Source:HGNC Symbol;Acc:HGNC:24991]	C19orf53
ENSG00000272822.2	AC073610.1	1.35615	1.1565	0.537914	2.14997	0.0315573	NA	novel protein	AC073610.1
ENSG00000171858.18	RPS21	18.6563	-1.40268	0.652454	-2.14985	0.0315672	0.52421	ribosomal protein S21 [Source:HGNC Symbol;Acc:HGNC:10409]	RPS21
ENSG00000284733.2	OR4F29	1.67662	1.3355	0.621291	2.14956	0.0315899	NA	olfactory receptor family 4 subfamily F member 29 [Source:HGNC Symbol;Acc:HGNC:31275]	OR4F29
ENSG00000233345.9	MSH5	1.98904	-0.768913	0.357762	-2.14923	0.0316165	NA	mutS homolog 5 [Source:HGNC Symbol;Acc:HGNC:7328]	MSH5
ENSG00000286231.1	AL445423.3	1.40323	1.24683	0.580167	2.14908	0.0316278	NA	novel protein	AL445423.3
ENSG00000063978.16	RNF4	13.5548	-1.07813	0.501682	-2.14904	0.0316313	0.52421	ring finger protein 4 [Source:HGNC Symbol;Acc:HGNC:10067]	RNF4
ENSG00000167985.7	SDHAF2	3.79001	-0.936783	0.435911	-2.14902	0.0316326	NA	succinate dehydrogenase complex assembly factor 2 [Source:HGNC Symbol;Acc:HGNC:26034]	SDHAF2
ENSG00000104964.15	TLE5	33.0688	-1.34192	0.624485	-2.14885	0.0316466	0.52421	TLE family member 5, transcriptional modulator [Source:HGNC Symbol;Acc:HGNC:307]	TLE5
ENSG00000084754.12	HADHA	15.7487	-1.22095	0.568281	-2.14849	0.0316748	0.52421	hydroxyacyl-CoA dehydrogenase trifunctional multienzyme complex subunit alpha [Source:HGNC Symbol;Acc:HGNC:4801]	HADHA
ENSG00000235636.1	NUS1P1	1.35971	1.20782	0.562185	2.14844	0.0316786	NA	NUS1 pseudogene 1 [Source:HGNC Symbol;Acc:HGNC:38472]	NUS1P1
ENSG00000263310.5	SALL3	2.04673	1.20917	0.562971	2.14784	0.0317262	NA	spalt like transcription factor 3 [Source:HGNC Symbol;Acc:HGNC:10527]	SALL3
ENSG00000118523.6	CCN2	22.7005	-1.47846	0.688478	-2.14743	0.031759	0.524933	cellular communication network factor 2 [Source:HGNC Symbol;Acc:HGNC:2500]	CCN2
ENSG00000140391.15	TSPAN3	28.639	-1.17409	0.547055	-2.1462	0.0318571	0.525139	tetraspanin 3 [Source:HGNC Symbol;Acc:HGNC:17752]	TSPAN3
ENSG00000224892.6	RPS4XP16	1.49809	0.966029	0.450128	2.14612	0.0318635	NA	ribosomal protein S4X pseudogene 16 [Source:HGNC Symbol;Acc:HGNC:36365]	RPS4XP16
ENSG00000198740.9	ZNF652	20.2828	-1.12809	0.52565	-2.14609	0.0318661	0.525139	zinc finger protein 652 [Source:HGNC Symbol;Acc:HGNC:29147]	ZNF652
ENSG00000168802.14	CHTF8	8.05847	-1.39481	0.650265	-2.14499	0.0319536	0.525139	chromosome transmission fidelity factor 8 [Source:HGNC Symbol;Acc:HGNC:24353]	CHTF8
ENSG00000106524.9	ANKMY2	4.32235	-0.977285	0.455629	-2.14492	0.0319596	0.525139	ankyrin repeat and MYND domain containing 2 [Source:HGNC Symbol;Acc:HGNC:25370]	ANKMY2
ENSG00000151623.15	NR3C2	8.99428	-1.05379	0.491339	-2.14474	0.0319738	0.525139	nuclear receptor subfamily 3 group C member 2 [Source:HGNC Symbol;Acc:HGNC:7979]	NR3C2
ENSG00000189058.9	APOD	4.07807	-1.03227	0.481335	-2.1446	0.0319845	NA	apolipoprotein D [Source:HGNC Symbol;Acc:HGNC:612]	APOD
ENSG00000236905.2	AC104333.3	1.33511	1.18351	0.55193	2.14431	0.0320079	NA	ribosomal protein S5 (RPS5) pseudogene	AC104333.3
ENSG00000237162.1	RPS20P9	1.38806	1.07274	0.500431	2.14364	0.0320619	NA	ribosomal protein S20 pseudogene 9 [Source:HGNC Symbol;Acc:HGNC:36472]	RPS20P9
ENSG00000261782.1	AC116553.1	1.5732	1.07769	0.50276	2.14355	0.0320694	NA	WD repeat domain phosphoinositide-interacting protein 2 (WIPI2) pseudogene	AC116553.1
ENSG00000126746.17	ZNF384	7.5639	-0.979495	0.457287	-2.14197	0.0321958	0.527579	zinc finger protein 384 [Source:HGNC Symbol;Acc:HGNC:11955]	ZNF384
ENSG00000172269.19	DPAGT1	5.82081	-0.867766	0.405143	-2.14187	0.0322037	0.527579	dolichyl-phosphate N-acetylglucosaminephosphotransferase 1 [Source:HGNC Symbol;Acc:HGNC:2995]	DPAGT1
ENSG00000112282.18	MED23	6.63735	-0.984758	0.459881	-2.14133	0.0322473	0.527628	mediator complex subunit 23 [Source:HGNC Symbol;Acc:HGNC:2372]	MED23
ENSG00000225118.1	AL392103.1	1.27679	1.17378	0.548269	2.14088	0.0322838	NA	pseudogene similar to part of nuclease sensitive element binding protein 1 (NSEP1)	AL392103.1
ENSG00000233931.7	TRIM40	1.28493	1.17212	0.54751	2.14082	0.0322882	NA	tripartite motif containing 40 [Source:HGNC Symbol;Acc:HGNC:18736]	TRIM40
ENSG00000274233.4	CCL5	1.43236	1.19977	0.560515	2.14048	0.0323162	NA	C-C motif chemokine ligand 5 [Source:HGNC Symbol;Acc:HGNC:10632]	CCL5
ENSG00000288401.1	CTTN	28.1005	-1.2299	0.574598	-2.14045	0.0323182	0.527639	cortactin [Source:HGNC Symbol;Acc:HGNC:3338]	CTTN
ENSG00000166927.13	MS4A7	6.3377	-0.767314	0.358505	-2.14031	0.0323293	0.527639	membrane spanning 4-domains A7 [Source:HGNC Symbol;Acc:HGNC:13378]	MS4A7
ENSG00000147003.7	CLTRN	1.40522	1.01351	0.473553	2.14023	0.0323363	NA	collectrin, amino acid transport regulator [Source:HGNC Symbol;Acc:HGNC:29437]	CLTRN
ENSG00000285301.2	BOP1	5.02522	-0.791565	0.369978	-2.13949	0.0323961	0.528064	BOP1 ribosomal biogenesis factor [Source:HGNC Symbol;Acc:HGNC:15519]	BOP1
ENSG00000228143.2	AL512649.1	1.31654	1.08376	0.506618	2.1392	0.0324198	NA	pseudogene similar to part of constitutive photomorphogenic protein, COP1	AL512649.1
ENSG00000109756.9	RAPGEF2	12.2727	-1.00428	0.469607	-2.13856	0.0324715	0.528534	Rap guanine nucleotide exchange factor 2 [Source:HGNC Symbol;Acc:HGNC:16854]	RAPGEF2
ENSG00000121316.11	PLBD1	8.25401	-1.17461	0.549366	-2.13813	0.0325064	0.528534	phospholipase B domain containing 1 [Source:HGNC Symbol;Acc:HGNC:26215]	PLBD1
ENSG00000162607.13	USP1	3.76033	-0.75873	0.354912	-2.1378	0.0325332	NA	ubiquitin specific peptidase 1 [Source:HGNC Symbol;Acc:HGNC:12607]	USP1
ENSG00000183148.7	ANKRD20A2P	2.01613	0.869868	0.406913	2.13772	0.0325392	NA	ankyrin repeat domain 20 family member A2, pseudogene [Source:HGNC Symbol;Acc:HGNC:31979]	ANKRD20A2P
ENSG00000158850.15	B4GALT3	5.7822	-0.909183	0.425328	-2.1376	0.0325491	0.528566	beta-1,4-galactosyltransferase 3 [Source:HGNC Symbol;Acc:HGNC:926]	B4GALT3
ENSG00000255230.1	AC004923.3	1.35925	1.15721	0.541544	2.13687	0.0326089	NA	novel pseudogene (C11orf2)	AC004923.3
ENSG00000225343.1	RPL21P66	1.41609	1.19051	0.55723	2.13648	0.0326404	NA	ribosomal protein L21 pseudogene 66 [Source:HGNC Symbol;Acc:HGNC:36476]	RPL21P66
ENSG00000112335.15	SNX3	5.69371	-0.957933	0.448383	-2.13642	0.0326455	0.529469	sorting nexin 3 [Source:HGNC Symbol;Acc:HGNC:11174]	SNX3
ENSG00000276915.1	AL109618.3	1.31066	1.15204	0.539497	2.13539	0.032729	NA	fibroblast growth factor receptor 3 (FGFR3) pseudogene	AL109618.3
ENSG00000149582.16	TMEM25	5.44947	-0.718442	0.336473	-2.13521	0.0327438	0.530276	transmembrane protein 25 [Source:HGNC Symbol;Acc:HGNC:25890]	TMEM25
ENSG00000162231.14	NXF1	12.3454	-0.990954	0.464223	-2.13465	0.0327897	0.530276	nuclear RNA export factor 1 [Source:HGNC Symbol;Acc:HGNC:8071]	NXF1
ENSG00000173947.14	PIFO	17.0063	-1.26862	0.594395	-2.1343	0.0328178	0.530276	primary cilia formation [Source:HGNC Symbol;Acc:HGNC:27009]	PIFO
ENSG00000139890.10	REM2	2.62454	-0.617769	0.289519	-2.13378	0.0328612	NA	RRAD and GEM like GTPase 2 [Source:HGNC Symbol;Acc:HGNC:20248]	REM2
ENSG00000288437.1	AC108479.2	1.67763	-0.71849	0.336749	-2.13361	0.0328748	NA	lysine-rich coiled-coil 1 pseudogene (KRCC1)	AC108479.2
ENSG00000232801.1	SDCBPP3	1.29951	1.13624	0.532677	2.13307	0.0329186	NA	syndecan binding protein pseudogene 3 [Source:HGNC Symbol;Acc:HGNC:44687]	SDCBPP3
ENSG00000286139.2	ARHGAP11B	2.50644	1.43129	0.671304	2.1321	0.0329982	NA	Rho GTPase activating protein 11B [Source:NCBI gene (formerly Entrezgene);Acc:89839]	ARHGAP11B
ENSG00000213741.11	RPS29	63.6904	-1.41887	0.66551	-2.13201	0.0330063	0.532658	ribosomal protein S29 [Source:HGNC Symbol;Acc:HGNC:10419]	RPS29
ENSG00000240180.1	RPL12P28	1.36891	1.25254	0.587495	2.132	0.0330072	NA	ribosomal protein L12 pseudogene 28 [Source:HGNC Symbol;Acc:HGNC:36818]	RPL12P28
ENSG00000243661.1	WBP1LP1	1.29224	1.16516	0.546584	2.13172	0.0330299	NA	WBP1L pseudogene 1 [Source:HGNC Symbol;Acc:HGNC:43948]	WBP1LP1
ENSG00000237682.2	PRKCIP1	1.75857	0.970834	0.455429	2.13169	0.0330324	NA	PRKCI pseudogene 1 [Source:HGNC Symbol;Acc:HGNC:55035]	PRKCIP1
ENSG00000211662.2	IGLV3-21	1.63194	1.13889	0.534324	2.13145	0.0330517	NA	immunoglobulin lambda variable 3-21 [Source:HGNC Symbol;Acc:HGNC:5905]	IGLV3-21
ENSG00000205899.4	BHLHA9	1.80643	1.00219	0.47027	2.13109	0.0330819	NA	basic helix-loop-helix family member a9 [Source:HGNC Symbol;Acc:HGNC:35126]	BHLHA9
ENSG00000225933.1	RPS14P5	1.40623	1.08979	0.511498	2.13058	0.0331234	NA	ribosomal protein S14 pseudogene 5 [Source:HGNC Symbol;Acc:HGNC:36087]	RPS14P5
ENSG00000119737.6	GPR75	2.30653	-0.67072	0.314967	-2.12949	0.0332136	NA	G protein-coupled receptor 75 [Source:HGNC Symbol;Acc:HGNC:4526]	GPR75
ENSG00000255138.1	GLTPP1	1.3787	1.08841	0.511137	2.1294	0.0332213	NA	glycolipid transfer protein pseudogene 1 [Source:HGNC Symbol;Acc:HGNC:33991]	GLTPP1
ENSG00000166024.14	R3HCC1L	5.61743	-0.940809	0.441821	-2.12939	0.0332219	0.534439	R3H domain and coiled-coil containing 1 like [Source:HGNC Symbol;Acc:HGNC:23512]	R3HCC1L
ENSG00000161203.13	AP2M1	19.7272	-1.25099	0.587489	-2.12939	0.0332224	0.534439	adaptor related protein complex 2 subunit mu 1 [Source:HGNC Symbol;Acc:HGNC:564]	AP2M1
ENSG00000237095.9	MDC1	1.5827	-0.902398	0.423809	-2.12925	0.0332332	NA	mediator of DNA damage checkpoint 1 [Source:HGNC Symbol;Acc:HGNC:21163]	MDC1
ENSG00000274658.1	TBC1D3J	1.52001	1.24771	0.586109	2.12881	0.0332702	NA	TBC1 domain family member 3J [Source:HGNC Symbol;Acc:HGNC:51247]	TBC1D3J
ENSG00000282046.3	GREM1	192.747	1.4783	0.694446	2.12875	0.0332747	0.534439	gremlin 1, DAN family BMP antagonist [Source:HGNC Symbol;Acc:HGNC:2001]	GREM1
ENSG00000186298.12	PPP1CC	15.609	-1.20049	0.563961	-2.12867	0.0332815	0.534439	protein phosphatase 1 catalytic subunit gamma [Source:HGNC Symbol;Acc:HGNC:9283]	PPP1CC
ENSG00000230146.1	SEPHS1P4	1.4047	1.06341	0.499604	2.1285	0.0332956	NA	selenophosphate synthetase 1 pseudogene 4 [Source:HGNC Symbol;Acc:HGNC:42169]	SEPHS1P4
ENSG00000267781.1	SLC25A36P1	1.36199	1.06473	0.500307	2.12816	0.0333238	NA	SLC25A36 pseudogene 1 [Source:HGNC Symbol;Acc:HGNC:48935]	SLC25A36P1
ENSG00000067225.19	PKM	60.4663	-1.33995	0.629823	-2.1275	0.0333787	0.535242	pyruvate kinase M1/2 [Source:HGNC Symbol;Acc:HGNC:9021]	PKM
ENSG00000023445.16	BIRC3	13.0553	-1.12546	0.529181	-2.1268	0.0334369	0.535242	baculoviral IAP repeat containing 3 [Source:HGNC Symbol;Acc:HGNC:591]	BIRC3
ENSG00000204231.11	RXRB	1.35136	1.2388	0.582521	2.12662	0.033452	NA	retinoid X receptor beta [Source:HGNC Symbol;Acc:HGNC:10478]	RXRB
ENSG00000275608.5	GU182355.4	1.30344	1.22123	0.574338	2.12632	0.0334766	NA	killer cell immunoglobulin-like receptor, three domains, short cytoplasmic tail, 1	GU182355.4
ENSG00000186174.12	BCL9L	16.3109	-1.05254	0.495111	-2.12586	0.0335146	0.535242	BCL9 like [Source:HGNC Symbol;Acc:HGNC:23688]	BCL9L
ENSG00000249493.1	ANKRD20A18P	1.56767	1.09821	0.516655	2.12561	0.0335359	NA	ankyrin repeat domain 20 family member A18, pseudogene [Source:HGNC Symbol;Acc:HGNC:23756]	ANKRD20A18P
ENSG00000104228.13	TRIM35	6.23558	-0.866557	0.407711	-2.12542	0.0335517	0.535242	tripartite motif containing 35 [Source:HGNC Symbol;Acc:HGNC:16285]	TRIM35
ENSG00000167978.17	SRRM2	59.8871	-1.25417	0.590132	-2.12524	0.0335667	0.535242	serine/arginine repetitive matrix 2 [Source:HGNC Symbol;Acc:HGNC:16639]	SRRM2
ENSG00000280937.1	BPNT2P	1.60771	0.923497	0.434562	2.12512	0.0335766	NA	3'(2'), 5'-bisphosphate nucleotidase 2, pseudogene [Source:HGNC Symbol;Acc:HGNC:54752]	BPNT2P
ENSG00000100591.8	AHSA1	10.7139	-1.07808	0.50734	-2.12496	0.0335898	0.535242	activator of HSP90 ATPase activity 1 [Source:HGNC Symbol;Acc:HGNC:1189]	AHSA1
ENSG00000145309.6	CABS1	1.73894	0.895676	0.421514	2.1249	0.0335948	NA	calcium binding protein, spermatid associated 1 [Source:HGNC Symbol;Acc:HGNC:30710]	CABS1
ENSG00000153827.14	TRIP12	39.3723	-1.30536	0.614437	-2.12447	0.0336306	0.535242	thyroid hormone receptor interactor 12 [Source:HGNC Symbol;Acc:HGNC:12306]	TRIP12
ENSG00000204113.6	BMP2KL	1.40008	1.00453	0.472879	2.12428	0.0336468	NA	BMP2 inducible kinase like (pseudogene) [Source:HGNC Symbol;Acc:HGNC:17080]	BMP2KL
ENSG00000284369.3	COG5	7.97349	-1.14384	0.538649	-2.12355	0.0337082	0.535242	component of oligomeric golgi complex 5 [Source:HGNC Symbol;Acc:HGNC:14857]	COG5
ENSG00000237145.1	MTCO3P1	1.32548	1.13605	0.535057	2.12324	0.0337338	NA	MT-CO3 pseudogene 1 [Source:HGNC Symbol;Acc:HGNC:31342]	MTCO3P1
ENSG00000227881.1	ASS1P5	1.57014	0.918419	0.43257	2.12317	0.0337398	NA	argininosuccinate synthetase 1 pseudogene 5 [Source:HGNC Symbol;Acc:HGNC:768]	ASS1P5
ENSG00000113742.14	CPEB4	26.0118	-1.20293	0.566644	-2.1229	0.0337625	0.535242	cytoplasmic polyadenylation element binding protein 4 [Source:HGNC Symbol;Acc:HGNC:21747]	CPEB4
ENSG00000119285.11	HEATR1	6.75587	-1.03124	0.485875	-2.12245	0.0338002	0.535242	HEAT repeat containing 1 [Source:HGNC Symbol;Acc:HGNC:25517]	HEATR1
ENSG00000271048.1	AC087045.1	1.33762	1.16311	0.548006	2.12244	0.0338007	NA	developmental pluripotency associated 3 (DPPA3) pseudogene	AC087045.1
ENSG00000169926.11	KLF13	8.7653	-1.04583	0.492804	-2.1222	0.0338209	0.535242	Kruppel like factor 13 [Source:HGNC Symbol;Acc:HGNC:13672]	KLF13
ENSG00000136261.15	BZW2	5.6204	-0.933068	0.439684	-2.12213	0.0338265	0.535242	basic leucine zipper and W2 domains 2 [Source:HGNC Symbol;Acc:HGNC:18808]	BZW2
ENSG00000213553.4	RPLP0P6	1.36527	1.09288	0.515013	2.12203	0.0338349	NA	ribosomal protein lateral stalk subunit P0 pseudogene 6 [Source:HGNC Symbol;Acc:HGNC:36404]	RPLP0P6
ENSG00000273822.5	MUC4	3.5262	1.44669	0.681788	2.12191	0.0338455	NA	mucin 4, cell surface associated [Source:HGNC Symbol;Acc:HGNC:7514]	MUC4
ENSG00000276149.1	BX005040.2	1.31379	1.17722	0.554985	2.12118	0.0339068	NA	6-pyruvoyltetrahydropterin synthase (PTS) pseudogene	BX005040.2
ENSG00000154710.18	RABGEF1	10.4251	-1.0655	0.502348	-2.12105	0.033918	0.535491	RAB guanine nucleotide exchange factor 1 [Source:HGNC Symbol;Acc:HGNC:17676]	RABGEF1
ENSG00000155660.11	PDIA4	11.8385	-1.11838	0.527296	-2.12097	0.0339247	0.535491	protein disulfide isomerase family A member 4 [Source:HGNC Symbol;Acc:HGNC:30167]	PDIA4
ENSG00000176007.10	FAM220BP	1.42875	1.10457	0.520869	2.12064	0.0339521	NA	family with sequence similarity 220 member B, pseudogene [Source:HGNC Symbol;Acc:HGNC:23678]	FAM220BP
ENSG00000270390.1	SFXN4P1	1.47463	1.00165	0.472445	2.12014	0.0339944	NA	SFXN4 pseudogene 1 [Source:HGNC Symbol;Acc:HGNC:54574]	SFXN4P1
ENSG00000232280.9	FLOT1	1.87627	1.31995	0.622628	2.11996	0.0340094	NA	flotillin 1 [Source:HGNC Symbol;Acc:HGNC:3757]	FLOT1
ENSG00000237920.2	AL162591.1	1.3651	1.21815	0.574684	2.11969	0.0340326	NA	mitochondrial ribosomal protein S33 (MRPS33) pseudogene	AL162591.1
ENSG00000226840.1	PAICSP3	1.65291	0.919725	0.433904	2.11965	0.0340356	NA	phosphoribosylaminoimidazole carboxylase, phosphoribosylaminoimidazole succinocarboxamide synthetase pseudogene 3 [Source:HGNC Symbol;Acc:HGNC:38096]	PAICSP3
ENSG00000234115.2	AL138878.2	1.68583	0.89824	0.42381	2.11944	0.0340531	NA	isocitrate dehydrogenase 1 (NADP+), soluble (IDH1) pseudogene	AL138878.2
ENSG00000198218.11	QRICH1	11.0314	-1.01984	0.481219	-2.11928	0.0340668	0.536471	glutamine rich 1 [Source:HGNC Symbol;Acc:HGNC:24713]	QRICH1
ENSG00000127948.16	POR	26.7402	-1.25247	0.591068	-2.119	0.0340905	0.536471	cytochrome p450 oxidoreductase [Source:HGNC Symbol;Acc:HGNC:9208]	POR
ENSG00000251101.1	AC147055.4	1.2938	1.12742	0.532184	2.11848	0.0341343	NA	UBX domain protein 2A (UBXN2A) pseudogene	AC147055.4
ENSG00000230009.1	MTCO2P3	1.39489	1.01129	0.477473	2.118	0.0341747	NA	MT-CO2 pseudogene 3 [Source:HGNC Symbol;Acc:HGNC:39576]	MTCO2P3
ENSG00000277983.1	AC244489.2	1.37676	1.26662	0.59825	2.1172	0.0342429	NA	nuclear pore complex interacting protein family member A7 [Source:NCBI gene (formerly Entrezgene);Acc:101059938]	AC244489.2
ENSG00000143977.14	SNRPG	7.49443	-0.987464	0.466434	-2.11705	0.0342557	0.536471	small nuclear ribonucleoprotein polypeptide G [Source:HGNC Symbol;Acc:HGNC:11163]	SNRPG
ENSG00000206406.9	CSNK2B	1.46225	-1.05514	0.498453	-2.11683	0.0342747	NA	casein kinase 2 beta [Source:HGNC Symbol;Acc:HGNC:2460]	CSNK2B
ENSG00000278032.2	LY6E	13.9899	-1.2928	0.610745	-2.11676	0.0342804	0.536471	lymphocyte antigen 6 family member E [Source:HGNC Symbol;Acc:HGNC:6727]	LY6E
ENSG00000101193.8	GID8	12.1476	-1.12406	0.531053	-2.11666	0.0342889	0.536471	GID complex subunit 8 homolog [Source:HGNC Symbol;Acc:HGNC:15857]	GID8
ENSG00000152223.15	EPG5	23.6277	-1.10933	0.524147	-2.11645	0.0343068	0.536471	ectopic P-granules autophagy protein 5 homolog [Source:HGNC Symbol;Acc:HGNC:29331]	EPG5
ENSG00000281962.1	IGHV3-23	1.9264	1.16751	0.551638	2.11645	0.0343069	NA	immunoglobulin heavy variable 3-23 [Source:HGNC Symbol;Acc:HGNC:5588]	IGHV3-23
ENSG00000222046.2	DCDC2B	3.35196	-0.866904	0.409604	-2.11644	0.0343072	NA	doublecortin domain containing 2B [Source:HGNC Symbol;Acc:HGNC:32576]	DCDC2B
ENSG00000241404.7	EGFL8	1.99242	1.37633	0.650313	2.11641	0.0343097	NA	EGF like domain multiple 8 [Source:HGNC Symbol;Acc:HGNC:13944]	EGFL8
ENSG00000176903.5	PNMA1	6.17095	-1.00051	0.472755	-2.11633	0.0343164	0.536471	PNMA family member 1 [Source:HGNC Symbol;Acc:HGNC:9158]	PNMA1
ENSG00000151023.17	ENKUR	5.43187	-0.913841	0.431851	-2.1161	0.0343362	0.536471	enkurin, TRPC channel interacting protein [Source:HGNC Symbol;Acc:HGNC:28388]	ENKUR
ENSG00000211659.2	IGLV3-25	1.57514	1.2465	0.589107	2.11591	0.0343527	NA	immunoglobulin lambda variable 3-25 [Source:HGNC Symbol;Acc:HGNC:5908]	IGLV3-25
ENSG00000077152.11	UBE2T	2.39832	-0.934339	0.441583	-2.11589	0.0343545	NA	ubiquitin conjugating enzyme E2 T [Source:HGNC Symbol;Acc:HGNC:25009]	UBE2T
ENSG00000151239.14	TWF1	12.4598	-1.22558	0.579313	-2.11557	0.0343812	0.536471	twinfilin actin binding protein 1 [Source:HGNC Symbol;Acc:HGNC:9620]	TWF1
ENSG00000108509.21	CAMTA2	7.08694	-0.84992	0.401787	-2.11535	0.0344003	0.536471	calmodulin binding transcription activator 2 [Source:HGNC Symbol;Acc:HGNC:18807]	CAMTA2
ENSG00000235916.1	MRPS18CP7	1.39964	1.10641	0.523105	2.11507	0.0344236	NA	MRPS18C pseudogene 7 [Source:HGNC Symbol;Acc:HGNC:44530]	MRPS18CP7
ENSG00000283239.1	KBTBD11-OT1	1.53533	1.17374	0.554982	2.11491	0.0344374	NA	KBTBD11 overlapping transcript 1 [Source:NCBI gene (formerly Entrezgene);Acc:104266957]	KBTBD11-OT1
ENSG00000206346.8	DXO	1.4435	1.23301	0.583176	2.11431	0.0344889	NA	decapping exoribonuclease [Source:HGNC Symbol;Acc:HGNC:2992]	DXO
ENSG00000206199.11	ANKUB1	8.05692	-1.07734	0.509566	-2.11422	0.0344963	0.536964	ankyrin repeat and ubiquitin domain containing 1 [Source:HGNC Symbol;Acc:HGNC:29642]	ANKUB1
ENSG00000260549.2	MT1L	1.58533	1.14836	0.543218	2.114	0.0345149	NA	metallothionein 1L, pseudogene [Source:HGNC Symbol;Acc:HGNC:7404]	MT1L
ENSG00000255497.1	AC022616.8	1.34883	1.16564	0.551421	2.11389	0.0345246	NA	coiled-coil domain containing 144C (CCDC144C) pseudogene	AC022616.8
ENSG00000257315.3	ZBED6	9.47562	-1.2186	0.576545	-2.11362	0.0345474	0.536964	zinc finger BED-type containing 6 [Source:HGNC Symbol;Acc:HGNC:33273]	ZBED6
ENSG00000281348.1	AC120114.4	1.32321	1.20404	0.569667	2.11359	0.0345506	NA	novel protein	AC120114.4
ENSG00000234507.9	BRD2	1.46272	1.28783	0.609336	2.1135	0.0345581	NA	bromodomain containing 2 [Source:HGNC Symbol;Acc:HGNC:1103]	BRD2
ENSG00000237599.9	TAP2	2.09943	1.26241	0.597349	2.11335	0.034571	NA	transporter 2, ATP binding cassette subfamily B member [Source:HGNC Symbol;Acc:HGNC:44]	TAP2
ENSG00000101361.17	NOP56	9.30194	-1.0151	0.480451	-2.1128	0.0346176	0.536964	NOP56 ribonucleoprotein [Source:HGNC Symbol;Acc:HGNC:15911]	NOP56
ENSG00000147677.11	EIF3H	13.2179	-1.10569	0.523347	-2.11272	0.0346243	0.536964	eukaryotic translation initiation factor 3 subunit H [Source:HGNC Symbol;Acc:HGNC:3273]	EIF3H
ENSG00000234288.2	OR1AA1P	1.65885	0.957465	0.453203	2.11266	0.0346296	NA	olfactory receptor family 1 subfamily AA member 1 pseudogene [Source:HGNC Symbol;Acc:HGNC:14750]	OR1AA1P
ENSG00000280951.3	SURF4	11.0304	-1.06595	0.504586	-2.11252	0.0346422	0.536964	surfeit 4 [Source:HGNC Symbol;Acc:HGNC:11476]	SURF4
ENSG00000155761.14	SPAG17	8.5822	-1.09428	0.518109	-2.11207	0.0346802	0.536964	sperm associated antigen 17 [Source:HGNC Symbol;Acc:HGNC:26620]	SPAG17
ENSG00000188559.15	RALGAPA2	21.0124	-1.16887	0.553685	-2.11107	0.0347664	0.537656	Ral GTPase activating protein catalytic subunit alpha 2 [Source:HGNC Symbol;Acc:HGNC:16207]	RALGAPA2
ENSG00000225167.1	TXNP2	1.31557	1.1229	0.532021	2.11063	0.0348039	NA	thioredoxin pseudogene 2 [Source:HGNC Symbol;Acc:HGNC:49482]	TXNP2
ENSG00000285125.1	AL136295.12	1.6937	0.944665	0.447618	2.11043	0.0348216	NA	novel protein	AL136295.12
ENSG00000260836.2	AC245033.1	1.30677	1.12876	0.534937	2.11008	0.0348515	NA	novel protein	AC245033.1
ENSG00000181085.15	MAPK15	3.01722	-1.25718	0.595812	-2.11002	0.0348565	NA	mitogen-activated protein kinase 15 [Source:HGNC Symbol;Acc:HGNC:24667]	MAPK15
ENSG00000165168.8	CYBB	7.81056	-1.1442	0.542386	-2.10956	0.0348963	0.538307	cytochrome b-245 beta chain [Source:HGNC Symbol;Acc:HGNC:2578]	CYBB
ENSG00000284844.1	AP000812.3	1.52514	1.14968	0.545061	2.10927	0.0349213	NA	novel protein, ortholog of mouse Tomt	AP000812.3
ENSG00000080824.19	HSP90AA1	116.458	-1.50989	0.715854	-2.10922	0.0349256	0.538307	heat shock protein 90 alpha family class A member 1 [Source:HGNC Symbol;Acc:HGNC:5253]	HSP90AA1
ENSG00000092820.18	EZR	123.148	-1.54259	0.731384	-2.10914	0.0349329	0.538307	ezrin [Source:HGNC Symbol;Acc:HGNC:12691]	EZR
ENSG00000242692.1	RPS27AP1	1.53674	0.970745	0.460266	2.10909	0.0349365	NA	RPS27A pseudogene 1 [Source:HGNC Symbol;Acc:HGNC:17121]	RPS27AP1
ENSG00000263020.6	AL662899.2	1.47576	1.22242	0.579609	2.10904	0.034941	NA	novel protein	AL662899.2
ENSG00000197763.20	TXNRD3	2.9811	-0.801501	0.380072	-2.10881	0.0349608	NA	thioredoxin reductase 3 [Source:HGNC Symbol;Acc:HGNC:20667]	TXNRD3
ENSG00000284282.3	POLR3E	1.39413	1.20194	0.570055	2.10846	0.0349916	NA	RNA polymerase III subunit E [Source:HGNC Symbol;Acc:HGNC:30347]	POLR3E
ENSG00000112658.8	SRF	9.66166	-1.01507	0.481471	-2.10827	0.0350074	0.538447	serum response factor [Source:HGNC Symbol;Acc:HGNC:11291]	SRF
ENSG00000249851.1	RPS27AP18	1.29583	1.12275	0.532625	2.10795	0.0350353	NA	RPS27A pseudogene 18 [Source:HGNC Symbol;Acc:HGNC:52299]	RPS27AP18
ENSG00000275176.4	ACACA	14.1761	-1.08847	0.516367	-2.10793	0.0350372	0.538447	acetyl-CoA carboxylase alpha [Source:HGNC Symbol;Acc:HGNC:84]	ACACA
ENSG00000274305.4	LENG8	4.59822	-1.16773	0.55433	-2.10656	0.035156	0.538447	leukocyte receptor cluster member 8 [Source:HGNC Symbol;Acc:HGNC:15500]	LENG8
ENSG00000160185.15	UBASH3A	3.51654	-0.700681	0.332649	-2.10637	0.0351726	NA	ubiquitin associated and SH3 domain containing A [Source:HGNC Symbol;Acc:HGNC:12462]	UBASH3A
ENSG00000206536.1	OR5K3	1.32209	1.06973	0.507871	2.1063	0.0351787	NA	olfactory receptor family 5 subfamily K member 3 [Source:HGNC Symbol;Acc:HGNC:31290]	OR5K3
ENSG00000131746.13	TNS4	8.49809	-0.923307	0.438426	-2.10596	0.0352081	0.538447	tensin 4 [Source:HGNC Symbol;Acc:HGNC:24352]	TNS4
ENSG00000165716.11	DIPK1B	3.63683	-0.684357	0.32507	-2.10526	0.035269	NA	divergent protein kinase domain 1B [Source:HGNC Symbol;Acc:HGNC:28290]	DIPK1B
ENSG00000274113.4	LILRA5	1.5898	1.10429	0.524543	2.10524	0.0352704	NA	leukocyte immunoglobulin like receptor A5 [Source:HGNC Symbol;Acc:HGNC:16309]	LILRA5
ENSG00000131401.11	NAPSB	2.77876	0.970779	0.461159	2.10509	0.0352837	NA	napsin B aspartic peptidase, pseudogene [Source:HGNC Symbol;Acc:HGNC:13396]	NAPSB
ENSG00000273761.5	DDX24	17.5049	-1.1534	0.54796	-2.1049	0.0353003	0.538447	DEAD-box helicase 24 [Source:HGNC Symbol;Acc:HGNC:13266]	DDX24
ENSG00000197345.13	MRPL21	5.2792	-0.832226	0.395378	-2.10488	0.0353013	0.538447	mitochondrial ribosomal protein L21 [Source:HGNC Symbol;Acc:HGNC:14479]	MRPL21
ENSG00000137267.7	TUBB2A	9.24326	-1.04869	0.498272	-2.10466	0.0353212	0.538447	tubulin beta 2A class IIa [Source:HGNC Symbol;Acc:HGNC:12412]	TUBB2A
ENSG00000258818.4	RNASE4	5.45497	-0.784298	0.372656	-2.10461	0.0353249	0.538447	ribonuclease A family member 4 [Source:HGNC Symbol;Acc:HGNC:10047]	RNASE4
ENSG00000100804.19	PSMB5	6.24413	-1.03913	0.493758	-2.10454	0.0353312	0.538447	proteasome 20S subunit beta 5 [Source:HGNC Symbol;Acc:HGNC:9542]	PSMB5
ENSG00000167565.13	SERTAD3	5.3541	-0.916708	0.435647	-2.10425	0.035357	0.538447	SERTA domain containing 3 [Source:HGNC Symbol;Acc:HGNC:17931]	SERTAD3
ENSG00000204713.11	TRIM27	1.47664	1.26441	0.601013	2.1038	0.0353955	NA	tripartite motif containing 27 [Source:HGNC Symbol;Acc:HGNC:9975]	TRIM27
ENSG00000274571.4	NLRP7	2.09519	-0.75387	0.358393	-2.10347	0.0354246	NA	NLR family pyrin domain containing 7 [Source:HGNC Symbol;Acc:HGNC:22947]	NLRP7
ENSG00000226502.2	KRT8P27	1.42876	1.01968	0.485006	2.10241	0.0355171	NA	keratin 8 pseudogene 27 [Source:HGNC Symbol;Acc:HGNC:33379]	KRT8P27
ENSG00000110497.14	AMBRA1	12.5415	-0.956923	0.455155	-2.10241	0.0355174	0.540256	autophagy and beclin 1 regulator 1 [Source:HGNC Symbol;Acc:HGNC:25990]	AMBRA1
ENSG00000231780.1	AC090960.1	1.42561	1.06233	0.505451	2.10175	0.0355748	NA	chromosome 8 open reading frame 59 (C8orf59) pseudogene	AC090960.1
ENSG00000285330.1	AC126283.1	1.50045	1.30473	0.62087	2.10145	0.0356012	NA	novel protein	AC126283.1
ENSG00000233164.9	C6orf136	1.33196	1.20153	0.57191	2.1009	0.0356495	NA	chromosome 6 open reading frame 136 [Source:HGNC Symbol;Acc:HGNC:21301]	C6orf136
ENSG00000158457.6	TSPAN33	3.98643	-0.831943	0.396078	-2.10045	0.0356889	NA	tetraspanin 33 [Source:HGNC Symbol;Acc:HGNC:28743]	TSPAN33
ENSG00000281847.2	AL110118.2	1.40548	1.21117	0.576689	2.10021	0.0357106	NA	novel protein	AL110118.2
ENSG00000240286.1	MEAF6P1	1.36797	1.07288	0.510898	2.09999	0.0357295	NA	MYST/Esa1-associated factor 6 pseudogene 1 [Source:HGNC Symbol;Acc:HGNC:42660]	MEAF6P1
ENSG00000024862.18	CCDC28A	4.46283	-0.975946	0.464954	-2.09902	0.0358152	0.544148	coiled-coil domain containing 28A [Source:HGNC Symbol;Acc:HGNC:21098]	CCDC28A
ENSG00000228335.1	AC073063.1	1.46409	0.971081	0.462804	2.09825	0.0358827	NA	cytokine induced protein 29 kDa (CIP29) pseudogene	AC073063.1
ENSG00000133731.10	IMPA1	5.36034	-0.919812	0.438525	-2.09751	0.0359483	0.545396	inositol monophosphatase 1 [Source:HGNC Symbol;Acc:HGNC:6050]	IMPA1
ENSG00000284057.1	AP001273.2	1.41814	1.25011	0.596057	2.0973	0.0359666	NA	novel protein, C11orf54-MED17 readthrough	AP001273.2
ENSG00000237192.8	TRIM10	1.42499	1.10222	0.525555	2.09725	0.0359713	NA	tripartite motif containing 10 [Source:HGNC Symbol;Acc:HGNC:10072]	TRIM10
ENSG00000164402.14	SEPTIN8	7.20065	-0.845685	0.403257	-2.09714	0.0359814	0.545396	septin 8 [Source:HGNC Symbol;Acc:HGNC:16511]	SEPTIN8
ENSG00000271131.1	PPIAP75	1.36918	1.07286	0.51161	2.09703	0.0359907	NA	peptidylprolyl isomerase A pseudogene 75 [Source:HGNC Symbol;Acc:HGNC:53699]	PPIAP75
ENSG00000226145.7	KRT16P6	2.7485	-0.719756	0.343294	-2.09662	0.0360274	NA	keratin 16 pseudogene 6 [Source:HGNC Symbol;Acc:HGNC:50719]	KRT16P6
ENSG00000254920.1	AC027369.4	1.38198	1.18952	0.56741	2.09641	0.0360458	NA	tripartite motif-containing pseudogene	AC027369.4
ENSG00000065675.15	PRKCQ	2.52286	-0.643975	0.307185	-2.09638	0.0360489	NA	protein kinase C theta [Source:HGNC Symbol;Acc:HGNC:9410]	PRKCQ
ENSG00000227370.1	AC254562.1	1.34567	1.17062	0.558437	2.09624	0.036061	NA	chromosome 6 open reading frame 108 (C6orf108) pseudogene	AC254562.1
ENSG00000175183.10	CSRP2	8.96736	-0.985412	0.470117	-2.0961	0.0360734	0.545766	cysteine and glycine rich protein 2 [Source:HGNC Symbol;Acc:HGNC:2470]	CSRP2
ENSG00000236086.4	HMGN2P28	1.36421	1.10451	0.526952	2.09603	0.0360797	NA	high mobility group nucleosomal binding domain 2 pseudogene 28 [Source:HGNC Symbol;Acc:HGNC:39395]	HMGN2P28
ENSG00000213453.3	FTH1P3	1.56341	0.907723	0.43311	2.09583	0.0360976	NA	ferritin heavy chain 1 pseudogene 3 [Source:HGNC Symbol;Acc:HGNC:3990]	FTH1P3
ENSG00000137055.15	PLAA	4.52515	-0.768634	0.366771	-2.09568	0.0361107	0.545766	phospholipase A2 activating protein [Source:HGNC Symbol;Acc:HGNC:9043]	PLAA
ENSG00000135945.10	REV1	6.68083	-0.944865	0.451002	-2.09503	0.036168	0.545766	REV1 DNA directed polymerase [Source:HGNC Symbol;Acc:HGNC:14060]	REV1
ENSG00000198231.13	DDX42	19.5867	-1.17035	0.558651	-2.09497	0.0361741	0.545766	DEAD-box helicase 42 [Source:HGNC Symbol;Acc:HGNC:18676]	DDX42
ENSG00000275584.5	LILRA6	1.499	1.16494	0.556114	2.09478	0.0361906	NA	leukocyte immunoglobulin like receptor A6 [Source:HGNC Symbol;Acc:HGNC:15495]	LILRA6
ENSG00000229662.2	AC245047.2	1.2683	1.14276	0.545617	2.09444	0.0362212	NA	ornithine aminotransferase (gyrate atrophy)(OAT) pseudogene	AC245047.2
ENSG00000243897.8	EGFL8	5.37343	1.26811	0.605614	2.09392	0.0362667	0.546313	EGF like domain multiple 8 [Source:HGNC Symbol;Acc:HGNC:13944]	EGFL8
ENSG00000083857.14	FAT1	17.8441	-1.02993	0.491988	-2.0934	0.0363131	0.546313	FAT atypical cadherin 1 [Source:HGNC Symbol;Acc:HGNC:3595]	FAT1
ENSG00000281347.3	NF1P9	1.42398	1.03248	0.493284	2.09307	0.036343	NA	neurofibromin 1 pseudogene 9 [Source:HGNC Symbol;Acc:HGNC:51736]	NF1P9
ENSG00000100380.14	ST13	25.0912	-1.13536	0.542559	-2.09261	0.0363843	0.546313	ST13 Hsp70 interacting protein [Source:HGNC Symbol;Acc:HGNC:11343]	ST13
ENSG00000131051.24	RBM39	23.6988	-1.11618	0.533398	-2.09258	0.0363866	0.546313	RNA binding motif protein 39 [Source:HGNC Symbol;Acc:HGNC:15923]	RBM39
ENSG00000249002.2	AC096745.1	1.37609	1.12581	0.53806	2.09235	0.0364071	NA	iron-sulfur cluster assembly 1 homolog (S. cerevisiae) (ISCA1) pseudogene	AC096745.1
ENSG00000145945.7	FAM50B	3.25798	-0.682029	0.325984	-2.09221	0.0364195	NA	family with sequence similarity 50 member B [Source:HGNC Symbol;Acc:HGNC:18789]	FAM50B
ENSG00000269028.3	MTRNR2L12	48708.4	1.70138	0.8132	2.0922	0.0364209	0.546313	MT-RNR2 like 12 [Source:HGNC Symbol;Acc:HGNC:37169]	MTRNR2L12
ENSG00000261102.2	ATP5MFP6	1.33681	1.10103	0.526256	2.09219	0.0364214	NA	ATP synthase membrane subunit f pseudogene 6 [Source:HGNC Symbol;Acc:HGNC:33612]	ATP5MFP6
ENSG00000136404.16	TM6SF1	1.7636	0.952914	0.455528	2.09189	0.0364484	NA	transmembrane 6 superfamily member 1 [Source:HGNC Symbol;Acc:HGNC:11860]	TM6SF1
ENSG00000263355.1	AKR1B10P2	1.56955	0.954965	0.456669	2.09115	0.0365142	NA	aldo-keto reductase family 1 member B10 pseudogene 2 [Source:HGNC Symbol;Acc:HGNC:45063]	AKR1B10P2
ENSG00000281933.1	IGKV2-30	1.48925	1.16547	0.557402	2.0909	0.0365374	NA	immunoglobulin kappa variable 2-30 [Source:HGNC Symbol;Acc:HGNC:5785]	IGKV2-30
ENSG00000104517.13	UBR5	23.0354	-1.17017	0.559752	-2.09051	0.0365721	0.546963	ubiquitin protein ligase E3 component n-recognin 5 [Source:HGNC Symbol;Acc:HGNC:16806]	UBR5
ENSG00000282941.3	TCEA3	5.88987	-0.863791	0.41321	-2.09044	0.0365785	0.546963	transcription elongation factor A3 [Source:HGNC Symbol;Acc:HGNC:11615]	TCEA3
ENSG00000232383.1	AC010677.1	1.36885	1.02026	0.488082	2.09035	0.0365865	NA	ribosomal protein L23 (RPL23) pseudogene	AC010677.1
ENSG00000230456.10	DDR1	14.7419	-1.51147	0.723089	-2.0903	0.0365907	0.546963	discoidin domain receptor tyrosine kinase 1 [Source:HGNC Symbol;Acc:HGNC:2730]	DDR1
ENSG00000211694.2	TRGV10	1.38427	1.15756	0.553901	2.08983	0.036633	NA	T cell receptor gamma variable 10 (non-functional) [Source:HGNC Symbol;Acc:HGNC:12285]	TRGV10
ENSG00000286522.2	H3C2	3.11456	-1.0833	0.518417	-2.08964	0.0366503	NA	H3 clustered histone 2 [Source:HGNC Symbol;Acc:HGNC:4776]	H3C2
ENSG00000183684.8	ALYREF	3.75487	-0.908938	0.435041	-2.08931	0.0366794	NA	Aly/REF export factor [Source:HGNC Symbol;Acc:HGNC:19071]	ALYREF
ENSG00000236400.1	KRTAP21-4P	3.20871	-0.633761	0.303337	-2.08929	0.0366813	NA	keratin associated protein 21-4, pseudogene [Source:HGNC Symbol;Acc:HGNC:18954]	KRTAP21-4P
ENSG00000163349.22	HIPK1	36.4378	-1.31739	0.630631	-2.089	0.0367074	0.547512	homeodomain interacting protein kinase 1 [Source:HGNC Symbol;Acc:HGNC:19006]	HIPK1
ENSG00000169299.14	PGM2	4.43702	-0.829632	0.397284	-2.08826	0.0367742	0.547512	phosphoglucomutase 2 [Source:HGNC Symbol;Acc:HGNC:8906]	PGM2
ENSG00000109132.7	PHOX2B	2.84464	-0.67324	0.322436	-2.08798	0.0367997	NA	paired like homeobox 2B [Source:HGNC Symbol;Acc:HGNC:9143]	PHOX2B
ENSG00000102189.17	EEA1	7.57213	-1.01796	0.487579	-2.08779	0.0368165	0.547512	early endosome antigen 1 [Source:HGNC Symbol;Acc:HGNC:3185]	EEA1
ENSG00000213486.3	AC108039.1	1.32845	1.12312	0.537968	2.08771	0.0368244	NA	ribosomal protein L14 (RPL14) pseudogene	AC108039.1
ENSG00000138639.18	ARHGAP24	7.64552	-0.956225	0.458035	-2.08767	0.0368277	0.547512	Rho GTPase activating protein 24 [Source:HGNC Symbol;Acc:HGNC:25361]	ARHGAP24
ENSG00000214754.3	AC004870.1	1.95079	-0.710787	0.340537	-2.08726	0.0368649	NA	splicing factor, arginine/serine-rich 2B (SFRS2B) pseudogene	AC004870.1
ENSG00000125356.7	NDUFA1	6.4657	-1.14776	0.549909	-2.08718	0.0368717	0.547512	NADH:ubiquinone oxidoreductase subunit A1 [Source:HGNC Symbol;Acc:HGNC:7683]	NDUFA1
ENSG00000235291.7	PPP1R10	5.51759	-1.13386	0.543277	-2.08708	0.0368806	0.547512	protein phosphatase 1 regulatory subunit 10 [Source:HGNC Symbol;Acc:HGNC:9284]	PPP1R10
ENSG00000233543.1	CHTF8P1	1.46021	1.01809	0.487856	2.08686	0.0369012	NA	chromosome transmission fidelity factor 8 pseudogene 1 [Source:HGNC Symbol;Acc:HGNC:35443]	CHTF8P1
ENSG00000270496.1	BNIP3P7	1.28585	1.15377	0.552964	2.08652	0.0369319	NA	BCL2 interacting protein 3 pseudogene 7 [Source:HGNC Symbol;Acc:HGNC:49101]	BNIP3P7
ENSG00000152291.14	TGOLN2	24.861	-1.19239	0.571499	-2.08643	0.0369396	0.547761	trans-golgi network protein 2 [Source:HGNC Symbol;Acc:HGNC:15450]	TGOLN2
ENSG00000232842.2	KAT7P1	1.30802	1.15222	0.552391	2.08587	0.0369903	NA	KAT7 pseudogene 1 [Source:HGNC Symbol;Acc:HGNC:55026]	KAT7P1
ENSG00000226998.1	MTATP6P30	1.28572	1.14889	0.550828	2.08574	0.0370019	NA	MT-ATP6 pseudogene 30 [Source:HGNC Symbol;Acc:HGNC:52185]	MTATP6P30
ENSG00000240680.1	H4P1	1.36264	1.05725	0.506937	2.08556	0.0370189	NA	H4 histone pseudogene 1 [Source:HGNC Symbol;Acc:HGNC:54447]	H4P1
ENSG00000096433.11	ITPR3	18.1737	-1.19345	0.572247	-2.08555	0.0370192	0.548315	inositol 1,4,5-trisphosphate receptor type 3 [Source:HGNC Symbol;Acc:HGNC:6182]	ITPR3
ENSG00000274254.1	KIR3DL3	1.27267	1.15595	0.55432	2.08535	0.0370378	NA	killer cell immunoglobulin like receptor, three Ig domains and long cytoplasmic tail 3 [Source:HGNC Symbol;Acc:HGNC:16312]	KIR3DL3
ENSG00000282678.1	AC244226.1	1.34759	1.2036	0.577198	2.08525	0.0370465	NA	novel immunoglobulin heavy variable gene	AC244226.1
ENSG00000276540.1	REXO1L10P	1.45108	1.26297	0.605715	2.08509	0.0370614	NA	REXO1 like 10, pseudogene [Source:HGNC Symbol;Acc:HGNC:44433]	REXO1L10P
ENSG00000136238.18	RAC1	22.5349	-1.26554	0.607031	-2.0848	0.0370871	0.548591	Rac family small GTPase 1 [Source:HGNC Symbol;Acc:HGNC:9801]	RAC1
ENSG00000088808.18	PPP1R13B	11.7499	-0.891826	0.427854	-2.08442	0.0371224	0.548591	protein phosphatase 1 regulatory subunit 13B [Source:HGNC Symbol;Acc:HGNC:14950]	PPP1R13B
ENSG00000283113.2	IGKV1-8	1.29968	1.11149	0.533298	2.08419	0.0371429	NA	immunoglobulin kappa variable 1-8 [Source:HGNC Symbol;Acc:HGNC:5743]	IGKV1-8
ENSG00000288198.1	PPFIA1	4.14996	-1.31202	0.629697	-2.08358	0.0371986	NA	PTPRF interacting protein alpha 1 [Source:HGNC Symbol;Acc:HGNC:9245]	PPFIA1
ENSG00000282219.1	ELK2BP	2.41803	-0.902216	0.433028	-2.08351	0.0372051	NA	ETS transcription factor ELK2B, pseudogene [Source:HGNC Symbol;Acc:HGNC:3324]	ELK2BP
ENSG00000278555.4	LILRB4	1.93473	0.921936	0.442644	2.08279	0.03727	NA	leukocyte immunoglobulin like receptor B4 [Source:HGNC Symbol;Acc:HGNC:6608]	LILRB4
ENSG00000235043.3	TECRP1	1.41575	1.23611	0.593604	2.08239	0.037307	NA	trans-2,3-enoyl-CoA reductase pseudogene 1 [Source:HGNC Symbol;Acc:HGNC:44050]	TECRP1
ENSG00000168374.11	ARF4	14.4027	-1.15874	0.556491	-2.08222	0.0373223	0.550089	ADP ribosylation factor 4 [Source:HGNC Symbol;Acc:HGNC:655]	ARF4
ENSG00000159618.16	ADGRG5	4.24856	-0.667498	0.320595	-2.08206	0.0373371	0.550089	adhesion G protein-coupled receptor G5 [Source:HGNC Symbol;Acc:HGNC:19010]	ADGRG5
ENSG00000276374.1	AL451142.3	1.43628	0.985525	0.473428	2.08168	0.0373718	NA	novel pseudogene	AL451142.3
ENSG00000274143.1	KIR2DL5A	1.28204	1.14576	0.550459	2.08146	0.0373918	NA	killer cell immunoglobulin like receptor, two Ig domains and long cytoplasmic tail 5A [Source:HGNC Symbol;Acc:HGNC:16345]	KIR2DL5A
ENSG00000141030.13	COPS3	5.77046	-0.948313	0.455649	-2.08123	0.0374124	0.550089	COP9 signalosome subunit 3 [Source:HGNC Symbol;Acc:HGNC:2239]	COPS3
ENSG00000280549.1	PADI3	3.58244	0.949125	0.456047	2.0812	0.0374154	NA	peptidyl arginine deiminase 3 [Source:HGNC Symbol;Acc:HGNC:18337]	PADI3
ENSG00000280962.3	DUSP16	18.3772	-1.13935	0.547472	-2.08112	0.0374229	0.550089	dual specificity phosphatase 16 [Source:HGNC Symbol;Acc:HGNC:17909]	DUSP16
ENSG00000229417.1	NPM1P25	1.33991	1.19573	0.574588	2.08101	0.0374328	NA	nucleophosmin 1 pseudogene 25 [Source:HGNC Symbol;Acc:HGNC:45204]	NPM1P25
ENSG00000280815.1	OR2AS2P	1.33671	1.12513	0.540684	2.08094	0.0374398	NA	olfactory receptor family 2 subfamily AS member 2 pseudogene [Source:HGNC Symbol;Acc:HGNC:31248]	OR2AS2P
ENSG00000124449.7	IRGC	2.6664	-0.765763	0.368004	-2.08085	0.0374475	NA	immunity related GTPase cinema [Source:HGNC Symbol;Acc:HGNC:28835]	IRGC
ENSG00000170248.15	PDCD6IP	23.9284	-1.21914	0.586046	-2.08028	0.0374997	0.550089	programmed cell death 6 interacting protein [Source:HGNC Symbol;Acc:HGNC:8766]	PDCD6IP
ENSG00000173436.15	MICOS10	10.4439	-0.95581	0.459474	-2.08023	0.0375047	0.550089	mitochondrial contact site and cristae organizing system subunit 10 [Source:HGNC Symbol;Acc:HGNC:32068]	MICOS10
ENSG00000133574.10	GIMAP4	4.83957	0.841155	0.404391	2.08005	0.0375205	0.550089	GTPase, IMAP family member 4 [Source:HGNC Symbol;Acc:HGNC:21872]	GIMAP4
ENSG00000227615.1	AP001324.1	1.31806	1.06163	0.510458	2.07976	0.0375479	NA	ribosomal protein S12 (RPS12) pseudogene	AP001324.1
ENSG00000282642.1	IGHV3-33	1.53146	1.19866	0.576362	2.0797	0.0375533	NA	immunoglobulin heavy variable 3-33 [Source:HGNC Symbol;Acc:HGNC:5596]	IGHV3-33
ENSG00000185962.1	LCE3A	1.46196	1.12027	0.538711	2.07953	0.0375687	NA	late cornified envelope 3A [Source:HGNC Symbol;Acc:HGNC:29461]	LCE3A
ENSG00000241829.1	RPL21P54	1.36886	1.06149	0.51047	2.07944	0.037577	NA	ribosomal protein L21 pseudogene 54 [Source:HGNC Symbol;Acc:HGNC:35552]	RPL21P54
ENSG00000270606.1	PPIAP52	1.35432	1.08689	0.522711	2.07934	0.0375861	NA	peptidylprolyl isomerase A pseudogene 52 [Source:HGNC Symbol;Acc:HGNC:53676]	PPIAP52
ENSG00000285641.1	AL358472.6	1.61112	1.01389	0.487623	2.07926	0.0375935	NA	novel protein	AL358472.6
ENSG00000116604.18	MEF2D	13.6878	-1.01851	0.489922	-2.07892	0.0376249	0.550996	myocyte enhancer factor 2D [Source:HGNC Symbol;Acc:HGNC:6997]	MEF2D
ENSG00000227537.1	AL139281.1	1.26888	1.14734	0.55199	2.07855	0.0376583	NA	novel pseudogene	AL139281.1
ENSG00000100101.15	Z83844.1	1.3061	1.16604	0.560996	2.07851	0.037662	NA	novel transcript	Z83844.1
ENSG00000229035.2	SPRR2C	1.31628	1.10833	0.5333	2.07826	0.0376858	NA	small proline rich protein 2C (pseudogene) [Source:HGNC Symbol;Acc:HGNC:11263]	SPRR2C
ENSG00000231625.4	SLC47A1P2	1.44887	1.0238	0.492768	2.07766	0.0377411	NA	SLC47A1 pseudogene 2 [Source:HGNC Symbol;Acc:HGNC:53866]	SLC47A1P2
ENSG00000182903.16	ZNF721	6.17842	-0.879573	0.423364	-2.07758	0.0377482	0.551748	zinc finger protein 721 [Source:HGNC Symbol;Acc:HGNC:29425]	ZNF721
ENSG00000167034.10	NKX3-1	5.32052	-0.883554	0.425404	-2.07698	0.0378036	0.551748	NK3 homeobox 1 [Source:HGNC Symbol;Acc:HGNC:7838]	NKX3-1
ENSG00000018699.13	TTC27	4.39062	-0.90412	0.435306	-2.07698	0.0378038	0.551748	tetratricopeptide repeat domain 27 [Source:HGNC Symbol;Acc:HGNC:25986]	TTC27
ENSG00000146830.11	GIGYF1	11.0396	-0.909246	0.438106	-2.0754	0.037949	0.55273	GRB10 interacting GYF protein 1 [Source:HGNC Symbol;Acc:HGNC:9126]	GIGYF1
ENSG00000227827.3	PKD1P2	11.6292	-1.25953	0.606908	-2.07533	0.0379563	0.55273	polycystin 1, transient receptor potential channel interacting pseudogene 2 [Source:HGNC Symbol;Acc:HGNC:30066]	PKD1P2
ENSG00000198242.14	RPL23A	34.3255	-1.40151	0.675625	-2.07439	0.0380434	0.553378	ribosomal protein L23a [Source:HGNC Symbol;Acc:HGNC:10317]	RPL23A
ENSG00000118680.14	MYL12B	30.4855	-1.31838	0.635731	-2.07381	0.0380972	0.553541	myosin light chain 12B [Source:HGNC Symbol;Acc:HGNC:29827]	MYL12B
ENSG00000283697.3	HSFX3	1.26456	1.1204	0.540363	2.07342	0.0381328	NA	heat shock transcription factor family, X-linked member 3 [Source:HGNC Symbol;Acc:HGNC:52395]	HSFX3
ENSG00000231067.1	BX005091.1	1.3137	1.15882	0.559063	2.07279	0.0381922	NA	HLA complex group 4 pseudogene 5	BX005091.1
ENSG00000184357.5	H1-5	4.40739	-1.16048	0.559887	-2.07271	0.0381994	0.554404	H1.5 linker histone, cluster member [Source:HGNC Symbol;Acc:HGNC:4719]	H1-5
ENSG00000249368.1	AC103851.1	1.30124	1.17311	0.566026	2.07254	0.0382151	NA	pseudogene similar to part of polymerase (DNA directed), beta (POLB)	AC103851.1
ENSG00000120733.14	KDM3B	24.2604	-1.2007	0.579529	-2.07186	0.0382783	0.554928	lysine demethylase 3B [Source:HGNC Symbol;Acc:HGNC:1337]	KDM3B
ENSG00000259132.1	AL132780.3	1.49169	1.18521	0.572124	2.0716	0.0383025	NA	novel protein	AL132780.3
ENSG00000244422.3	RPL38P3	1.27939	1.14678	0.553681	2.0712	0.03834	NA	RPL38 pseudogene 3 [Source:HGNC Symbol;Acc:HGNC:35980]	RPL38P3
ENSG00000220842.6	RPL21P16	1.28852	1.20661	0.582691	2.07076	0.0383811	NA	ribosomal protein L21 pseudogene 16 [Source:HGNC Symbol;Acc:HGNC:31396]	RPL21P16
ENSG00000176970.8	RPL7L1P11	1.36765	1.10858	0.535356	2.07073	0.0383839	NA	ribosomal protein L7 like 1 pseudogene 11 [Source:HGNC Symbol;Acc:HGNC:39493]	RPL7L1P11
ENSG00000004838.14	ZMYND10	15.8579	-1.25188	0.604691	-2.07028	0.0384265	0.556455	zinc finger MYND-type containing 10 [Source:HGNC Symbol;Acc:HGNC:19412]	ZMYND10
ENSG00000111110.12	PPM1H	14.9103	-1.15203	0.55664	-2.06962	0.0384881	0.556725	protein phosphatase, Mg2+/Mn2+ dependent 1H [Source:HGNC Symbol;Acc:HGNC:18583]	PPM1H
ENSG00000285708.1	AC097634.4	1.42003	1.22388	0.591377	2.06955	0.0384944	NA	novel protein	AC097634.4
ENSG00000162385.11	MAGOH	3.9798	-0.892833	0.431471	-2.06928	0.0385203	NA	mago homolog, exon junction complex subunit [Source:HGNC Symbol;Acc:HGNC:6815]	MAGOH
ENSG00000288363.1	CT47A1	1.28622	1.16953	0.565258	2.06902	0.0385438	NA	cancer/testis antigen family 47 member A1 [Source:HGNC Symbol;Acc:HGNC:33282]	CT47A1
ENSG00000101347.10	SAMHD1	34.1641	-1.23621	0.597594	-2.06865	0.0385793	0.557424	SAM and HD domain containing deoxynucleoside triphosphate triphosphohydrolase 1 [Source:HGNC Symbol;Acc:HGNC:15925]	SAMHD1
ENSG00000196156.5	KRTAP4-3	1.51463	0.94577	0.457291	2.0682	0.0386208	NA	keratin associated protein 4-3 [Source:HGNC Symbol;Acc:HGNC:18908]	KRTAP4-3
ENSG00000132698.15	RAB25	10.011	-1.14248	0.552448	-2.06804	0.0386366	0.557631	RAB25, member RAS oncogene family [Source:HGNC Symbol;Acc:HGNC:18238]	RAB25
ENSG00000162543.6	UBXN10	16.8926	-1.18422	0.572792	-2.06746	0.038691	0.557795	UBX domain protein 10 [Source:HGNC Symbol;Acc:HGNC:26354]	UBXN10
ENSG00000282366.1	IGHV1-12	1.33458	1.20404	0.582377	2.06746	0.0386913	NA	immunoglobulin heavy variable 1-12 (pseudogene) [Source:HGNC Symbol;Acc:HGNC:5546]	IGHV1-12
ENSG00000255510.1	OR8A2P	1.76609	0.858062	0.415053	2.06736	0.0387005	NA	olfactory receptor family 8 subfamily A member 2 pseudogene [Source:HGNC Symbol;Acc:HGNC:15306]	OR8A2P
ENSG00000284992.1	AC275565.3	1.27505	1.16273	0.56245	2.06725	0.0387105	NA	RNA binding protein, fox-1 homolog (C. elegans) 1 (RBFOX1) pseudogene	AC275565.3
ENSG00000284751.1	RPS3AP35	1.34981	1.04741	0.506853	2.0665	0.0387815	NA	RPS3A pseudogene 35 [Source:HGNC Symbol;Acc:HGNC:35902]	RPS3AP35
ENSG00000164845.16	FAM86FP	1.56417	1.06667	0.516189	2.06644	0.0387874	NA	family with sequence similarity 86 member F, pseudogene [Source:HGNC Symbol;Acc:HGNC:42357]	FAM86FP
ENSG00000226307.1	HNRNPDLP1	1.26394	1.13299	0.5484	2.06598	0.03883	NA	HNRNPDL pseudogene 1 [Source:HGNC Symbol;Acc:HGNC:48752]	HNRNPDLP1
ENSG00000240328.1	AC091805.1	1.34101	1.15683	0.559941	2.06598	0.0388301	NA	ribosomal protein L34 (RPL34) pseudogene	AC091805.1
ENSG00000269026.2	AC003006.1	1.43396	1.19957	0.580663	2.06586	0.0388413	NA	novel protein	AC003006.1
ENSG00000218227.3	AC136632.1	1.39316	1.02383	0.495603	2.06583	0.0388442	NA	ribosomal protein L19 (RPL19) pseudogene	AC136632.1
ENSG00000164054.15	SHISA5	18.1495	-1.08107	0.523375	-2.06557	0.0388687	0.559611	shisa family member 5 [Source:HGNC Symbol;Acc:HGNC:30376]	SHISA5
ENSG00000137942.18	FNBP1L	7.08111	-0.866168	0.419494	-2.06479	0.0389426	0.559611	formin binding protein 1 like [Source:HGNC Symbol;Acc:HGNC:20851]	FNBP1L
ENSG00000127578.7	WFIKKN1	6.1878	-0.793961	0.384608	-2.06434	0.0389859	0.559611	WAP, follistatin/kazal, immunoglobulin, kunitz and netrin domain containing 1 [Source:HGNC Symbol;Acc:HGNC:30912]	WFIKKN1
ENSG00000139990.18	DCAF5	13.4803	-1.04397	0.505729	-2.0643	0.0389894	0.559611	DDB1 and CUL4 associated factor 5 [Source:HGNC Symbol;Acc:HGNC:20224]	DCAF5
ENSG00000226292.1	RPS3AP10	1.44269	1.00051	0.484699	2.06419	0.0390001	NA	RPS3A pseudogene 10 [Source:HGNC Symbol;Acc:HGNC:36036]	RPS3AP10
ENSG00000282180.1	IGHV3-42	1.43908	1.0787	0.522618	2.06404	0.039014	NA	immunoglobulin heavy variable 3-42 (pseudogene) [Source:HGNC Symbol;Acc:HGNC:5603]	IGHV3-42
ENSG00000226347.4	OR2J2	1.30183	1.10883	0.537372	2.06344	0.0390713	NA	olfactory receptor family 2 subfamily J member 2 [Source:HGNC Symbol;Acc:HGNC:8260]	OR2J2
ENSG00000133606.11	MKRN1	19.6227	-1.07192	0.519526	-2.06327	0.0390869	0.560004	makorin ring finger protein 1 [Source:HGNC Symbol;Acc:HGNC:7112]	MKRN1
ENSG00000271626.1	H3P42	1.33501	1.12839	0.546896	2.06327	0.0390874	NA	H3 histone pseudogene 42 [Source:HGNC Symbol;Acc:HGNC:54471]	H3P42
ENSG00000164305.19	CASP3	7.9478	-1.07459	0.520917	-2.06287	0.0391246	0.560004	caspase 3 [Source:HGNC Symbol;Acc:HGNC:1504]	CASP3
ENSG00000256189.1	AP003717.2	1.48914	0.960051	0.465407	2.06282	0.0391295	NA	developmental pluripotency associated 4 (DPPA4) pseudogene	AP003717.2
ENSG00000205718.9	MBD3L4	1.317	1.15839	0.561568	2.06278	0.0391332	NA	methyl-CpG binding domain protein 3 like 4 [Source:HGNC Symbol;Acc:HGNC:37206]	MBD3L4
ENSG00000177311.11	ZBTB38	19.1521	-1.05848	0.513166	-2.06265	0.0391464	0.560004	zinc finger and BTB domain containing 38 [Source:HGNC Symbol;Acc:HGNC:26636]	ZBTB38
ENSG00000242756.2	RHOT1P3	1.36972	1.12256	0.544275	2.06249	0.0391614	NA	ras homolog family member T1 pseudogene 3 [Source:HGNC Symbol;Acc:HGNC:37839]	RHOT1P3
ENSG00000109332.20	UBE2D3	28.674	-1.19105	0.577642	-2.06192	0.039215	0.560369	ubiquitin conjugating enzyme E2 D3 [Source:HGNC Symbol;Acc:HGNC:12476]	UBE2D3
ENSG00000240342.3	RPS2P5	4.14435	1.02888	0.499199	2.06106	0.0392971	NA	ribosomal protein S2 pseudogene 5 [Source:HGNC Symbol;Acc:HGNC:31386]	RPS2P5
ENSG00000204356.14	NELFE	3.74437	1.16194	0.563771	2.06101	0.0393021	NA	negative elongation factor complex member E [Source:HGNC Symbol;Acc:HGNC:13974]	NELFE
ENSG00000214067.2	AL360182.1	1.3339	1.07285	0.520616	2.06072	0.0393294	NA	ribosomal protein L21 (RPL21) pseudogene	AL360182.1
ENSG00000284516.1	VAMP9P	1.31193	1.10834	0.537852	2.06068	0.0393332	NA	vesicle associated membrane protein 9, pseudogene [Source:HGNC Symbol;Acc:HGNC:53817]	VAMP9P
ENSG00000109606.13	DHX15	12.3818	-1.01112	0.490878	-2.05982	0.0394156	0.561991	DEAH-box helicase 15 [Source:HGNC Symbol;Acc:HGNC:2738]	DHX15
ENSG00000100330.16	MTMR3	29.9015	-1.19858	0.581894	-2.05979	0.0394182	0.561991	myotubularin related protein 3 [Source:HGNC Symbol;Acc:HGNC:7451]	MTMR3
ENSG00000235550.1	ANKRD26P2	1.65462	0.853319	0.414318	2.05957	0.0394395	NA	ankyrin repeat domain 26 pseudogene 2 [Source:HGNC Symbol;Acc:HGNC:39687]	ANKRD26P2
ENSG00000285422.2	OOSP2	1.32176	1.13625	0.551756	2.05934	0.0394618	NA	oocyte secreted protein 2 [Source:HGNC Symbol;Acc:HGNC:26699]	OOSP2
ENSG00000185825.17	BCAP31	13.968	-1.11119	0.539626	-2.05918	0.0394768	0.561991	B cell receptor associated protein 31 [Source:HGNC Symbol;Acc:HGNC:16695]	BCAP31
ENSG00000188078.5	AL022313.1	1.28811	1.14267	0.555025	2.05877	0.039516	NA	Hermansky-Pudlak syndrome 1 (HPS1) pseudogene	AL022313.1
ENSG00000071082.11	RPL31	52.7758	-1.43238	0.695902	-2.05831	0.0395604	0.561991	ribosomal protein L31 [Source:HGNC Symbol;Acc:HGNC:10334]	RPL31
ENSG00000168028.14	RPSA	69.272	-1.43937	0.699304	-2.0583	0.0395617	0.561991	ribosomal protein SA [Source:HGNC Symbol;Acc:HGNC:6502]	RPSA
ENSG00000126778.12	SIX1	6.59618	-0.868308	0.421915	-2.05802	0.0395885	0.561991	SIX homeobox 1 [Source:HGNC Symbol;Acc:HGNC:10887]	SIX1
ENSG00000267699.2	AC091551.1	1.28929	1.16727	0.56731	2.05756	0.0396324	NA	novel protein	AC091551.1
ENSG00000170935.8	NCBP2L	2.09218	0.785168	0.381605	2.05754	0.0396341	NA	nuclear cap binding protein subunit 2 like [Source:HGNC Symbol;Acc:HGNC:31795]	NCBP2L
ENSG00000219297.1	MRPL42P3	1.30644	1.09098	0.530359	2.05706	0.0396803	NA	mitochondrial ribosomal protein L42 pseudogene 3 [Source:HGNC Symbol;Acc:HGNC:29712]	MRPL42P3
ENSG00000172673.11	THEMIS	2.68397	-0.880813	0.42823	-2.05687	0.0396988	NA	thymocyte selection associated [Source:HGNC Symbol;Acc:HGNC:21569]	THEMIS
ENSG00000281987.2	PRAMEF26	1.31705	1.09113	0.530558	2.05657	0.039728	NA	PRAME family member 26 [Source:HGNC Symbol;Acc:HGNC:49178]	PRAMEF26
ENSG00000274601.1	AC240442.1	1.37979	1.1112	0.540449	2.05607	0.0397759	NA	mannosyl (alpha-1,6-)-glycoprotein beta-1,2-N-acetylglucosaminyltransferase (MGAT2) pseudogene	AC240442.1
ENSG00000243678.12	NME2	13.024	-1.15667	0.562632	-2.05583	0.0397992	0.563506	NME/NM23 nucleoside diphosphate kinase 2 [Source:HGNC Symbol;Acc:HGNC:7850]	NME2
ENSG00000268278.1	AC123912.3	1.31496	1.05288	0.512161	2.05577	0.0398046	NA	zinc finger protein 100 (ZNF100) pseudogene	AC123912.3
ENSG00000163902.12	RPN1	18.1483	-1.17168	0.569949	-2.05576	0.0398055	0.563506	ribophorin I [Source:HGNC Symbol;Acc:HGNC:10381]	RPN1
ENSG00000204421.3	LY6G6C	1.74822	1.13388	0.551604	2.0556	0.0398212	NA	lymphocyte antigen 6 family member G6C [Source:HGNC Symbol;Acc:HGNC:13936]	LY6G6C
ENSG00000103549.22	RNF40	13.8169	-1.01693	0.494725	-2.05556	0.0398254	0.563506	ring finger protein 40 [Source:HGNC Symbol;Acc:HGNC:16867]	RNF40
ENSG00000227974.2	HCG22	1.53545	1.17203	0.570187	2.05551	0.0398295	NA	HLA complex group 22 [Source:NCBI gene (formerly Entrezgene);Acc:285834]	HCG22
ENSG00000239886.5	KRTAP9-2	1.3192	1.15783	0.563298	2.05546	0.039835	NA	keratin associated protein 9-2 [Source:HGNC Symbol;Acc:HGNC:16926]	KRTAP9-2
ENSG00000147896.4	IFNK	1.44791	0.934134	0.454521	2.0552	0.0398594	NA	interferon kappa [Source:HGNC Symbol;Acc:HGNC:21714]	IFNK
ENSG00000229168.4	RPL19P20	1.25708	1.14072	0.555072	2.05508	0.0398714	NA	ribosomal protein L19 pseudogene 20 [Source:HGNC Symbol;Acc:HGNC:35713]	RPL19P20
ENSG00000130726.12	TRIM28	18.5982	-1.203	0.585462	-2.05478	0.0399001	0.563947	tripartite motif containing 28 [Source:HGNC Symbol;Acc:HGNC:16384]	TRIM28
ENSG00000244086.1	AC110749.1	1.35409	1.06898	0.520369	2.05428	0.0399489	NA	ribosomal protein S20 pseudogene 35	AC110749.1
ENSG00000243986.2	ENO1P3	1.42487	1.01146	0.4924	2.05414	0.0399623	NA	enolase 1 pseudogene 3 [Source:HGNC Symbol;Acc:HGNC:37944]	ENO1P3
ENSG00000260514.1	AC009086.1	1.29505	1.16172	0.565619	2.05389	0.0399859	NA	ribosomal protein S10 (RPS10) pseudogene	AC009086.1
ENSG00000211955.2	IGHV3-33	1.36135	1.15972	0.564822	2.05325	0.0400484	NA	immunoglobulin heavy variable 3-33 [Source:HGNC Symbol;Acc:HGNC:5596]	IGHV3-33
ENSG00000257065.1	AL049844.1	1.52191	1.0963	0.534048	2.05282	0.0400905	NA	novel protein	AL049844.1
ENSG00000273735.4	KIR3DL2	1.30489	1.15093	0.560743	2.0525	0.0401209	NA	killer cell immunoglobulin like receptor, three Ig domains and long cytoplasmic tail 2 [Source:HGNC Symbol;Acc:HGNC:6339]	KIR3DL2
ENSG00000278143.1	NF1P7	1.52491	1.11969	0.545565	2.05235	0.0401358	NA	neurofibromin 1 pseudogene 7 [Source:HGNC Symbol;Acc:HGNC:34230]	NF1P7
ENSG00000086061.16	DNAJA1	30.6205	-1.35558	0.660612	-2.052	0.0401695	0.567137	DnaJ heat shock protein family (Hsp40) member A1 [Source:HGNC Symbol;Acc:HGNC:5229]	DNAJA1
ENSG00000240445.6	FOXO3B	4.05023	-0.663807	0.323493	-2.052	0.0401696	NA	forkhead box O3B [Source:HGNC Symbol;Acc:HGNC:3822]	FOXO3B
ENSG00000150045.12	KLRF1	1.43881	1.00335	0.489003	2.05182	0.0401874	NA	killer cell lectin like receptor F1 [Source:HGNC Symbol;Acc:HGNC:13342]	KLRF1
ENSG00000165606.10	DRGX	2.27745	-0.63759	0.310763	-2.0517	0.0401993	NA	dorsal root ganglia homeobox [Source:HGNC Symbol;Acc:HGNC:21536]	DRGX
ENSG00000257246.1	PHBP19	1.55669	1.00259	0.488685	2.05161	0.0402073	NA	prohibitin pseudogene 19 [Source:HGNC Symbol;Acc:HGNC:51552]	PHBP19
ENSG00000173678.14	SPDYE2B	1.65149	1.15552	0.563233	2.05159	0.0402094	NA	speedy/RINGO cell cycle regulator family member E2B [Source:HGNC Symbol;Acc:HGNC:48334]	SPDYE2B
ENSG00000125834.13	STK35	14.0418	-1.0712	0.522152	-2.0515	0.040218	0.567206	serine/threonine kinase 35 [Source:HGNC Symbol;Acc:HGNC:16254]	STK35
ENSG00000282076.1	KCNQ1	1.70516	1.08917	0.531222	2.05031	0.0403339	NA	potassium voltage-gated channel subfamily Q member 1 [Source:HGNC Symbol;Acc:HGNC:6294]	KCNQ1
ENSG00000130741.11	EIF2S3	17.2018	-1.08503	0.5293	-2.04994	0.0403703	0.568734	eukaryotic translation initiation factor 2 subunit gamma [Source:HGNC Symbol;Acc:HGNC:3267]	EIF2S3
ENSG00000270945.1	HSPE1P7	1.33322	1.04236	0.508504	2.04986	0.040378	NA	heat shock protein family E (Hsp10) member 1 pseudogene 7 [Source:HGNC Symbol;Acc:HGNC:49327]	HSPE1P7
ENSG00000248422.1	AC233724.3	1.32579	1.18195	0.576654	2.04967	0.040397	NA	TAF11-like protein pseudogene	AC233724.3
ENSG00000285620.1	FAM90A16P	2.64363	-1.06171	0.51812	-2.04916	0.040447	NA	family with sequence similarity 90 member A16, pseudogene [Source:HGNC Symbol;Acc:HGNC:32264]	FAM90A16P
ENSG00000105929.16	ATP6V0A4	10.0328	-1.15469	0.563628	-2.04867	0.0404939	0.569858	ATPase H+ transporting V0 subunit a4 [Source:HGNC Symbol;Acc:HGNC:866]	ATP6V0A4
ENSG00000273635.1	AC138747.1	1.37143	1.18744	0.579651	2.04854	0.0405067	NA	family with sequence similarity 108, member A1 (F	AC138747.1
ENSG00000226742.4	HSBP1L1	5.11667	-0.88535	0.432305	-2.04797	0.0405627	0.570206	heat shock factor binding protein 1 like 1 [Source:HGNC Symbol;Acc:HGNC:37243]	HSBP1L1
ENSG00000213639.10	PPP1CB	29.4224	-1.36783	0.668212	-2.047	0.0406577	0.570913	protein phosphatase 1 catalytic subunit beta [Source:HGNC Symbol;Acc:HGNC:9282]	PPP1CB
ENSG00000182087.14	TMEM259	10.0062	-0.940749	0.459673	-2.04656	0.040701	0.570913	transmembrane protein 259 [Source:HGNC Symbol;Acc:HGNC:17039]	TMEM259
ENSG00000270434.1	AC012044.1	1.25793	1.12484	0.549664	2.0464	0.0407167	NA	ataxin 1-like (ATXN1L) pseudogene	AC012044.1
ENSG00000274707.5	GU182343.2	1.25644	1.13983	0.557009	2.04635	0.0407224	NA	killer cell immunoglobulin-like receptor, two domains, long cytoplasmic tail, 5B	GU182343.2
ENSG00000284649.1	AC009093.8	1.73489	-0.641567	0.313615	-2.04571	0.0407847	NA	BTG3 associated nuclear protein (BANP) pseudogene	AC009093.8
ENSG00000284342.2	KIR3DL1	1.29469	1.13198	0.553346	2.0457	0.0407863	NA	killer cell immunoglobulin like receptor, three Ig domains and long cytoplasmic tail 1 [Source:HGNC Symbol;Acc:HGNC:6338]	KIR3DL1
ENSG00000257218.6	GATC	7.08853	-0.77619	0.379452	-2.04555	0.0408003	0.571115	glutamyl-tRNA amidotransferase subunit C [Source:HGNC Symbol;Acc:HGNC:25068]	GATC
ENSG00000255413.1	AC022880.1	1.42245	0.954113	0.466479	2.04535	0.0408202	NA	zinc finger protein 654 (ZNF654) pseudogene	AC022880.1
ENSG00000085465.13	OVGP1	2.33309	-0.728849	0.356406	-2.045	0.0408553	NA	oviductal glycoprotein 1 [Source:HGNC Symbol;Acc:HGNC:8524]	OVGP1
ENSG00000124216.4	SNAI1	2.58176	0.727507	0.35577	2.04488	0.0408666	NA	snail family transcriptional repressor 1 [Source:HGNC Symbol;Acc:HGNC:11128]	SNAI1
ENSG00000136715.19	SAP130	4.90299	-0.852838	0.417103	-2.04467	0.0408875	0.571115	Sin3A associated protein 130 [Source:HGNC Symbol;Acc:HGNC:29813]	SAP130
ENSG00000278505.5	C17orf78	1.28279	1.15488	0.564831	2.04464	0.0408902	NA	chromosome 17 open reading frame 78 [Source:HGNC Symbol;Acc:HGNC:26831]	C17orf78
ENSG00000185883.12	ATP6V0C	9.21508	-1.14863	0.561909	-2.04416	0.0409378	0.571115	ATPase H+ transporting V0 subunit c [Source:HGNC Symbol;Acc:HGNC:855]	ATP6V0C
ENSG00000137494.14	ANKRD42	8.07278	-0.8999	0.440249	-2.04407	0.0409463	0.571115	ankyrin repeat domain 42 [Source:HGNC Symbol;Acc:HGNC:26752]	ANKRD42
ENSG00000255128.1	HSPD1P3	1.39498	1.01876	0.498412	2.04401	0.0409524	NA	heat shock protein family D (Hsp60) member 1 pseudogene 3 [Source:HGNC Symbol;Acc:HGNC:5264]	HSPD1P3
ENSG00000236004.2	AL139156.3	1.39847	1.13176	0.553704	2.04399	0.0409549	NA	pseudogene similar to part of ribosomal protein L9 (RPL9)	AL139156.3
ENSG00000181555.21	SETD2	20.4282	-1.07493	0.526071	-2.04331	0.0410216	0.571115	SET domain containing 2, histone lysine methyltransferase [Source:HGNC Symbol;Acc:HGNC:18420]	SETD2
ENSG00000288602.1	C8orf44-SGK3	2.09095	1.07836	0.527757	2.04328	0.0410246	NA	C8orf44-SGK3 readthrough [Source:NCBI gene (formerly Entrezgene);Acc:100533105]	C8orf44-SGK3
ENSG00000128245.15	YWHAH	8.16503	-1.0728	0.52504	-2.04327	0.0410254	0.571115	tyrosine 3-monooxygenase/tryptophan 5-monooxygenase activation protein eta [Source:HGNC Symbol;Acc:HGNC:12853]	YWHAH
ENSG00000242515.5	UGT1A10	2.33259	-0.830077	0.406249	-2.04327	0.0410255	NA	UDP glucuronosyltransferase family 1 member A10 [Source:HGNC Symbol;Acc:HGNC:12531]	UGT1A10
ENSG00000143375.15	CGN	19.3638	-1.12012	0.548295	-2.04292	0.0410608	0.571115	cingulin [Source:HGNC Symbol;Acc:HGNC:17429]	CGN
ENSG00000235847.2	LDHAP7	1.58818	0.86052	0.421235	2.04285	0.0410674	NA	lactate dehydrogenase A pseudogene 7 [Source:HGNC Symbol;Acc:HGNC:23144]	LDHAP7
ENSG00000198074.10	AKR1B10	7.18569	1.0943	0.535674	2.04285	0.0410674	0.571115	aldo-keto reductase family 1 member B10 [Source:HGNC Symbol;Acc:HGNC:382]	AKR1B10
ENSG00000155087.4	ODF1	1.6336	0.820263	0.401532	2.04283	0.0410689	NA	outer dense fiber of sperm tails 1 [Source:HGNC Symbol;Acc:HGNC:8113]	ODF1
ENSG00000225418.1	AKR1C5P	1.34734	1.16857	0.572094	2.04262	0.0410903	NA	aldo-keto reductase family 1 member C5, pseudogene [Source:HGNC Symbol;Acc:HGNC:44679]	AKR1C5P
ENSG00000282208.1	TRBV12-3	1.33774	1.13444	0.555432	2.04245	0.041107	NA	T cell receptor beta variable 12-3 [Source:HGNC Symbol;Acc:HGNC:12185]	TRBV12-3
ENSG00000270666.1	AL021918.1	1.27327	1.12892	0.552733	2.04243	0.0411088	NA	WD repeat domain 59 (WDR59) pseudogene	AL021918.1
ENSG00000227656.3	RPL3P2	1.29251	1.11424	0.545571	2.04234	0.0411179	NA	ribosomal protein L3 pseudogene 2 [Source:HGNC Symbol;Acc:HGNC:17834]	RPL3P2
ENSG00000164576.12	SAP30L	8.03849	-0.906267	0.443859	-2.04179	0.0411721	0.571957	SAP30 like [Source:HGNC Symbol;Acc:HGNC:25663]	SAP30L
ENSG00000068697.7	LAPTM4A	11.4238	-1.20635	0.591129	-2.04075	0.0412752	0.572776	lysosomal protein transmembrane 4 alpha [Source:HGNC Symbol;Acc:HGNC:6924]	LAPTM4A
ENSG00000248616.1	ANKRD49P3	1.32583	1.00275	0.491379	2.04068	0.0412822	NA	ANKRD49 pseudogene 3 [Source:HGNC Symbol;Acc:HGNC:54621]	ANKRD49P3
ENSG00000189068.11	VSTM1	1.29569	1.09321	0.535775	2.04043	0.0413073	NA	V-set and transmembrane domain containing 1 [Source:HGNC Symbol;Acc:HGNC:29455]	VSTM1
ENSG00000203909.4	DPPA5	1.39441	1.03323	0.506655	2.03932	0.0414183	NA	developmental pluripotency associated 5 [Source:HGNC Symbol;Acc:HGNC:19201]	DPPA5
ENSG00000264911.1	AC022069.1	1.33094	1.00461	0.492641	2.03924	0.0414259	NA	zinc finger protein pseudogene	AC022069.1
ENSG00000188100.9	FAM25A	13.4955	-1.40199	0.687561	-2.03908	0.0414423	0.57396	family with sequence similarity 25 member A [Source:HGNC Symbol;Acc:HGNC:23436]	FAM25A
ENSG00000254345.1	IGKV2D-23	1.31428	1.08257	0.530928	2.03902	0.0414484	NA	immunoglobulin kappa variable 2D-23 (pseudogene) [Source:HGNC Symbol;Acc:HGNC:5796]	IGKV2D-23
ENSG00000007202.15	KIAA0100	26.2258	-1.24501	0.61061	-2.03896	0.0414543	0.57396	KIAA0100 [Source:HGNC Symbol;Acc:HGNC:28960]	KIAA0100
ENSG00000269786.1	AC044792.1	1.36214	1.05295	0.516419	2.03894	0.0414555	NA	NADH dehydrogenase pseudogene	AC044792.1
ENSG00000113083.15	LOX	3.47907	-0.666386	0.326851	-2.03881	0.0414695	NA	lysyl oxidase [Source:HGNC Symbol;Acc:HGNC:6664]	LOX
ENSG00000258643.6	BCL2L2-PABPN1	2.23752	1.39838	0.685904	2.03874	0.0414759	NA	BCL2L2-PABPN1 readthrough [Source:HGNC Symbol;Acc:HGNC:42959]	BCL2L2-PABPN1
ENSG00000074842.8	MYDGF	4.25504	1.07567	0.527657	2.03857	0.0414932	0.57396	myeloid derived growth factor [Source:HGNC Symbol;Acc:HGNC:16948]	MYDGF
ENSG00000276490.1	AL583836.1	1.33624	1.20132	0.589351	2.03838	0.0415123	NA	novel transcript	AL583836.1
ENSG00000277125.1	AC211476.4	1.4688	1.15201	0.565167	2.03835	0.0415149	NA	PMS2 postmeiotic segregation increased 2 (S. cerevisiae) (PMS2) pseudogene	AC211476.4
ENSG00000205693.4	MANSC4	1.68274	0.818053	0.401373	2.03814	0.0415363	NA	MANSC domain containing 4 [Source:HGNC Symbol;Acc:HGNC:40023]	MANSC4
ENSG00000172799.5	ZBTB8OSP2	1.41522	0.971513	0.476723	2.0379	0.04156	NA	zinc finger and BTB domain containing 8 opposite strand pseudogene 2 [Source:HGNC Symbol;Acc:HGNC:30326]	ZBTB8OSP2
ENSG00000259399.1	TGIF2-RAB5IF	2.10244	1.25476	0.615837	2.03748	0.0416019	NA	TGIF2-RAB5IF readthrough [Source:HGNC Symbol;Acc:HGNC:44664]	TGIF2-RAB5IF
ENSG00000103415.12	HMOX2	4.08631	-1.25457	0.615818	-2.03724	0.0416256	NA	heme oxygenase 2 [Source:HGNC Symbol;Acc:HGNC:5014]	HMOX2
ENSG00000280525.1	AC021146.14	1.56561	0.949769	0.466284	2.03689	0.0416611	NA	speckle-type POZ protein-like (SPOPL) pseudogene	AC021146.14
ENSG00000259996.1	RARRES2P8	1.33915	1.04889	0.514951	2.03688	0.0416623	NA	retinoic acid receptor responder 2 pseudogene 8 [Source:HGNC Symbol;Acc:HGNC:48707]	RARRES2P8
ENSG00000215217.7	C5orf49	6.74628	-1.10982	0.544906	-2.03672	0.0416784	0.575907	chromosome 5 open reading frame 49 [Source:HGNC Symbol;Acc:HGNC:27028]	C5orf49
ENSG00000227873.1	Z93242.1	1.4018	1.11064	0.545402	2.03636	0.0417141	NA	novel pseudogene	Z93242.1
ENSG00000227404.1	KRT8P20	1.83116	0.800971	0.393354	2.03626	0.0417243	NA	keratin 8 pseudogene 20 [Source:HGNC Symbol;Acc:HGNC:33372]	KRT8P20
ENSG00000167139.9	TBC1D21	1.27921	1.12542	0.552713	2.03618	0.0417325	NA	TBC1 domain family member 21 [Source:HGNC Symbol;Acc:HGNC:28536]	TBC1D21
ENSG00000277436.1	REXO1L5P	1.28925	1.1366	0.558242	2.03603	0.041747	NA	REXO1 like 5, pseudogene [Source:HGNC Symbol;Acc:HGNC:32242]	REXO1L5P
ENSG00000172058.16	SERF1A	1.89172	-0.987302	0.48497	-2.0358	0.0417704	NA	small EDRK-rich factor 1A [Source:HGNC Symbol;Acc:HGNC:10755]	SERF1A
ENSG00000182625.3	AC091046.1	1.38069	1.14035	0.560243	2.03546	0.0418047	NA	guanine nucleotide binding protein (G protein), gamma 10 (GNG10) pseudogene	AC091046.1
ENSG00000228480.1	AC130464.1	1.65893	0.924395	0.454307	2.03474	0.0418774	NA	ER degradation enhancer, mannosidase alpha-like 1 (EDEM1) pseudogene	AC130464.1
ENSG00000085511.20	MAP3K4	10.1734	-0.929161	0.456732	-2.03437	0.0419146	0.57842	mitogen-activated protein kinase kinase kinase 4 [Source:HGNC Symbol;Acc:HGNC:6856]	MAP3K4
ENSG00000152778.10	IFIT5	7.28069	-1.12657	0.553884	-2.03394	0.0419575	0.57842	interferon induced protein with tetratricopeptide repeats 5 [Source:HGNC Symbol;Acc:HGNC:13328]	IFIT5
ENSG00000135624.16	CCT7	11.8283	-1.09161	0.536794	-2.03358	0.041994	0.57842	chaperonin containing TCP1 subunit 7 [Source:HGNC Symbol;Acc:HGNC:1622]	CCT7
ENSG00000227988.1	TDGF1P1	1.30166	1.06884	0.525623	2.03347	0.0420051	NA	teratocarcinoma-derived growth factor 1 pseudogene 1 [Source:HGNC Symbol;Acc:HGNC:42350]	TDGF1P1
ENSG00000239919.1	SNRPGP3	1.2772	1.11473	0.548261	2.03321	0.0420317	NA	small nuclear ribonucleoprotein polypeptide G pseudogene 3 [Source:HGNC Symbol;Acc:HGNC:39322]	SNRPGP3
ENSG00000278685.4	IQCA1L	2.37628	0.797045	0.392052	2.03301	0.0420518	NA	IQ motif containing with AAA domain 1 like [Source:HGNC Symbol;Acc:HGNC:22831]	IQCA1L
ENSG00000237254.2	TRBV30	1.26827	1.1307	0.556292	2.03257	0.0420964	NA	T cell receptor beta variable 30 [Source:HGNC Symbol;Acc:HGNC:12214]	TRBV30
ENSG00000283681.4	TCF20	1.36612	1.17983	0.580469	2.03255	0.0420984	NA	transcription factor 20 [Source:HGNC Symbol;Acc:HGNC:11631]	TCF20
ENSG00000271402.1	IGKV2OR2-2	1.29614	1.12961	0.555807	2.03239	0.0421146	NA	immunoglobulin kappa variable 2/OR2-2 (pseudogene) [Source:HGNC Symbol;Acc:HGNC:5808]	IGKV2OR2-2
ENSG00000205413.8	SAMD9	27.1863	-1.42875	0.703132	-2.03198	0.0421562	0.57943	sterile alpha motif domain containing 9 [Source:HGNC Symbol;Acc:HGNC:1348]	SAMD9
ENSG00000184678.10	H2BC21	15.2011	-1.29139	0.635538	-2.03197	0.0421566	0.57943	H2B clustered histone 21 [Source:HGNC Symbol;Acc:HGNC:4760]	H2BC21
ENSG00000282509.1	ULK4P3	1.35554	1.11442	0.548591	2.03143	0.0422113	NA	ULK4 pseudogene 3 [Source:HGNC Symbol;Acc:HGNC:15777]	ULK4P3
ENSG00000156642.17	NPTN	11.327	-1.06032	0.521964	-2.03141	0.0422134	0.579596	neuroplastin [Source:HGNC Symbol;Acc:HGNC:17867]	NPTN
ENSG00000285188.1	AC008397.2	2.64697	-0.834113	0.410703	-2.03094	0.0422609	NA	novel protein	AC008397.2
ENSG00000237514.3	PTP4A1P7	1.35519	1.08019	0.531896	2.03082	0.042273	NA	PTP4A1 pseudogene 7 [Source:HGNC Symbol;Acc:HGNC:41934]	PTP4A1P7
ENSG00000126432.14	PRDX5	32.8698	-1.38621	0.682607	-2.03076	0.0422796	0.579677	peroxiredoxin 5 [Source:HGNC Symbol;Acc:HGNC:9355]	PRDX5
ENSG00000164109.14	MAD2L1	4.44592	-0.636615	0.313531	-2.03047	0.0423086	0.579677	mitotic arrest deficient 2 like 1 [Source:HGNC Symbol;Acc:HGNC:6763]	MAD2L1
ENSG00000276550.4	HERC2P2	4.03336	-0.913522	0.449919	-2.03041	0.0423147	NA	hect domain and RLD 2 pseudogene 2 [Source:HGNC Symbol;Acc:HGNC:4870]	HERC2P2
ENSG00000225505.1	AC104332.1	1.39299	1.0197	0.50224	2.03031	0.0423246	NA	novel pseudogene	AC104332.1
ENSG00000251694.1	USP17L9P	2.86619	-1.06641	0.525276	-2.0302	0.0423366	NA	ubiquitin specific peptidase 17 like family member 9, pseudogene [Source:HGNC Symbol;Acc:HGNC:12615]	USP17L9P
ENSG00000249347.1	AC073648.1	1.56256	1.02549	0.505182	2.02995	0.0423617	NA	pseudogene similar to part of chromosome 11 open reading frame2 (C11orf2)	AC073648.1
ENSG00000285343.2	PPP1R3B	15.8145	1.46917	0.724015	2.0292	0.0424378	0.580501	protein phosphatase 1 regulatory subunit 3B [Source:HGNC Symbol;Acc:HGNC:14942]	PPP1R3B
ENSG00000165637.13	VDAC2	15.8813	-1.25764	0.619832	-2.029	0.0424582	0.580501	voltage dependent anion channel 2 [Source:HGNC Symbol;Acc:HGNC:12672]	VDAC2
ENSG00000275290.4	LILRA2	1.6044	1.09755	0.541137	2.02822	0.0425374	NA	leukocyte immunoglobulin like receptor A2 [Source:HGNC Symbol;Acc:HGNC:6603]	LILRA2
ENSG00000162819.12	BROX	33.9538	1.11721	0.550886	2.02802	0.0425582	0.581256	BRO1 domain and CAAX motif containing [Source:HGNC Symbol;Acc:HGNC:26512]	BROX
ENSG00000278019.2	AC245690.1	1.37432	1.16862	0.576403	2.02744	0.0426175	NA	glucuronidase, beta (GUSB) pseudogene	AC245690.1
ENSG00000236178.11	VARS2	2.19792	1.02211	0.504158	2.02737	0.0426248	NA	valyl-tRNA synthetase 2, mitochondrial [Source:HGNC Symbol;Acc:HGNC:21642]	VARS2
ENSG00000224378.9	MICB	1.43712	1.02672	0.506458	2.02726	0.0426358	NA	MHC class I polypeptide-related sequence B [Source:HGNC Symbol;Acc:HGNC:7091]	MICB
ENSG00000248696.1	AC011406.1	1.30224	1.13059	0.557731	2.02713	0.0426496	NA	Transmembrane protein pseudogene	AC011406.1
ENSG00000240247.7	DEFA1B	1.65894	1.11507	0.550121	2.02696	0.0426661	NA	defensin alpha 1B [Source:HGNC Symbol;Acc:HGNC:33596]	DEFA1B
ENSG00000235379.1	RPL7P31	1.30675	1.08155	0.533653	2.02669	0.0426939	NA	ribosomal protein L7 pseudogene 31 [Source:HGNC Symbol;Acc:HGNC:36988]	RPL7P31
ENSG00000116209.12	TMEM59	27.7309	-1.15239	0.568613	-2.02667	0.042696	0.582524	transmembrane protein 59 [Source:HGNC Symbol;Acc:HGNC:1239]	TMEM59
ENSG00000253340.1	AC087272.1	1.28759	1.09989	0.542732	2.02658	0.0427049	NA	programmed cell death 10 (PDCD10) pseudogene	AC087272.1
ENSG00000259156.7	CHEK2P2	4.59709	-0.758855	0.374635	-2.02559	0.0428072	0.583429	checkpoint kinase 2 pseudogene 2 [Source:HGNC Symbol;Acc:HGNC:43578]	CHEK2P2
ENSG00000064270.13	ATP2C2	9.65842	-0.947419	0.46787	-2.02496	0.0428713	0.583689	ATPase secretory pathway Ca2+ transporting 2 [Source:HGNC Symbol;Acc:HGNC:29103]	ATP2C2
ENSG00000236900.1	TIMM9P1	1.30715	1.12731	0.556922	2.02419	0.0429507	NA	TIMM9 pseudogene 1 [Source:HGNC Symbol;Acc:HGNC:39928]	TIMM9P1
ENSG00000275903.2	PSMB3	2.5247	1.11384	0.550269	2.02417	0.0429524	NA	proteasome 20S subunit beta 3 [Source:HGNC Symbol;Acc:HGNC:9540]	PSMB3
ENSG00000227600.11	PPT2	1.59742	-0.771234	0.381023	-2.02411	0.0429587	NA	palmitoyl-protein thioesterase 2 [Source:HGNC Symbol;Acc:HGNC:9326]	PPT2
ENSG00000225787.1	LSM3P3	1.36465	1.09045	0.538849	2.02366	0.0430055	NA	LSM3 homolog, U6 small nuclear RNA and mRNA degradation associated pseudogene 3 [Source:HGNC Symbol;Acc:HGNC:44348]	LSM3P3
ENSG00000092148.13	HECTD1	44.1765	-1.26972	0.627478	-2.02352	0.0430191	0.585087	HECT domain E3 ubiquitin protein ligase 1 [Source:HGNC Symbol;Acc:HGNC:20157]	HECTD1
ENSG00000116752.6	BCAS2	3.68918	-0.951521	0.47024	-2.02348	0.0430239	NA	BCAS2 pre-mRNA processing factor [Source:HGNC Symbol;Acc:HGNC:975]	BCAS2
ENSG00000249209.2	AP000311.1	1.84093	0.837676	0.414131	2.02273	0.0431006	NA	novel protein similar to ATP synthase delta (OSCP) subunit domain	AP000311.1
ENSG00000251163.1	PRELID3BP4	1.42105	0.967103	0.478169	2.02251	0.0431234	NA	PRELI domain containing 3B pseudogene 4 [Source:HGNC Symbol;Acc:HGNC:49066]	PRELID3BP4
ENSG00000197408.10	CYP2B6	6.09365	-0.740864	0.366322	-2.02244	0.0431313	0.585999	cytochrome P450 family 2 subfamily B member 6 [Source:HGNC Symbol;Acc:HGNC:2615]	CYP2B6
ENSG00000233890.6	TCF19	1.53987	-0.890195	0.440198	-2.02226	0.0431493	NA	transcription factor 19 [Source:HGNC Symbol;Acc:HGNC:11629]	TCF19
ENSG00000281065.1	AP000350.9	1.42474	1.15045	0.569203	2.02116	0.043263	NA	glutathione S-transferase (GST) theta pseudogene	AP000350.9
ENSG00000273897.1	PMS2P8	1.33345	1.15962	0.573893	2.02061	0.0433199	NA	PMS1 homolog 2, mismatch repair system component pseudogene 8 [Source:HGNC Symbol;Acc:HGNC:33516]	PMS2P8
ENSG00000285292.1	ABCF2-H2BE1	2.28613	1.33189	0.659213	2.02042	0.0433395	NA	ABCF2-H2BE1 readthrough [Source:HGNC Symbol;Acc:HGNC:54751]	ABCF2-H2BE1
ENSG00000224589.1	ORC1P1	1.29431	1.08322	0.536218	2.02011	0.043372	NA	ORC1 pseudogene 1 [Source:HGNC Symbol;Acc:HGNC:54921]	ORC1P1
ENSG00000158246.8	TENT5B	5.94735	-0.954228	0.472366	-2.0201	0.0433727	0.588662	terminal nucleotidyltransferase 5B [Source:HGNC Symbol;Acc:HGNC:28273]	TENT5B
ENSG00000226010.1	AL355852.1	1.54574	0.948795	0.46988	2.01923	0.0434633	NA	zinc finger protein pseudogene	AL355852.1
ENSG00000237628.2	MTCO2P19	1.284	1.11373	0.551674	2.01882	0.0435061	NA	MT-CO2 pseudogene 19 [Source:HGNC Symbol;Acc:HGNC:52035]	MTCO2P19
ENSG00000255977.1	AC006927.1	1.49563	0.906829	0.44928	2.01841	0.0435491	NA	clathrin, light chain A (CLTA) pseudogene	AC006927.1
ENSG00000100427.16	MLC1	3.28396	-0.68053	0.337169	-2.01836	0.0435535	NA	modulator of VRAC current 1 [Source:HGNC Symbol;Acc:HGNC:17082]	MLC1
ENSG00000137288.10	UQCC2	5.32679	-0.897496	0.444719	-2.01812	0.0435787	0.589386	ubiquinol-cytochrome c reductase complex assembly factor 2 [Source:HGNC Symbol;Acc:HGNC:21237]	UQCC2
ENSG00000214641.3	AL445529.1	1.29784	1.13351	0.561673	2.01809	0.0435815	NA	ribosomal protein S15a (RPS15A) pseudogene	AL445529.1
ENSG00000285976.2	AL135905.2	6.31354	-1.10458	0.547477	-2.01757	0.0436357	0.589386	novel protein	AL135905.2
ENSG00000100439.10	ABHD4	6.80232	-0.860961	0.426801	-2.01724	0.0436703	0.589386	abhydrolase domain containing 4, N-acyl phospholipase B [Source:HGNC Symbol;Acc:HGNC:20154]	ABHD4
ENSG00000259657.1	PIGHP1	1.44376	1.00217	0.496863	2.01699	0.0436962	NA	phosphatidylinositol glycan anchor biosynthesis class H pseudogene 1 [Source:HGNC Symbol;Acc:HGNC:45152]	PIGHP1
ENSG00000225051.5	HMGB3P22	1.28915	1.1425	0.566442	2.01697	0.0436983	NA	high mobility group box 3 pseudogene 22 [Source:HGNC Symbol;Acc:HGNC:39314]	HMGB3P22
ENSG00000240590.1	RPSAP48	5.34045	1.15475	0.572553	2.01685	0.0437116	0.589386	ribosomal protein SA pseudogene 48 [Source:HGNC Symbol;Acc:HGNC:36646]	RPSAP48
ENSG00000147400.10	CETN2	9.1274	-1.17336	0.581813	-2.01672	0.0437246	0.589386	centrin 2 [Source:HGNC Symbol;Acc:HGNC:1867]	CETN2
ENSG00000141441.16	GAREM1	8.148	-0.930713	0.461531	-2.01658	0.0437399	0.589386	GRB2 associated regulator of MAPK1 subtype 1 [Source:HGNC Symbol;Acc:HGNC:26136]	GAREM1
ENSG00000263309.6	KRT23	18.6042	-1.21688	0.603494	-2.01639	0.0437591	0.589386	keratin 23 [Source:HGNC Symbol;Acc:HGNC:6438]	KRT23
ENSG00000163950.13	SLBP	3.02508	-0.888331	0.440555	-2.01639	0.0437592	NA	stem-loop binding protein [Source:HGNC Symbol;Acc:HGNC:10904]	SLBP
ENSG00000234559.1	RPL22P7	1.32766	0.982098	0.487087	2.01627	0.0437719	NA	ribosomal protein L22 pseudogene 7 [Source:HGNC Symbol;Acc:HGNC:35602]	RPL22P7
ENSG00000267022.1	AC067968.1	1.57129	1.17198	0.581297	2.01614	0.0437849	NA	novel protein	AC067968.1
ENSG00000144035.4	NAT8	1.42597	0.987993	0.490077	2.016	0.0438001	NA	N-acetyltransferase 8 (putative) [Source:HGNC Symbol;Acc:HGNC:18069]	NAT8
ENSG00000186244.7	AC091180.1	1.30677	1.04971	0.520725	2.01586	0.043815	NA	ribosomal protein L21 (RPL21) pseudogene	AC091180.1
ENSG00000235040.1	MTCO3P1	1.2766	1.11363	0.552551	2.01543	0.0438594	NA	MT-CO3 pseudogene 1 [Source:HGNC Symbol;Acc:HGNC:31342]	MTCO3P1
ENSG00000182162.11	P2RY8	4.9191	-0.652493	0.323803	-2.0151	0.0438945	0.589386	P2Y receptor family member 8 [Source:HGNC Symbol;Acc:HGNC:15524]	P2RY8
ENSG00000275321.1	AC010329.3	1.35518	0.996559	0.494571	2.015	0.0439049	NA	novel zinc finger pseudogene	AC010329.3
ENSG00000278790.1	DUX4L12	1.41163	1.19535	0.593249	2.01493	0.0439124	NA	double homeobox 4 like 12 (pseudogene) [Source:HGNC Symbol;Acc:HGNC:38671]	DUX4L12
ENSG00000140941.14	MAP1LC3B	16.2801	-1.14899	0.570331	-2.0146	0.043947	0.589386	microtubule associated protein 1 light chain 3 beta [Source:HGNC Symbol;Acc:HGNC:13352]	MAP1LC3B
ENSG00000248843.1	AL645949.2	1.49024	1.01832	0.505485	2.01454	0.0439528	NA	ribosomal protein L7a (RPL7A) pseudogene	AL645949.2
ENSG00000146242.9	TPBG	1.40993	1.20009	0.59572	2.01452	0.0439552	NA	trophoblast glycoprotein [Source:HGNC Symbol;Acc:HGNC:12004]	TPBG
ENSG00000237684.1	RPSAP35	1.379	1.00182	0.49732	2.01444	0.0439632	NA	ribosomal protein SA pseudogene 35 [Source:HGNC Symbol;Acc:HGNC:36447]	RPSAP35
ENSG00000115677.17	HDLBP	57.6373	-1.24765	0.619363	-2.0144	0.0439674	0.589386	high density lipoprotein binding protein [Source:HGNC Symbol;Acc:HGNC:4857]	HDLBP
ENSG00000284576.1	TBC1D3P4	1.32421	1.13238	0.562161	2.01434	0.043974	NA	TBC1 domain family member 3 pseudogene 4 [Source:HGNC Symbol;Acc:HGNC:32409]	TBC1D3P4
ENSG00000034713.8	GABARAPL2	11.6832	-1.03179	0.512248	-2.01425	0.0439835	0.589386	GABA type A receptor associated protein like 2 [Source:HGNC Symbol;Acc:HGNC:13291]	GABARAPL2
ENSG00000106245.11	BUD31	8.84393	-0.960287	0.476764	-2.01418	0.0439907	0.589386	BUD31 homolog [Source:HGNC Symbol;Acc:HGNC:29629]	BUD31
ENSG00000219073.8	CELA3B	1.67389	0.820609	0.407461	2.01395	0.0440143	NA	chymotrypsin like elastase 3B [Source:HGNC Symbol;Acc:HGNC:15945]	CELA3B
ENSG00000124562.10	SNRPC	4.79916	-0.889139	0.441494	-2.01393	0.0440166	0.589386	small nuclear ribonucleoprotein polypeptide C [Source:HGNC Symbol;Acc:HGNC:11157]	SNRPC
ENSG00000234846.7	NEU1	1.87983	1.17731	0.584692	2.01356	0.0440561	NA	neuraminidase 1 [Source:HGNC Symbol;Acc:HGNC:7758]	NEU1
ENSG00000130764.10	LRRC47	9.9811	-0.862646	0.428592	-2.01274	0.0441415	0.590449	leucine rich repeat containing 47 [Source:HGNC Symbol;Acc:HGNC:29207]	LRRC47
ENSG00000237169.1	RPL12P27	1.39012	1.05539	0.524437	2.01243	0.0441744	NA	ribosomal protein L12 pseudogene 27 [Source:HGNC Symbol;Acc:HGNC:36916]	RPL12P27
ENSG00000232312.6	GPANK1	2.81994	1.17136	0.58225	2.01178	0.0442435	NA	G-patch domain and ankyrin repeats 1 [Source:HGNC Symbol;Acc:HGNC:13920]	GPANK1
ENSG00000263127.1	RPL4P5	1.53377	0.894343	0.444554	2.01177	0.0442438	NA	ribosomal protein L4 pseudogene 5 [Source:HGNC Symbol;Acc:HGNC:35699]	RPL4P5
ENSG00000278516.1	LENG1	1.48436	1.14926	0.571276	2.01174	0.0442473	NA	leukocyte receptor cluster member 1 [Source:HGNC Symbol;Acc:HGNC:15502]	LENG1
ENSG00000261812.6	TUBB8P7	3.34731	-0.683042	0.339607	-2.01128	0.0442963	NA	tubulin beta 8 class VIII pseudogene 7 [Source:HGNC Symbol;Acc:HGNC:42345]	TUBB8P7
ENSG00000211895.5	IGHA1	1.58385	1.09386	0.54391	2.0111	0.0443146	NA	immunoglobulin heavy constant alpha 1 [Source:HGNC Symbol;Acc:HGNC:5478]	IGHA1
ENSG00000219375.1	AL139095.1	1.39859	0.933027	0.463948	2.01106	0.044319	NA	ATP synthase, H+ transporting, mitochondrial Fo complex, subunit C3 (subunit 9) (ATP5G3) pseudogene	AL139095.1
ENSG00000156453.14	PCDH1	26.1503	-1.15988	0.576754	-2.01104	0.044321	0.591408	protocadherin 1 [Source:HGNC Symbol;Acc:HGNC:8655]	PCDH1
ENSG00000280601.1	AP000350.8	1.32801	1.08189	0.537996	2.01095	0.0443303	NA	glutathione S-transferase (GST) theta pseudogene	AP000350.8
ENSG00000271386.1	SRGNP1	1.3069	1.10525	0.549621	2.01094	0.0443321	NA	serglycin pseudogene 1 [Source:HGNC Symbol;Acc:HGNC:49107]	SRGNP1
ENSG00000257405.1	AC079600.1	1.28366	1.10166	0.547924	2.01062	0.044366	NA	CDGSH iron sulfur domain pseudogene	AC079600.1
ENSG00000239836.7	PSMB9	8.54032	-1.12092	0.557513	-2.01057	0.0443714	0.591408	proteasome 20S subunit beta 9 [Source:HGNC Symbol;Acc:HGNC:9546]	PSMB9
ENSG00000120727.13	PAIP2	7.20982	-0.827315	0.411556	-2.01021	0.0444086	0.591408	poly(A) binding protein interacting protein 2 [Source:HGNC Symbol;Acc:HGNC:17970]	PAIP2
ENSG00000288339.1	AC275284.3	1.4341	1.09846	0.546459	2.01014	0.0444163	NA	0	AC275284.3
ENSG00000229496.10	DDX39B	8.65432	-1.13808	0.566201	-2.01002	0.0444288	0.591408	DExD-box helicase 39B [Source:HGNC Symbol;Acc:HGNC:13917]	DDX39B
ENSG00000231123.1	SPATA20P1	1.43891	1.05385	0.52439	2.00967	0.0444657	NA	spermatogenesis associated 20 pseudogene 1 [Source:HGNC Symbol;Acc:HGNC:39636]	SPATA20P1
ENSG00000166592.12	RRAD	10.8645	-1.01772	0.506445	-2.00953	0.0444807	0.591408	RRAD, Ras related glycolysis inhibitor and calcium channel regulator [Source:HGNC Symbol;Acc:HGNC:10446]	RRAD
ENSG00000250913.2	USP17L23	1.50089	1.20917	0.601718	2.00953	0.0444808	NA	ubiquitin specific peptidase 17 like family member 23 [Source:HGNC Symbol;Acc:HGNC:44451]	USP17L23
ENSG00000143514.17	TP53BP2	17.172	-1.1305	0.562584	-2.00948	0.0444866	0.591408	tumor protein p53 binding protein 2 [Source:HGNC Symbol;Acc:HGNC:12000]	TP53BP2
ENSG00000275381.1	AC019206.1	1.32539	1.09575	0.545307	2.00942	0.0444925	NA	Zinc finger protein 607 (ZNF607) pseudogene	AC019206.1
ENSG00000275156.4	NCR1	1.47711	1.0206	0.508051	2.00885	0.0445527	NA	natural cytotoxicity triggering receptor 1 [Source:HGNC Symbol;Acc:HGNC:6731]	NCR1
ENSG00000250562.1	RPL38P4	1.32598	1.12319	0.55915	2.00874	0.0445648	NA	RPL38 pseudogene 4 [Source:HGNC Symbol;Acc:HGNC:48867]	RPL38P4
ENSG00000225025.2	KIF4CP	1.39349	0.966366	0.481149	2.00846	0.0445949	NA	kinesin family member 4C, pseudogene [Source:HGNC Symbol;Acc:HGNC:13340]	KIF4CP
ENSG00000271088.1	AL161722.2	1.81453	0.835812	0.416209	2.00815	0.0446271	NA	CDC42 binding protein kinase beta (DMPK-like) (CDC42BPB) pseudogene	AL161722.2
ENSG00000256355.1	NTAN1P3	1.48928	0.996854	0.496439	2.00801	0.0446422	NA	N-terminal asparagine amidase pseudogene 3 [Source:HGNC Symbol;Acc:HGNC:45263]	NTAN1P3
ENSG00000236567.2	TCF3P1	3.34255	-0.715195	0.356177	-2.00797	0.044646	NA	transcription factor 3 pseudogene 1 [Source:HGNC Symbol;Acc:HGNC:49742]	TCF3P1
ENSG00000255439.6	AC135050.2	1.44097	1.132	0.563758	2.00795	0.0446491	NA	novel protein, VKORC1 and PRSS53 readthrough	AC135050.2
ENSG00000205531.13	NAP1L4	7.8612	-1.23128	0.613268	-2.00773	0.0446718	0.593261	nucleosome assembly protein 1 like 4 [Source:HGNC Symbol;Acc:HGNC:7640]	NAP1L4
ENSG00000224590.1	MTND3P16	1.33978	1.04199	0.519048	2.00751	0.0446954	NA	MT-ND3 pseudogene 16 [Source:HGNC Symbol;Acc:HGNC:52076]	MTND3P16
ENSG00000137133.11	HINT2	3.46398	-0.865491	0.431142	-2.00744	0.0447031	NA	histidine triad nucleotide binding protein 2 [Source:HGNC Symbol;Acc:HGNC:18344]	HINT2
ENSG00000116745.7	RPE65	1.6618	0.893391	0.44506	2.00735	0.0447123	NA	retinoid isomerohydrolase RPE65 [Source:HGNC Symbol;Acc:HGNC:10294]	RPE65
ENSG00000249936.3	RAC1P2	1.43548	1.17353	0.58466	2.00721	0.0447274	NA	Rac family small GTPase 1 pseudogene 2 [Source:HGNC Symbol;Acc:HGNC:31414]	RAC1P2
ENSG00000233810.1	MOB1AP2	1.31732	1.06942	0.532852	2.00698	0.044752	NA	MOB kinase activator 1A pseudogene 2 [Source:HGNC Symbol;Acc:HGNC:42639]	MOB1AP2
ENSG00000240667.1	NBPF18P	1.35736	1.14968	0.572922	2.0067	0.0447821	NA	NBPF member 18, pseudogene [Source:HGNC Symbol;Acc:HGNC:31998]	NBPF18P
ENSG00000228316.1	MTATP6P19	1.4574	0.978351	0.487553	2.00666	0.0447863	NA	MT-ATP6 pseudogene 19 [Source:HGNC Symbol;Acc:HGNC:52064]	MTATP6P19
ENSG00000143554.14	SLC27A3	1.31994	1.1544	0.575338	2.00647	0.0448063	NA	solute carrier family 27 member 3 [Source:HGNC Symbol;Acc:HGNC:10997]	SLC27A3
ENSG00000112306.8	RPS12	75.9968	-1.54703	0.771091	-2.00629	0.044825	0.594687	ribosomal protein S12 [Source:HGNC Symbol;Acc:HGNC:10385]	RPS12
ENSG00000230994.1	FGFR3P1	1.26186	1.12228	0.559382	2.00629	0.0448253	NA	fibroblast growth factor receptor 3 pseudogene 1 [Source:HGNC Symbol;Acc:HGNC:21664]	FGFR3P1
ENSG00000116729.14	WLS	9.12398	-0.947555	0.472414	-2.00577	0.0448805	0.594815	Wnt ligand secretion mediator [Source:HGNC Symbol;Acc:HGNC:30238]	WLS
ENSG00000251334.2	AC020593.1	1.40125	1.03985	0.518645	2.00494	0.0449691	NA	novel pseudogene	AC020593.1
ENSG00000234017.1	AC022018.1	1.32555	1.06808	0.532914	2.00423	0.0450452	NA	pseudogene similar to part of eukaryotic translation elongation factor 1 alpha 1 (EEF1A1)	AC022018.1
ENSG00000112238.12	PRDM13	2.58429	-0.716577	0.357537	-2.00421	0.0450481	NA	PR/SET domain 13 [Source:HGNC Symbol;Acc:HGNC:13998]	PRDM13
ENSG00000255302.5	EID1	6.89032	-0.96414	0.481098	-2.00404	0.0450655	0.596658	EP300 interacting inhibitor of differentiation 1 [Source:HGNC Symbol;Acc:HGNC:1191]	EID1
ENSG00000185686.18	PRAME	2.02661	0.866747	0.432511	2.00399	0.0450712	NA	PRAME nuclear receptor transcriptional regulator [Source:HGNC Symbol;Acc:HGNC:9336]	PRAME
ENSG00000277092.4	LILRA4	1.46091	1.04807	0.523087	2.00362	0.0451103	NA	leukocyte immunoglobulin like receptor A4 [Source:HGNC Symbol;Acc:HGNC:15503]	LILRA4
ENSG00000008323.15	PLEKHG6	7.37678	-0.904135	0.451328	-2.00328	0.0451474	0.596769	pleckstrin homology and RhoGEF domain containing G6 [Source:HGNC Symbol;Acc:HGNC:25562]	PLEKHG6
ENSG00000256075.1	AC008033.1	1.76358	0.794248	0.396527	2.00301	0.0451761	NA	proteasome (prosome, macropain) 26S subunit, ATPase, 6 (PSMC6) pseudogene	AC008033.1
ENSG00000284920.1	RPS3AP34	1.43411	1.03346	0.516043	2.00266	0.0452141	NA	RPS3A pseudogene 34 [Source:HGNC Symbol;Acc:HGNC:36293]	RPS3AP34
ENSG00000270647.6	TAF15	4.26012	-1.25431	0.626325	-2.00265	0.0452146	0.596769	TATA-box binding protein associated factor 15 [Source:HGNC Symbol;Acc:HGNC:11547]	TAF15
ENSG00000280436.1	CR392039.4	1.5659	0.913967	0.456392	2.00259	0.0452213	NA	asparagine synthetase (glutamine-hydrolyzing) (ASNS) pseudogene	CR392039.4
ENSG00000136573.14	BLK	4.32815	-0.655541	0.327383	-2.00237	0.0452453	0.596769	BLK proto-oncogene, Src family tyrosine kinase [Source:HGNC Symbol;Acc:HGNC:1057]	BLK
ENSG00000063241.8	ISOC2	8.75203	-0.822087	0.410657	-2.00189	0.045297	0.596769	isochorismatase domain containing 2 [Source:HGNC Symbol;Acc:HGNC:26278]	ISOC2
ENSG00000280774.2	LEUTX	1.29636	1.10805	0.553514	2.00185	0.0453005	NA	leucine twenty homeobox [Source:HGNC Symbol;Acc:HGNC:31953]	LEUTX
ENSG00000197935.7	ZNF311	1.32978	1.14677	0.572865	2.00182	0.0453044	NA	zinc finger protein 311 [Source:HGNC Symbol;Acc:HGNC:13847]	ZNF311
ENSG00000217930.8	PAM16	1.30127	1.15634	0.577698	2.00164	0.0453233	NA	presequence translocase associated motor 16 [Source:HGNC Symbol;Acc:HGNC:29679]	PAM16
ENSG00000091542.9	ALKBH5	14.8111	-1.14954	0.574347	-2.00148	0.0453406	0.596769	alkB homolog 5, RNA demethylase [Source:HGNC Symbol;Acc:HGNC:25996]	ALKBH5
ENSG00000198406.7	BZW1P2	5.57486	-1.41692	0.707968	-2.0014	0.0453498	0.596769	basic leucine zipper and W2 domains 1 pseudogene 2 [Source:HGNC Symbol;Acc:HGNC:33954]	BZW1P2
ENSG00000198759.12	EGFL6	2.37607	0.946184	0.47291	2.00077	0.045417	NA	EGF like domain multiple 6 [Source:HGNC Symbol;Acc:HGNC:3235]	EGFL6
ENSG00000173295.8	FAM86B3P	1.30107	1.13675	0.568174	2.00071	0.0454235	NA	family with sequence similarity 86 member B3, pseudogene [Source:HGNC Symbol;Acc:HGNC:44371]	FAM86B3P
ENSG00000154198.14	CYP4Z2P	1.44773	1.02296	0.511343	2.00053	0.0454427	NA	cytochrome P450 family 4 subfamily Z member 2, pseudogene [Source:HGNC Symbol;Acc:HGNC:24426]	CYP4Z2P
ENSG00000263199.1	AC005951.1	1.28185	1.104	0.552009	1.99996	0.0455046	NA	myosin, light chain 12-like, regulatory pseudogene	AC005951.1
ENSG00000120705.13	ETF1	21.1335	-1.14524	0.572796	-1.99938	0.045567	0.599019	eukaryotic translation termination factor 1 [Source:HGNC Symbol;Acc:HGNC:3477]	ETF1
ENSG00000277104.4	TADA2A	2.96476	-0.944835	0.472565	-1.99938	0.0455676	NA	transcriptional adaptor 2A [Source:HGNC Symbol;Acc:HGNC:11531]	TADA2A
ENSG00000174016.11	TENT5D	1.62382	0.863468	0.431871	1.99937	0.0455686	NA	terminal nucleotidyltransferase 5D [Source:HGNC Symbol;Acc:HGNC:28399]	TENT5D
ENSG00000257905.1	AC004486.1	1.35133	1.12694	0.563766	1.99895	0.0456141	NA	ubiquitin family Domain containing pseudogene	AC004486.1
ENSG00000211957.2	IGHV3-35	1.26102	1.08058	0.540808	1.99809	0.0457074	NA	immunoglobulin heavy variable 3-35 (non-functional) [Source:HGNC Symbol;Acc:HGNC:5598]	IGHV3-35
ENSG00000204314.12	PRRT1	1.29539	1.14675	0.574073	1.99756	0.0457641	NA	proline rich transmembrane protein 1 [Source:HGNC Symbol;Acc:HGNC:13943]	PRRT1
ENSG00000009709.12	PAX7	12.7496	-1.04029	0.520785	-1.99754	0.0457661	0.599895	paired box 7 [Source:HGNC Symbol;Acc:HGNC:8621]	PAX7
ENSG00000288616.1	AC090373.2	6.58649	-1.04488	0.523083	-1.99754	0.0457671	0.599895	elongin A3 family member D	AC090373.2
ENSG00000143393.16	PI4KB	13.47	-1.07091	0.536127	-1.99749	0.0457723	0.599895	phosphatidylinositol 4-kinase beta [Source:HGNC Symbol;Acc:HGNC:8984]	PI4KB
ENSG00000231112.1	MTHFD2P3	1.37602	1.17363	0.587737	1.99686	0.0458408	NA	methylenetetrahydrofolate dehydrogenase (NADP+ dependent) 2, methenyltetrahydrofolate cyclohydrolase pseudogene 3 [Source:HGNC Symbol;Acc:HGNC:48866]	MTHFD2P3
ENSG00000278182.1	AC239860.1	1.26914	1.10331	0.552546	1.99678	0.045849	NA	phosphodiesterase 4D interacting protein (PDE4DIP) pseudogene	AC239860.1
ENSG00000139644.13	TMBIM6	63.0227	-1.38173	0.692022	-1.99666	0.045862	0.600464	transmembrane BAX inhibitor motif containing 6 [Source:HGNC Symbol;Acc:HGNC:11723]	TMBIM6
ENSG00000278501.2	TIMM22	2.00647	1.21063	0.606518	1.99603	0.0459311	NA	translocase of inner mitochondrial membrane 22 [Source:HGNC Symbol;Acc:HGNC:17317]	TIMM22
ENSG00000214643.6	DEFB133	1.34603	1.06257	0.532419	1.99575	0.0459615	NA	defensin beta 133 [Source:HGNC Symbol;Acc:HGNC:31331]	DEFB133
ENSG00000103194.16	USP10	12.2461	-0.928972	0.465532	-1.99551	0.0459876	0.601501	ubiquitin specific peptidase 10 [Source:HGNC Symbol;Acc:HGNC:12608]	USP10
ENSG00000271496.1	SNRPGP20	1.32161	1.0975	0.549987	1.9955	0.0459888	NA	small nuclear ribonucleoprotein polypeptide G pseudogene 20 [Source:HGNC Symbol;Acc:HGNC:49376]	SNRPGP20
ENSG00000171643.14	S100Z	1.4997	0.884064	0.443038	1.99546	0.0459929	NA	S100 calcium binding protein Z [Source:HGNC Symbol;Acc:HGNC:30367]	S100Z
ENSG00000213467.4	HMGB1P37	1.40003	0.98799	0.495222	1.99505	0.046038	NA	high mobility group box 1 pseudogene 37 [Source:HGNC Symbol;Acc:HGNC:39184]	HMGB1P37
ENSG00000227056.2	RPL6P2	1.36648	1.00182	0.502175	1.99496	0.0460475	NA	ribosomal protein L6 pseudogene 2 [Source:HGNC Symbol;Acc:HGNC:35964]	RPL6P2
ENSG00000182774.13	RPS17	45.1766	-1.50531	0.754636	-1.99475	0.0460699	0.601971	ribosomal protein S17 [Source:HGNC Symbol;Acc:HGNC:10397]	RPS17
ENSG00000173867.10	AC013489.1	1.665	0.995738	0.499223	1.99458	0.046089	NA	novel transcript	AC013489.1
ENSG00000206511.10	GABBR1	1.35409	1.13632	0.569822	1.99417	0.0461335	NA	gamma-aminobutyric acid type B receptor subunit 1 [Source:HGNC Symbol;Acc:HGNC:4070]	GABBR1
ENSG00000198901.14	PRC1	4.41269	-0.684672	0.343416	-1.99371	0.0461835	0.602848	protein regulator of cytokinesis 1 [Source:HGNC Symbol;Acc:HGNC:9341]	PRC1
ENSG00000227515.3	C1DP4	1.29281	1.08481	0.544246	1.99324	0.0462353	NA	C1D nuclear receptor corepressor pseudogene 4 [Source:HGNC Symbol;Acc:HGNC:38028]	C1DP4
ENSG00000231945.8	VARS1	3.48678	1.22284	0.613533	1.99312	0.0462484	NA	valyl-tRNA synthetase 1 [Source:HGNC Symbol;Acc:HGNC:12651]	VARS1
ENSG00000110721.12	CHKA	6.9649	-0.930761	0.467016	-1.993	0.0462618	0.603044	choline kinase alpha [Source:HGNC Symbol;Acc:HGNC:1937]	CHKA
ENSG00000139112.11	GABARAPL1	15.7031	-1.09878	0.551393	-1.99273	0.0462914	0.603044	GABA type A receptor associated protein like 1 [Source:HGNC Symbol;Acc:HGNC:4068]	GABARAPL1
ENSG00000145919.11	BOD1	4.14655	-0.844541	0.423836	-1.99261	0.0463039	NA	biorientation of chromosomes in cell division 1 [Source:HGNC Symbol;Acc:HGNC:25114]	BOD1
ENSG00000234788.1	HSPA8P3	1.40909	0.913432	0.458422	1.99256	0.0463099	NA	heat shock protein family A (Hsp70) member 8 pseudogene 3 [Source:HGNC Symbol;Acc:HGNC:44918]	HSPA8P3
ENSG00000277303.2	EPOP	2.10655	-0.763289	0.383114	-1.99233	0.046335	NA	elongin BC and polycomb repressive complex 2 associated protein [Source:HGNC Symbol;Acc:HGNC:34493]	EPOP
ENSG00000212899.3	KRTAP3-3	1.5351	-0.746504	0.374724	-1.99214	0.0463552	NA	keratin associated protein 3-3 [Source:HGNC Symbol;Acc:HGNC:18890]	KRTAP3-3
ENSG00000120885.22	CLU	18.3424	-1.0897	0.547022	-1.99205	0.0463654	0.603218	clusterin [Source:HGNC Symbol;Acc:HGNC:2095]	CLU
ENSG00000223772.1	GEMIN8P3	1.34216	1.05327	0.528754	1.99199	0.0463717	NA	gem nuclear organelle associated protein 8 pseudogene 3 [Source:HGNC Symbol;Acc:HGNC:37978]	GEMIN8P3
ENSG00000233653.3	CICP7	1.401	1.17123	0.588001	1.99189	0.0463831	NA	capicua transcriptional repressor pseudogene 7 [Source:HGNC Symbol;Acc:HGNC:37756]	CICP7
ENSG00000231195.1	IFNA11P	1.2719	1.10691	0.555818	1.99149	0.046427	NA	interferon alpha 11, pseudogene [Source:HGNC Symbol;Acc:HGNC:5442]	IFNA11P
ENSG00000231275.1	HNRNPA1P2	1.276	1.11947	0.562186	1.99128	0.0464498	NA	heterogeneous nuclear ribonucleoprotein A1 pseudogene 2 [Source:HGNC Symbol;Acc:HGNC:13958]	HNRNPA1P2
ENSG00000263935.1	TOMM20P3	1.27241	1.09161	0.548211	1.99122	0.0464568	NA	TOMM20 pseudogene 3 [Source:HGNC Symbol;Acc:HGNC:50520]	TOMM20P3
ENSG00000182544.9	MFSD5	5.3043	-0.850395	0.427173	-1.99075	0.0465084	0.603218	major facilitator superfamily domain containing 5 [Source:HGNC Symbol;Acc:HGNC:28156]	MFSD5
ENSG00000157349.17	DDX19B	7.47591	-0.926023	0.465165	-1.99074	0.0465096	0.603218	DEAD-box helicase 19B [Source:HGNC Symbol;Acc:HGNC:2742]	DDX19B
ENSG00000136379.12	ABHD17C	5.64679	-0.912976	0.458621	-1.9907	0.046514	0.603218	abhydrolase domain containing 17C, depalmitoylase [Source:HGNC Symbol;Acc:HGNC:26925]	ABHD17C
ENSG00000271793.1	AL589666.1	1.36157	1.16423	0.58484	1.99068	0.0465157	NA	novel protein, SYNCRIP-SNX14 readthrough	AL589666.1
ENSG00000130559.19	CAMSAP1	19.8278	-1.09065	0.547933	-1.99049	0.0465373	0.603218	calmodulin regulated spectrin associated protein 1 [Source:HGNC Symbol;Acc:HGNC:19946]	CAMSAP1
ENSG00000234932.2	AC009969.1	1.29357	1.12958	0.5676	1.99009	0.0465807	NA	makorin, ring finger protein 1 (MKRN1) pseudogene	AC009969.1
ENSG00000183283.16	DAZAP2	34.5329	-1.15592	0.580989	-1.98957	0.0466381	0.603922	DAZ associated protein 2 [Source:HGNC Symbol;Acc:HGNC:2684]	DAZAP2
ENSG00000270541.1	AC069545.1	1.30903	1.10115	0.553483	1.9895	0.0466462	NA	zinc finger, MYM-type 4 (ZMYM4) pseudogene	AC069545.1
ENSG00000266943.1	RPSAP66	1.26671	1.09185	0.548905	1.98915	0.0466847	NA	ribosomal protein SA pseudogene 66 [Source:HGNC Symbol;Acc:HGNC:51916]	RPSAP66
ENSG00000284836.1	OR2A42	1.29285	1.13067	0.56847	1.98896	0.0467052	NA	olfactory receptor family 2 subfamily A member 42 [Source:HGNC Symbol;Acc:HGNC:31230]	OR2A42
ENSG00000276395.1	KIR2DS4	1.26902	1.12648	0.566367	1.98895	0.0467066	NA	killer cell immunoglobulin like receptor, two Ig domains and short cytoplasmic tail 4 [Source:HGNC Symbol;Acc:HGNC:6336]	KIR2DS4
ENSG00000160339.16	FCN2	1.46045	0.956497	0.480917	1.9889	0.046712	NA	ficolin 2 [Source:HGNC Symbol;Acc:HGNC:3624]	FCN2
ENSG00000183324.11	REC114	1.33779	1.01033	0.507991	1.98887	0.0467159	NA	REC114 meiotic recombination protein [Source:HGNC Symbol;Acc:HGNC:25065]	REC114
ENSG00000231947.1	MTND2P24	1.78574	0.846105	0.425449	1.98873	0.0467307	NA	MT-ND2 pseudogene 24 [Source:HGNC Symbol;Acc:HGNC:42125]	MTND2P24
ENSG00000248546.3	ANP32C	1.60929	0.770289	0.387445	1.98812	0.0467979	NA	acidic nuclear phosphoprotein 32 family member C [Source:HGNC Symbol;Acc:HGNC:16675]	ANP32C
ENSG00000227729.5	RD3L	1.49134	0.834533	0.419776	1.98805	0.0468066	NA	retinal degeneration 3 like [Source:HGNC Symbol;Acc:HGNC:40912]	RD3L
ENSG00000261279.5	ULK4P1	1.38611	1.05454	0.530442	1.98804	0.0468068	NA	ULK4 pseudogene 1 [Source:HGNC Symbol;Acc:HGNC:15775]	ULK4P1
ENSG00000214347.8	AC011491.1	1.43364	1.04981	0.528099	1.98791	0.0468213	NA	adenylate kinase isoenzyme 1-like [Source:NCBI gene (formerly Entrezgene);Acc:390877]	AC011491.1
ENSG00000107669.18	ATE1	6.17311	-0.947728	0.476799	-1.98769	0.0468463	0.605839	arginyltransferase 1 [Source:HGNC Symbol;Acc:HGNC:782]	ATE1
ENSG00000171621.14	SPSB1	7.75234	-0.86763	0.436581	-1.98733	0.0468862	0.605839	splA/ryanodine receptor domain and SOCS box containing 1 [Source:HGNC Symbol;Acc:HGNC:30628]	SPSB1
ENSG00000285602.1	AC097625.1	1.32824	1.13855	0.573102	1.98665	0.0469615	NA	novel protein	AC097625.1
ENSG00000138071.14	ACTR2	29.9563	-1.178	0.59296	-1.98664	0.0469627	0.605839	actin related protein 2 [Source:HGNC Symbol;Acc:HGNC:169]	ACTR2
ENSG00000170323.9	FABP4	1.41129	0.954101	0.480297	1.98648	0.0469798	NA	fatty acid binding protein 4 [Source:HGNC Symbol;Acc:HGNC:3559]	FABP4
ENSG00000028277.21	POU2F2	8.51835	-0.736402	0.370741	-1.9863	0.0470002	0.605839	POU class 2 homeobox 2 [Source:HGNC Symbol;Acc:HGNC:9213]	POU2F2
ENSG00000164597.15	COG5	3.65878	0.912771	0.459548	1.98624	0.0470069	NA	component of oligomeric golgi complex 5 [Source:HGNC Symbol;Acc:HGNC:14857]	COG5
ENSG00000100979.15	PLTP	5.47812	-0.946431	0.476522	-1.98612	0.0470196	0.605839	phospholipid transfer protein [Source:HGNC Symbol;Acc:HGNC:9093]	PLTP
ENSG00000273228.1	OR5BQ1P	1.28727	1.11489	0.561351	1.98608	0.0470249	NA	olfactory receptor family 5 subfamily BQ member 1 pseudogene [Source:HGNC Symbol;Acc:HGNC:15278]	OR5BQ1P
ENSG00000172493.22	AFF1	22.0434	-1.05688	0.532346	-1.98533	0.0471083	0.606379	AF4/FMR2 family member 1 [Source:HGNC Symbol;Acc:HGNC:7135]	AFF1
ENSG00000270741.1	PRELID3BP8	1.27623	1.07097	0.539466	1.98525	0.0471172	NA	PRELI domain containing 3B pseudogene 8 [Source:HGNC Symbol;Acc:HGNC:49070]	PRELID3BP8
ENSG00000251435.1	C1GALT1P2	1.48023	0.882347	0.444522	1.98493	0.0471518	NA	C1GALT1 pseudogene 2 [Source:HGNC Symbol;Acc:HGNC:51615]	C1GALT1P2
ENSG00000274666.1	AL133370.2	1.33951	1.11845	0.563623	1.98439	0.0472122	NA	zinc finger protein 585B (ZNF585B) pseudogene	AL133370.2
ENSG00000278823.4	BMERB1	2.87367	-0.702936	0.354268	-1.98419	0.0472341	NA	bMERB domain containing 1 [Source:HGNC Symbol;Acc:HGNC:19213]	BMERB1
ENSG00000275553.4	ELOA3CP	6.53876	-1.02578	0.516987	-1.98415	0.0472391	0.606839	elongin A3 family member C, pseudogene [Source:HGNC Symbol;Acc:HGNC:52410]	ELOA3CP
ENSG00000262135.1	GARS1P1	1.43387	0.90565	0.456658	1.98321	0.0473435	NA	glycyl-tRNA synthetase 1 pseudogene 1 [Source:HGNC Symbol;Acc:HGNC:50480]	GARS1P1
ENSG00000022277.13	RTF2	10.5068	-1.01531	0.511993	-1.98306	0.0473605	0.606839	replication termination factor 2 [Source:HGNC Symbol;Acc:HGNC:15890]	RTF2
ENSG00000030419.16	IKZF2	11.1329	-0.922478	0.465241	-1.9828	0.0473902	0.606839	IKAROS family zinc finger 2 [Source:HGNC Symbol;Acc:HGNC:13177]	IKZF2
ENSG00000157978.12	LDLRAP1	11.6369	-1.08999	0.549743	-1.98272	0.0473987	0.606839	low density lipoprotein receptor adaptor protein 1 [Source:HGNC Symbol;Acc:HGNC:18640]	LDLRAP1
ENSG00000108953.17	YWHAE	16.2014	-1.52602	0.769671	-1.98269	0.0474024	0.606839	tyrosine 3-monooxygenase/tryptophan 5-monooxygenase activation protein epsilon [Source:HGNC Symbol;Acc:HGNC:12851]	YWHAE
ENSG00000005007.13	UPF1	24.4408	-1.07047	0.539964	-1.98249	0.0474246	0.606839	UPF1 RNA helicase and ATPase [Source:HGNC Symbol;Acc:HGNC:9962]	UPF1
ENSG00000170881.5	RNF139	3.79554	-0.76143	0.3841	-1.98237	0.0474374	NA	ring finger protein 139 [Source:HGNC Symbol;Acc:HGNC:17023]	RNF139
ENSG00000177452.7	AL161742.1	1.31537	1.03902	0.52422	1.98202	0.0474767	NA	ribosomal protein L19 (RPL19) pseudogene	AL161742.1
ENSG00000269373.1	AC008739.2	1.39111	1.03603	0.522751	1.98187	0.0474933	NA	novel zinc finger protein pseudogene	AC008739.2
ENSG00000284409.1	LILRP1	1.25181	1.11083	0.560537	1.98172	0.04751	NA	leukocyte immunoglobulin-like receptor pseudogene 1 [Source:HGNC Symbol;Acc:HGNC:15496]	LILRP1
ENSG00000148773.14	MKI67	9.06463	-0.921024	0.464805	-1.98153	0.0475322	0.607391	marker of proliferation Ki-67 [Source:HGNC Symbol;Acc:HGNC:7107]	MKI67
ENSG00000267954.2	AP000349.1	1.29968	1.12412	0.567385	1.98123	0.0475658	NA	0	AP000349.1
ENSG00000273651.4	GOLGA8G	3.51195	-0.850158	0.429121	-1.98116	0.0475731	NA	golgin A8 family member G [Source:HGNC Symbol;Acc:HGNC:25328]	GOLGA8G
ENSG00000231164.1	RPL7P56	1.39062	0.927591	0.468275	1.98087	0.0476063	NA	ribosomal protein L7 pseudogene 56 [Source:HGNC Symbol;Acc:HGNC:35588]	RPL7P56
ENSG00000267241.2	CYP4F10P	1.34049	1.06693	0.538622	1.98085	0.0476079	NA	cytochrome P450 family 4 subfamily F member 10, pseudogene [Source:HGNC Symbol;Acc:HGNC:39943]	CYP4F10P
ENSG00000151414.15	NEK7	4.38745	-0.84994	0.429104	-1.98073	0.0476212	0.607391	NIMA related kinase 7 [Source:HGNC Symbol;Acc:HGNC:13386]	NEK7
ENSG00000158715.6	SLC45A3	5.28978	-0.722454	0.364766	-1.98059	0.0476368	0.607391	solute carrier family 45 member 3 [Source:HGNC Symbol;Acc:HGNC:8642]	SLC45A3
ENSG00000281785.1	AF186996.9	1.53007	0.834014	0.421144	1.98035	0.0476638	NA	olfactory receptor pseudogene	AF186996.9
ENSG00000279955.3	AC129778.1	1.24362	1.09977	0.555365	1.98026	0.0476747	NA	methylenetetrahydrofolate dehydrogenase (NADP+ dependent) 1-like (MTHFD1L) pseudogene	AC129778.1
ENSG00000220960.1	AL079342.2	1.27868	1.10983	0.560482	1.98014	0.0476876	NA	adaptor-related (clathrin-associated) protein complex 4, sigma 1 subunit (AP4S1) pseudogene	AL079342.2
ENSG00000132589.16	FLOT2	11.5475	-0.975732	0.492853	-1.97976	0.0477301	0.607391	flotillin 2 [Source:HGNC Symbol;Acc:HGNC:3758]	FLOT2
ENSG00000177954.14	RPS27	93.4514	-1.49644	0.755898	-1.97968	0.0477393	0.607391	ribosomal protein S27 [Source:HGNC Symbol;Acc:HGNC:10416]	RPS27
ENSG00000109320.13	NFKB1	14.4988	-1.08189	0.546589	-1.97936	0.047776	0.607391	nuclear factor kappa B subunit 1 [Source:HGNC Symbol;Acc:HGNC:7794]	NFKB1
ENSG00000249443.1	AC097493.2	1.49329	1.04336	0.527157	1.97922	0.0477915	NA	pseudogene similar to part of chromosome 11 open reading frame 2 (C11orf2)	AC097493.2
ENSG00000136450.13	SRSF1	13.841	-1.02097	0.515854	-1.97918	0.0477955	0.607391	serine and arginine rich splicing factor 1 [Source:HGNC Symbol;Acc:HGNC:10780]	SRSF1
ENSG00000169840.5	GSX1	2.56424	-0.61268	0.309606	-1.9789	0.0478273	NA	GS homeobox 1 [Source:HGNC Symbol;Acc:HGNC:20374]	GSX1
ENSG00000282322.1	IGHV3-11	1.47111	1.03767	0.524392	1.97881	0.0478374	NA	immunoglobulin heavy variable 3-11 [Source:HGNC Symbol;Acc:HGNC:5580]	IGHV3-11
ENSG00000005486.17	RHBDD2	9.31707	-1.04538	0.528306	-1.97874	0.0478457	0.607435	rhomboid domain containing 2 [Source:HGNC Symbol;Acc:HGNC:23082]	RHBDD2
ENSG00000213495.3	RPL26P13	1.28189	1.09642	0.554193	1.97841	0.0478826	NA	ribosomal protein L26 pseudogene 13 [Source:HGNC Symbol;Acc:HGNC:36639]	RPL26P13
ENSG00000231147.2	ARHGAP42P2	1.5815	0.885079	0.447378	1.97837	0.0478871	NA	ARHGAP42 pseudogene 2 [Source:HGNC Symbol;Acc:HGNC:43939]	ARHGAP42P2
ENSG00000250693.2	RPF2P2	1.35815	1.02047	0.515982	1.97772	0.0479603	NA	ribosome production factor 2 homolog pseudogene 2 [Source:HGNC Symbol;Acc:HGNC:44015]	RPF2P2
ENSG00000177791.12	MYOZ1	1.93526	0.847671	0.428613	1.97771	0.047962	NA	myozenin 1 [Source:HGNC Symbol;Acc:HGNC:13752]	MYOZ1
ENSG00000277401.4	TJP1	7.04579	-1.13353	0.573165	-1.97767	0.0479656	0.607499	tight junction protein 1 [Source:HGNC Symbol;Acc:HGNC:11827]	TJP1
ENSG00000206466.10	GABBR1	1.37051	1.14228	0.577596	1.97764	0.0479696	NA	gamma-aminobutyric acid type B receptor subunit 1 [Source:HGNC Symbol;Acc:HGNC:4070]	GABBR1
ENSG00000100227.18	POLDIP3	11.4753	-1.08606	0.549215	-1.97747	0.0479882	0.607499	DNA polymerase delta interacting protein 3 [Source:HGNC Symbol;Acc:HGNC:23782]	POLDIP3
ENSG00000167470.12	MIDN	23.9652	-1.1623	0.587778	-1.97745	0.0479913	0.607499	midnolin [Source:HGNC Symbol;Acc:HGNC:16298]	MIDN
ENSG00000271092.5	TLCD4-RWDD3	1.40044	0.983413	0.497321	1.97742	0.0479938	NA	TLCD4-RWDD3 readthrough [Source:HGNC Symbol;Acc:HGNC:49388]	TLCD4-RWDD3
ENSG00000249277.1	SLIRPP2	1.26743	1.08988	0.551287	1.97698	0.0480436	NA	SLIRP. pseudogene 2 [Source:HGNC Symbol;Acc:HGNC:55150]	SLIRPP2
ENSG00000164190.19	NIPBL	16.9865	-1.07978	0.546239	-1.97675	0.0480696	0.607898	NIPBL cohesin loading factor [Source:HGNC Symbol;Acc:HGNC:28862]	NIPBL
ENSG00000068438.15	FTSJ1	7.29742	-1.00611	0.509134	-1.97611	0.0481422	0.608093	FtsJ RNA 2'-O-methyltransferase 1 [Source:HGNC Symbol;Acc:HGNC:13254]	FTSJ1
ENSG00000224544.2	PSORS1C2	1.27445	1.14391	0.57889	1.97605	0.0481496	NA	psoriasis susceptibility 1 candidate 2 [Source:HGNC Symbol;Acc:HGNC:17199]	PSORS1C2
ENSG00000250684.4	ADI1P2	1.39657	0.96728	0.489541	1.97589	0.0481671	NA	acireductone dioxygenase 1 pseudogene 2 [Source:HGNC Symbol;Acc:HGNC:52340]	ADI1P2
ENSG00000238149.1	AC104978.1	1.36604	1.04212	0.527427	1.97585	0.0481719	NA	ribosomal protein S15a (RPS15A) pseudogene	AC104978.1
ENSG00000162992.4	NEUROD1	4.55541	0.783641	0.396622	1.97579	0.0481788	0.608093	neuronal differentiation 1 [Source:HGNC Symbol;Acc:HGNC:7762]	NEUROD1
ENSG00000282382.1	AP005902.3	1.35394	0.947584	0.479652	1.97557	0.048204	NA	Nipped-B homolog (Drosophila) (NIPBL) pseudogene	AP005902.3
ENSG00000237216.8	HLA-G	1.3249	1.07252	0.542961	1.97532	0.0482314	NA	major histocompatibility complex, class I, G [Source:HGNC Symbol;Acc:HGNC:4964]	HLA-G
ENSG00000285052.1	AC073264.4	1.26407	1.0824	0.548064	1.97496	0.0482731	NA	ribosomal protein L26 (RPL26) pseudogene	AC073264.4
ENSG00000141367.12	CLTC	45.7224	-1.28491	0.650632	-1.97487	0.0482831	0.608737	clathrin heavy chain [Source:HGNC Symbol;Acc:HGNC:2092]	CLTC
ENSG00000230549.3	USP17L1	1.46066	0.874826	0.443041	1.97459	0.0483144	NA	ubiquitin specific peptidase 17 like family member 1 [Source:HGNC Symbol;Acc:HGNC:37182]	USP17L1
ENSG00000240652.1	AP001024.1	1.29616	1.06356	0.538635	1.97456	0.0483185	NA	ribosomal protein, large, P2 (RPLP2) pseudogene	AP001024.1
ENSG00000129103.19	SUMF2	10.5408	-0.939723	0.475927	-1.97451	0.0483236	0.608737	sulfatase modifying factor 2 [Source:HGNC Symbol;Acc:HGNC:20415]	SUMF2
ENSG00000180884.10	ZNF792	3.57298	-0.650711	0.329599	-1.97425	0.0483534	NA	zinc finger protein 792 [Source:HGNC Symbol;Acc:HGNC:24751]	ZNF792
ENSG00000104369.5	JPH1	3.42392	-0.660454	0.334679	-1.97339	0.0484507	NA	junctophilin 1 [Source:HGNC Symbol;Acc:HGNC:14201]	JPH1
ENSG00000213924.3	HNRNPH1P2	1.72732	0.860104	0.435852	1.97338	0.0484517	NA	heterogeneous nuclear ribonucleoprotein H1 pseudogene 2 [Source:HGNC Symbol;Acc:HGNC:48810]	HNRNPH1P2
ENSG00000242320.2	RPL21P126	1.40187	0.998921	0.506217	1.97331	0.0484608	NA	ribosomal protein L21 pseudogene 126 [Source:HGNC Symbol;Acc:HGNC:35959]	RPL21P126
ENSG00000119844.15	AFTPH	11.5861	-1.01968	0.516896	-1.97269	0.0485305	0.610751	aftiphilin [Source:HGNC Symbol;Acc:HGNC:25951]	AFTPH
ENSG00000234008.5	PPP1R2P2	1.49363	0.923407	0.468283	1.9719	0.0486212	NA	protein phosphatase 1 regulatory inhibitor subunit 2 pseudogene 2 [Source:HGNC Symbol;Acc:HGNC:9290]	PPP1R2P2
ENSG00000116489.13	CAPZA1	16.204	-1.05574	0.535479	-1.97158	0.0486572	0.611617	capping actin protein of muscle Z-line subunit alpha 1 [Source:HGNC Symbol;Acc:HGNC:1488]	CAPZA1
ENSG00000144747.17	TMF1	15.3516	-1.10852	0.562339	-1.97126	0.0486937	0.611617	TATA element modulatory factor 1 [Source:HGNC Symbol;Acc:HGNC:11870]	TMF1
ENSG00000162961.14	DPY30	3.83628	-0.821022	0.41664	-1.97058	0.0487717	NA	dpy-30 histone methyltransferase complex regulatory subunit [Source:HGNC Symbol;Acc:HGNC:24590]	DPY30
ENSG00000227286.1	HLA-DPA2	1.57442	1.15767	0.587559	1.97031	0.0488031	NA	major histocompatibility complex, class II, DP alpha 2 (pseudogene) [Source:HGNC Symbol;Acc:HGNC:4939]	HLA-DPA2
ENSG00000227686.7	VARS1	1.47847	1.0618	0.538907	1.97027	0.0488069	NA	valyl-tRNA synthetase 1 [Source:HGNC Symbol;Acc:HGNC:12651]	VARS1
ENSG00000288264.1	AC003688.3	1.32036	1.13972	0.578509	1.9701	0.0488266	NA	novel protein	AC003688.3
ENSG00000228301.1	RPL7P55	1.30665	1.10191	0.559418	1.96975	0.0488674	NA	ribosomal protein L7 pseudogene 55 [Source:HGNC Symbol;Acc:HGNC:36105]	RPL7P55
ENSG00000285243.3	SLC39A4	5.53884	-0.769368	0.390619	-1.96961	0.0488828	0.613398	solute carrier family 39 member 4 [Source:HGNC Symbol;Acc:HGNC:17129]	SLC39A4
ENSG00000249077.1	AL158068.1	1.44811	0.969639	0.492326	1.96951	0.048895	NA	pseudogene similar to Spi-C transcription factor	AL158068.1
ENSG00000100079.7	LGALS2	1.71488	-0.841597	0.427333	-1.96942	0.0489051	NA	galectin 2 [Source:HGNC Symbol;Acc:HGNC:6562]	LGALS2
ENSG00000288396.1	AC213033.2	1.32081	1.0176	0.516724	1.96934	0.0489145	NA	0	AC213033.2
ENSG00000234328.2	TNXA	1.33259	1.0844	0.550656	1.96928	0.048921	NA	tenascin XA (pseudogene) [Source:HGNC Symbol;Acc:HGNC:11975]	TNXA
ENSG00000163536.13	SERPINI1	2.0582	0.770757	0.391395	1.96925	0.0489239	NA	serpin family I member 1 [Source:HGNC Symbol;Acc:HGNC:8943]	SERPINI1
ENSG00000215085.4	GTF3C6P1	1.82558	0.934623	0.474611	1.96924	0.0489256	NA	GTF3C6 pseudogene 1 [Source:HGNC Symbol;Acc:HGNC:55023]	GTF3C6P1
ENSG00000236225.1	HCG4	1.29349	1.10067	0.559138	1.96851	0.0490093	NA	HLA complex group 4 [Source:HGNC Symbol;Acc:HGNC:21241]	HCG4
ENSG00000039139.10	DNAH5	38.1986	-1.32419	0.672724	-1.9684	0.0490215	0.614269	dynein axonemal heavy chain 5 [Source:HGNC Symbol;Acc:HGNC:2950]	DNAH5
ENSG00000137070.18	IL11RA	3.86737	-0.636599	0.323428	-1.96829	0.0490351	NA	interleukin 11 receptor subunit alpha [Source:HGNC Symbol;Acc:HGNC:5967]	IL11RA
ENSG00000119636.16	BBOF1	6.00035	-0.907391	0.46103	-1.96818	0.0490469	0.614269	basal body orientation factor 1 [Source:HGNC Symbol;Acc:HGNC:19855]	BBOF1
ENSG00000248669.1	AC116562.1	1.60493	0.964683	0.49032	1.96745	0.0491308	NA	chromosome 11 open reading frame 2 (C11orf2) pseudogene.	AC116562.1
ENSG00000241367.1	RPL7AP23	1.40151	0.939892	0.477766	1.96726	0.0491529	NA	ribosomal protein L7a pseudogene 23 [Source:HGNC Symbol;Acc:HGNC:36884]	RPL7AP23
[truncated: 32,184 more rows]

## Sheet: mild_severe
Additional File 5: List of differentially expressed genes from mild vs severe group
	Gene name	baseMean	log2FoldChange	lfcSE	stat	pvalue	padj	Gene description	Gene name
ENSG00000225190.11	PLEKHM1	7.06047	-2.87221	0.601263	-4.77696	1.78e-06	0.036065	pleckstrin homology and RUN domain containing M1 [Source:HGNC Symbol;Acc:HGNC:29017]	PLEKHM1
ENSG00000134827.8	TCN1	4.40386	-2.02148	0.443605	-4.55694	5.19e-06	0.0525914	transcobalamin 1 [Source:HGNC Symbol;Acc:HGNC:11652]	TCN1
ENSG00000074527.13	NTN4	6.2736	-1.77954	0.407445	-4.36756	1.26e-05	0.0829572	netrin 4 [Source:HGNC Symbol;Acc:HGNC:13658]	NTN4
ENSG00000198406.7	BZW1P2	5.57486	-2.57917	0.601344	-4.28901	1.79e-05	0.0829572	basic leucine zipper and W2 domains 1 pseudogene 2 [Source:HGNC Symbol;Acc:HGNC:33954]	BZW1P2
ENSG00000241506.1	PSMC1P1	1.93466	-1.749	0.41059	-4.25972	2.05e-05	0.0829572	proteasome 26S subunit, ATPase 1 pseudogene 1 [Source:HGNC Symbol;Acc:HGNC:30147]	PSMC1P1
ENSG00000163430.12	FSTL1	10.1245	-1.66485	0.401396	-4.14765	3.36e-05	0.098394	follistatin like 1 [Source:HGNC Symbol;Acc:HGNC:3972]	FSTL1
ENSG00000186212.4	SOWAHB	5.05578	-1.54044	0.375063	-4.10714	4.01e-05	0.098394	sosondowah ankyrin repeat domain family member B [Source:HGNC Symbol;Acc:HGNC:32958]	SOWAHB
ENSG00000225989.9	ABCF1	5.19529	-2.05561	0.499579	-4.11468	3.88e-05	0.098394	ATP binding cassette subfamily F member 1 [Source:HGNC Symbol;Acc:HGNC:70]	ABCF1
ENSG00000276006.1	REXO1L12P	2.4236	-2.07343	0.507323	-4.087	4.37e-05	0.098394	REXO1 like 12, pseudogene [Source:HGNC Symbol;Acc:HGNC:44435]	REXO1L12P
ENSG00000105388.16	CEACAM5	126.97	-2.52246	0.62195	-4.05574	5e-05	0.101278	CEA cell adhesion molecule 5 [Source:HGNC Symbol;Acc:HGNC:1817]	CEACAM5
ENSG00000090530.10	P3H2	3.68711	-1.2396	0.308784	-4.01445	5.96e-05	0.106971	prolyl 3-hydroxylase 2 [Source:HGNC Symbol;Acc:HGNC:19317]	P3H2
ENSG00000204304.12	PBX2	2.62214	-1.9907	0.500049	-3.98101	6.86e-05	0.106971	PBX homeobox 2 [Source:HGNC Symbol;Acc:HGNC:8633]	PBX2
ENSG00000275164.3	MUC4	12.3798	-1.92073	0.481439	-3.98957	6.62e-05	0.106971	mucin 4, cell surface associated [Source:HGNC Symbol;Acc:HGNC:7514]	MUC4
ENSG00000164171.11	ITGA2	26.5115	-2.10676	0.535259	-3.93595	8.29e-05	0.111953	integrin subunit alpha 2 [Source:HGNC Symbol;Acc:HGNC:6137]	ITGA2
ENSG00000231350.5	MUC21	11.7073	2.45124	0.620569	3.94999	7.82e-05	0.111953	mucin 21, cell surface associated [Source:HGNC Symbol;Acc:HGNC:21661]	MUC21
ENSG00000144452.15	ABCA12	5.76145	-1.42171	0.365184	-3.89313	9.9e-05	0.125339	ATP binding cassette subfamily A member 12 [Source:HGNC Symbol;Acc:HGNC:14637]	ABCA12
ENSG00000183019.7	MCEMP1	3.44577	-1.21785	0.316034	-3.85354	0.000116423	0.131073	mast cell expressed membrane protein 1 [Source:HGNC Symbol;Acc:HGNC:27291]	MCEMP1
ENSG00000277401.4	TJP1	7.04579	-1.88422	0.488682	-3.85572	0.00011539	0.131073	tight junction protein 1 [Source:HGNC Symbol;Acc:HGNC:11827]	TJP1
ENSG00000273590.4	SMIM11B	2.20688	-1.40522	0.371353	-3.78406	0.000154293	0.164566	small integral membrane protein 11B [Source:HGNC Symbol;Acc:HGNC:51846]	SMIM11B
ENSG00000087510.7	TFAP2C	4.37237	-1.29588	0.347681	-3.72719	0.000193623	0.174941	transcription factor AP-2 gamma [Source:HGNC Symbol;Acc:HGNC:11744]	TFAP2C
ENSG00000102554.14	KLF5	26.3215	-1.90475	0.510656	-3.73	0.00019148	0.174941	Kruppel like factor 5 [Source:HGNC Symbol;Acc:HGNC:6349]	KLF5
ENSG00000136542.9	GALNT5	24.977	-1.7124	0.460217	-3.72085	0.000198551	0.174941	polypeptide N-acetylgalactosaminyltransferase 5 [Source:HGNC Symbol;Acc:HGNC:4127]	GALNT5
ENSG00000139514.13	SLC7A1	14.2094	-1.55456	0.415101	-3.74502	0.000180379	0.174941	solute carrier family 7 member 1 [Source:HGNC Symbol;Acc:HGNC:11057]	SLC7A1
ENSG00000100234.12	TIMP3	7.52702	-1.56369	0.423089	-3.69589	0.000219121	0.17762	TIMP metallopeptidase inhibitor 3 [Source:HGNC Symbol;Acc:HGNC:11822]	TIMP3
ENSG00000168246.6	UBTD2	4.34556	-1.32297	0.357263	-3.70307	0.000213007	0.17762	ubiquitin domain containing 2 [Source:HGNC Symbol;Acc:HGNC:24463]	UBTD2
ENSG00000143507.18	DUSP10	10.6682	-1.61173	0.439785	-3.66481	0.00024752	0.192923	dual specificity phosphatase 10 [Source:HGNC Symbol;Acc:HGNC:3065]	DUSP10
ENSG00000231002.7	TRIM26	2.06633	-1.77492	0.485995	-3.65213	0.000260071	0.195198	tripartite motif containing 26 [Source:HGNC Symbol;Acc:HGNC:12962]	TRIM26
ENSG00000196639.7	HRH1	5.16442	-1.23752	0.342405	-3.6142	0.000301275	0.210529	histamine receptor H1 [Source:HGNC Symbol;Acc:HGNC:5182]	HRH1
ENSG00000263290.5	SCAMP3	4.81969	-1.23899	0.342583	-3.61662	0.000298476	0.210529	secretory carrier membrane protein 3 [Source:HGNC Symbol;Acc:HGNC:10565]	SCAMP3
ENSG00000142192.21	APP	28.6177	-1.87545	0.521498	-3.59626	0.00032282	0.218065	amyloid beta precursor protein [Source:HGNC Symbol;Acc:HGNC:620]	APP
ENSG00000132470.14	ITGB4	22.2155	-1.73931	0.487389	-3.56863	0.000358856	0.234587	integrin subunit beta 4 [Source:HGNC Symbol;Acc:HGNC:6158]	ITGB4
ENSG00000153046.18	CDYL	11.73	-1.44649	0.40647	-3.55867	0.000372734	0.236046	chromodomain Y like [Source:HGNC Symbol;Acc:HGNC:1811]	CDYL
ENSG00000039560.14	RAI14	16.5116	-1.70014	0.483121	-3.51908	0.000433047	0.243769	retinoic acid induced 14 [Source:HGNC Symbol;Acc:HGNC:14873]	RAI14
ENSG00000108588.14	CCDC47	13.5334	-1.51764	0.430491	-3.52536	0.000422901	0.243769	coiled-coil domain containing 47 [Source:HGNC Symbol;Acc:HGNC:24856]	CCDC47
ENSG00000141441.16	GAREM1	8.148	-1.3926	0.395695	-3.51938	0.000432561	0.243769	GRB2 associated regulator of MAPK1 subtype 1 [Source:HGNC Symbol;Acc:HGNC:26136]	GAREM1
ENSG00000143882.12	ATP6V1C2	4.94534	1.63001	0.462707	3.52278	0.000427049	0.243769	ATPase H+ transporting V1 subunit C2 [Source:HGNC Symbol;Acc:HGNC:18264]	ATP6V1C2
ENSG00000261272.1	MUC22	31.6172	2.08056	0.593601	3.50498	0.00045664	0.250103	mucin 22 [Source:HGNC Symbol;Acc:HGNC:39755]	MUC22
ENSG00000168389.18	MFSD2A	6.16134	-1.26166	0.363553	-3.47036	0.000519758	0.277181	major facilitator superfamily domain containing 2A [Source:HGNC Symbol;Acc:HGNC:25897]	MFSD2A
ENSG00000099812.9	MISP	15.1022	-1.55184	0.452432	-3.43001	0.000603564	0.282299	mitotic spindle positioning [Source:HGNC Symbol;Acc:HGNC:27000]	MISP
ENSG00000100462.16	PRMT5	10.0059	-1.4923	0.435603	-3.42582	0.000612937	0.282299	protein arginine methyltransferase 5 [Source:HGNC Symbol;Acc:HGNC:10894]	PRMT5
ENSG00000129514.8	FOXA1	10.0205	-1.43832	0.418041	-3.44062	0.000580375	0.282299	forkhead box A1 [Source:HGNC Symbol;Acc:HGNC:5021]	FOXA1
ENSG00000163606.11	CD200R1	6.56407	-1.59023	0.463638	-3.4299	0.000603804	0.282299	CD200 receptor 1 [Source:HGNC Symbol;Acc:HGNC:24235]	CD200R1
ENSG00000230685.6	CLIC1	7.86378	2.02171	0.589854	3.42749	0.000609199	0.282299	chloride intracellular channel 1 [Source:HGNC Symbol;Acc:HGNC:2062]	CLIC1
ENSG00000282958.5	HNRNPR	12.0695	-1.45325	0.420718	-3.45421	0.000551918	0.282299	heterogeneous nuclear ribonucleoprotein R [Source:HGNC Symbol;Acc:HGNC:5047]	HNRNPR
ENSG00000182544.9	MFSD5	5.3043	-1.25997	0.368571	-3.41854	0.000629584	0.283523	major facilitator superfamily domain containing 5 [Source:HGNC Symbol;Acc:HGNC:28156]	MFSD5
ENSG00000019995.6	ZRANB1	9.48758	-1.53152	0.448858	-3.41203	0.000644806	0.284065	zinc finger RANBP2-type containing 1 [Source:HGNC Symbol;Acc:HGNC:18224]	ZRANB1
ENSG00000160190.14	SLC37A1	13.8047	-1.42481	0.419002	-3.40048	0.00067267	0.290035	solute carrier family 37 member 1 [Source:HGNC Symbol;Acc:HGNC:11024]	SLC37A1
ENSG00000230128.3	IER3	13.0251	2.09118	0.621666	3.36383	0.000768684	0.324529	immediate early response 3 [Source:HGNC Symbol;Acc:HGNC:5392]	IER3
ENSG00000072840.13	EVC	7.02041	-1.17935	0.352929	-3.3416	0.000832959	0.330979	EvC ciliary complex subunit 1 [Source:HGNC Symbol;Acc:HGNC:3497]	EVC
ENSG00000089876.12	DHX32	13.0694	-1.66985	0.499283	-3.3445	0.000824299	0.330979	DEAH-box helicase 32 (putative) [Source:HGNC Symbol;Acc:HGNC:16717]	DHX32
ENSG00000109079.10	TNFAIP1	9.68174	-1.44743	0.432134	-3.3495	0.000809572	0.330979	TNF alpha induced protein 1 [Source:HGNC Symbol;Acc:HGNC:11894]	TNFAIP1
ENSG00000275564.4	FCAR	3.304	-1.52329	0.457081	-3.33264	0.000860258	0.335253	Fc fragment of IgA receptor [Source:HGNC Symbol;Acc:HGNC:3608]	FCAR
ENSG00000181222.19	POLR2A	21.0162	-1.55267	0.467069	-3.32427	0.000886489	0.338957	RNA polymerase II subunit A [Source:HGNC Symbol;Acc:HGNC:9187]	POLR2A
ENSG00000104611.12	SH2D4A	9.98459	-1.45228	0.439829	-3.30192	0.00096026	0.339914	SH2 domain containing 4A [Source:HGNC Symbol;Acc:HGNC:26102]	SH2D4A
ENSG00000111057.11	KRT18	58.2376	-1.8786	0.567971	-3.30756	0.00094111	0.339914	keratin 18 [Source:HGNC Symbol;Acc:HGNC:6430]	KRT18
ENSG00000119147.10	ECRG4	2.78242	-1.1347	0.345711	-3.28224	0.00102988	0.339914	ECRG4 augurin precursor [Source:HGNC Symbol;Acc:HGNC:24642]	ECRG4
ENSG00000135829.17	DHX9	18.3116	-1.52963	0.465819	-3.28375	0.00102436	0.339914	DExH-box helicase 9 [Source:HGNC Symbol;Acc:HGNC:2750]	DHX9
ENSG00000154710.18	RABGEF1	10.4251	-1.42235	0.43073	-3.30218	0.000959353	0.339914	RAB guanine nucleotide exchange factor 1 [Source:HGNC Symbol;Acc:HGNC:17676]	RABGEF1
ENSG00000162496.9	DHRS3	16.3337	-1.56054	0.474544	-3.28851	0.00100719	0.339914	dehydrogenase/reductase 3 [Source:HGNC Symbol;Acc:HGNC:17693]	DHRS3
ENSG00000174437.17	ATP2A2	44.2939	-1.69425	0.517334	-3.27497	0.00105673	0.339914	ATPase sarcoplasmic/endoplasmic reticulum Ca2+ transporting 2 [Source:HGNC Symbol;Acc:HGNC:812]	ATP2A2
ENSG00000205155.8	PSENEN	11.4713	-1.5667	0.475272	-3.29644	0.000979201	0.339914	presenilin enhancer, gamma-secretase subunit [Source:HGNC Symbol;Acc:HGNC:30100]	PSENEN
ENSG00000218689.2	RPL5P21	2.10015	-0.99356	0.301334	-3.2972	0.000976538	0.339914	ribosomal protein L5 pseudogene 21 [Source:HGNC Symbol;Acc:HGNC:37029]	RPL5P21
ENSG00000276848.4	KIR3DX1	3.4296	2.08273	0.635615	3.27672	0.00105019	0.339914	killer cell immunoglobulin like receptor, three Ig domains X1 (pseudogene) [Source:HGNC Symbol;Acc:HGNC:25043]	KIR3DX1
ENSG00000153066.13	TXNDC11	8.0672	-1.30571	0.399272	-3.27022	0.00107462	0.340269	thioredoxin domain containing 11 [Source:HGNC Symbol;Acc:HGNC:28030]	TXNDC11
ENSG00000129518.9	EAPP	5.90923	-1.20887	0.378453	-3.19423	0.00140204	0.437112	E2F associated phosphoprotein [Source:HGNC Symbol;Acc:HGNC:19312]	EAPP
ENSG00000231244.1	PSMC1P3	1.97053	-0.987112	0.309645	-3.18789	0.00143316	0.440046	proteasome 26S subunit, ATPase 1 pseudogene 3 [Source:HGNC Symbol;Acc:HGNC:39778]	PSMC1P3
ENSG00000265190.7	ANXA8	8.87056	-1.28104	0.402808	-3.18028	0.00147132	0.445019	annexin A8 [Source:HGNC Symbol;Acc:HGNC:546]	ANXA8
ENSG00000047932.14	GOPC	4.46816	-1.10021	0.348368	-3.15819	0.0015875	0.456756	golgi associated PDZ and coiled-coil motif containing [Source:HGNC Symbol;Acc:HGNC:17643]	GOPC
ENSG00000100558.9	PLEK2	3.28999	-1.25084	0.396868	-3.15177	0.00162282	0.456756	pleckstrin 2 [Source:HGNC Symbol;Acc:HGNC:19238]	PLEK2
ENSG00000102225.16	CDK16	12.4246	-1.45296	0.460568	-3.15472	0.0016065	0.456756	cyclin dependent kinase 16 [Source:HGNC Symbol;Acc:HGNC:8749]	CDK16
ENSG00000214425.8	LRRC37A4P	11.9168	-1.39539	0.441345	-3.16167	0.00156866	0.456756	leucine rich repeat containing 37 member A4, pseudogene [Source:HGNC Symbol;Acc:HGNC:25479]	LRRC37A4P
ENSG00000285433.2	DEFB4B	2.07835	-1.25617	0.396485	-3.16826	0.00153354	0.456756	defensin beta 4B [Source:HGNC Symbol;Acc:HGNC:30193]	DEFB4B
ENSG00000111145.8	ELK3	8.14407	-1.14861	0.36495	-3.1473	0.00164787	0.457453	ETS transcription factor ELK3 [Source:HGNC Symbol;Acc:HGNC:3325]	ELK3
ENSG00000102312.23	PORCN	5.39669	-1.17249	0.374396	-3.1317	0.00173797	0.475946	porcupine O-acyltransferase [Source:HGNC Symbol;Acc:HGNC:17652]	PORCN
ENSG00000112299.8	VNN1	4.47373	-1.1005	0.351862	-3.12765	0.00176213	0.476127	vanin 1 [Source:HGNC Symbol;Acc:HGNC:12705]	VNN1
ENSG00000113716.13	HMGXB3	11.742	-1.39182	0.445933	-3.12115	0.00180145	0.480348	HMG-box containing 3 [Source:HGNC Symbol;Acc:HGNC:28982]	HMGXB3
ENSG00000197324.9	LRP10	56.16	-1.64305	0.527163	-3.11678	0.00182838	0.481196	LDL receptor related protein 10 [Source:HGNC Symbol;Acc:HGNC:14553]	LRP10
ENSG00000204525.17	HLA-C	9.99625	2.0093	0.646438	3.10827	0.00188188	0.488928	major histocompatibility complex, class I, C [Source:HGNC Symbol;Acc:HGNC:4933]	HLA-C
ENSG00000071575.11	TRIB2	8.37483	-1.27345	0.41109	-3.09773	0.00195012	0.494289	tribbles pseudokinase 2 [Source:HGNC Symbol;Acc:HGNC:30809]	TRIB2
ENSG00000108342.13	CSF3	4.40918	-1.08715	0.35097	-3.09755	0.0019513	0.494289	colony stimulating factor 3 [Source:HGNC Symbol;Acc:HGNC:2438]	CSF3
ENSG00000172819.17	RARG	11.355	-1.25748	0.407816	-3.08345	0.00204615	0.511916	retinoic acid receptor gamma [Source:HGNC Symbol;Acc:HGNC:9866]	RARG
ENSG00000023191.17	RNH1	2.13914	-1.5812	0.513807	-3.07742	0.00208802	0.516022	ribonuclease/angiogenin inhibitor 1 [Source:HGNC Symbol;Acc:HGNC:10074]	RNH1
ENSG00000124429.18	POF1B	7.25985	-1.36075	0.444047	-3.06444	0.0021808	0.519928	POF1B actin binding protein [Source:HGNC Symbol;Acc:HGNC:13711]	POF1B
ENSG00000140564.13	FURIN	15.4926	-1.39009	0.453483	-3.06537	0.00217399	0.519928	furin, paired basic amino acid cleaving enzyme [Source:HGNC Symbol;Acc:HGNC:8568]	FURIN
ENSG00000229496.10	DDX39B	8.65432	-1.4882	0.485291	-3.06662	0.00216493	0.519928	DExD-box helicase 39B [Source:HGNC Symbol;Acc:HGNC:13917]	DDX39B
ENSG00000163898.10	LIPH	28.5298	-1.40914	0.461427	-3.05388	0.00225902	0.530314	lipase H [Source:HGNC Symbol;Acc:HGNC:18483]	LIPH
ENSG00000237636.3	ANKRD26P3	2.79484	1.08729	0.356308	3.05154	0.0022767	0.530314	ankyrin repeat domain 26 pseudogene 3 [Source:HGNC Symbol;Acc:HGNC:39689]	ANKRD26P3
ENSG00000196878.15	LAMB3	21.5554	-1.57716	0.517541	-3.04741	0.00230821	0.531543	laminin subunit beta 3 [Source:HGNC Symbol;Acc:HGNC:6490]	LAMB3
ENSG00000006652.15	IFRD1	9.73044	-1.15671	0.381652	-3.03081	0.00243901	0.537244	interferon related developmental regulator 1 [Source:HGNC Symbol;Acc:HGNC:5456]	IFRD1
ENSG00000065361.16	ERBB3	31.5591	-1.45265	0.479107	-3.032	0.0024294	0.537244	erb-b2 receptor tyrosine kinase 3 [Source:HGNC Symbol;Acc:HGNC:3431]	ERBB3
ENSG00000126524.10	SBDS	7.4088	-1.32383	0.436081	-3.03575	0.00239939	0.537244	SBDS ribosome maturation factor [Source:HGNC Symbol;Acc:HGNC:19440]	SBDS
ENSG00000175718.10	RBMXL3	3.99425	1.23333	0.406192	3.03632	0.00239488	0.537244	RBMX like 3 [Source:HGNC Symbol;Acc:HGNC:26859]	RBMXL3
ENSG00000204970.10	PCDHA1	2.79127	1.25144	0.413713	3.02491	0.00248706	0.537649	protocadherin alpha 1 [Source:HGNC Symbol;Acc:HGNC:8663]	PCDHA1
ENSG00000205420.11	KRT6A	35.2216	-1.66591	0.550881	-3.02408	0.00249391	0.537649	keratin 6A [Source:HGNC Symbol;Acc:HGNC:6443]	KRT6A
ENSG00000163132.8	MSX1	12.456	1.60403	0.532048	3.01482	0.00257133	0.538739	msh homeobox 1 [Source:HGNC Symbol;Acc:HGNC:7391]	MSX1
ENSG00000169641.13	LUZP1	12.5642	-1.22451	0.405991	-3.0161	0.00256051	0.538739	leucine zipper protein 1 [Source:HGNC Symbol;Acc:HGNC:14985]	LUZP1
ENSG00000236424.7	TSPY10	2.44197	1.41277	0.468743	3.01395	0.00257872	0.538739	testis specific protein Y-linked 10 [Source:HGNC Symbol;Acc:HGNC:37473]	TSPY10
ENSG00000166454.10	ATMIN	12.3019	-1.32671	0.442407	-2.99886	0.00270993	0.560375	ATM interactor [Source:HGNC Symbol;Acc:HGNC:29034]	ATMIN
ENSG00000085721.13	RRN3	3.20999	-1.42922	0.479978	-2.97768	0.00290437	0.588571	RRN3 homolog, RNA polymerase I transcription factor [Source:HGNC Symbol;Acc:HGNC:30346]	RRN3
ENSG00000276774.1	LENG1	1.93438	-1.15964	0.389167	-2.97979	0.00288444	0.588571	leukocyte receptor cluster member 1 [Source:HGNC Symbol;Acc:HGNC:15502]	LENG1
ENSG00000140443.15	IGF1R	28.9379	-1.36309	0.458825	-2.97083	0.00296997	0.595905	insulin like growth factor 1 receptor [Source:HGNC Symbol;Acc:HGNC:5465]	IGF1R
ENSG00000010327.10	STAB1	8.7138	1.2688	0.430214	2.94924	0.00318552	0.597515	stabilin 1 [Source:HGNC Symbol;Acc:HGNC:18628]	STAB1
ENSG00000037897.17	METTL1	2.71628	-0.987977	0.33412	-2.95695	0.00310698	0.597515	methyltransferase like 1 [Source:HGNC Symbol;Acc:HGNC:7030]	METTL1
ENSG00000068745.15	IP6K2	8.51634	-1.07798	0.37342	-2.88678	0.00389203	0.597515	inositol hexakisphosphate kinase 2 [Source:HGNC Symbol;Acc:HGNC:17313]	IP6K2
ENSG00000080031.10	PTPRH	6.85378	-1.16658	0.402135	-2.90096	0.0037202	0.597515	protein tyrosine phosphatase receptor type H [Source:HGNC Symbol;Acc:HGNC:9672]	PTPRH
ENSG00000104635.15	SLC39A14	4.34111	-1.01399	0.349498	-2.90129	0.00371631	0.597515	solute carrier family 39 member 14 [Source:HGNC Symbol;Acc:HGNC:20858]	SLC39A14
ENSG00000105974.13	CAV1	3.36805	-1.02073	0.348235	-2.93114	0.00337716	0.597515	caveolin 1 [Source:HGNC Symbol;Acc:HGNC:1527]	CAV1
ENSG00000106299.8	WASL	8.85289	-1.27882	0.44202	-2.89312	0.00381433	0.597515	WASP like actin nucleation promoting factor [Source:HGNC Symbol;Acc:HGNC:12735]	WASL
ENSG00000109689.19	STIM2	10.9815	-1.29736	0.438535	-2.9584	0.00309237	0.597515	stromal interaction molecule 2 [Source:HGNC Symbol;Acc:HGNC:19205]	STIM2
ENSG00000110002.16	VWA5A	12.9906	-1.28253	0.434521	-2.95159	0.00316146	0.597515	von Willebrand factor A domain containing 5A [Source:HGNC Symbol;Acc:HGNC:6658]	VWA5A
ENSG00000124225.16	PMEPA1	4.82218	-1.03201	0.353797	-2.91694	0.00353483	0.597515	prostate transmembrane protein, androgen induced 1 [Source:HGNC Symbol;Acc:HGNC:14107]	PMEPA1
ENSG00000125844.16	RRBP1	32.5995	-1.41677	0.484694	-2.92302	0.00346657	0.597515	ribosome binding protein 1 [Source:HGNC Symbol;Acc:HGNC:10448]	RRBP1
ENSG00000128510.12	CPA4	15.3876	-1.32284	0.447592	-2.95545	0.00312211	0.597515	carboxypeptidase A4 [Source:HGNC Symbol;Acc:HGNC:15740]	CPA4
ENSG00000134644.16	PUM1	16.7915	-1.37417	0.466862	-2.94341	0.00324619	0.597515	pumilio RNA binding family member 1 [Source:HGNC Symbol;Acc:HGNC:14957]	PUM1
ENSG00000139718.11	SETD1B	15.6171	-1.1405	0.394414	-2.89163	0.00383251	0.597515	SET domain containing 1B, histone lysine methyltransferase [Source:HGNC Symbol;Acc:HGNC:29187]	SETD1B
ENSG00000154845.16	PPP4R1	26.5616	-1.49397	0.513141	-2.91142	0.00359786	0.597515	protein phosphatase 4 regulatory subunit 1 [Source:HGNC Symbol;Acc:HGNC:9320]	PPP4R1
ENSG00000163453.11	IGFBP7	6.44659	-1.41814	0.491011	-2.88821	0.00387444	0.597515	insulin like growth factor binding protein 7 [Source:HGNC Symbol;Acc:HGNC:5476]	IGFBP7
ENSG00000166523.8	CLEC4E	5.5783	-1.09576	0.373397	-2.93457	0.00334013	0.597515	C-type lectin domain family 4 member E [Source:HGNC Symbol;Acc:HGNC:14555]	CLEC4E
ENSG00000167191.12	GPRC5B	8.06496	-1.1311	0.391561	-2.8887	0.00386838	0.597515	G protein-coupled receptor class C group 5 member B [Source:HGNC Symbol;Acc:HGNC:13308]	GPRC5B
ENSG00000171552.14	BCL2L1	26.9336	-1.46464	0.49949	-2.93227	0.00336497	0.597515	BCL2 like 1 [Source:HGNC Symbol;Acc:HGNC:992]	BCL2L1
ENSG00000181143.15	MUC16	347.541	-1.71343	0.589191	-2.90811	0.00363621	0.597515	mucin 16, cell surface associated [Source:HGNC Symbol;Acc:HGNC:15582]	MUC16
ENSG00000183273.7	CCDC60	5.0471	-1.02546	0.353978	-2.89695	0.00376812	0.597515	coiled-coil domain containing 60 [Source:HGNC Symbol;Acc:HGNC:28610]	CCDC60
ENSG00000196230.14	TUBB	12.0609	1.35565	0.458818	2.95464	0.00313029	0.597515	tubulin beta class I [Source:HGNC Symbol;Acc:HGNC:20778]	TUBB
ENSG00000197024.9	ZNF398	7.49692	-1.10152	0.374744	-2.93941	0.00328843	0.597515	zinc finger protein 398 [Source:HGNC Symbol;Acc:HGNC:18373]	ZNF398
ENSG00000204351.12	SKIV2L	2.89777	1.75516	0.602796	2.91169	0.00359477	0.597515	Ski2 like RNA helicase [Source:HGNC Symbol;Acc:HGNC:10898]	SKIV2L
ENSG00000220305.1	HNRNPH1P1	2.31723	-0.86022	0.294591	-2.92005	0.00349977	0.597515	heterogeneous nuclear ribonucleoprotein H1 pseudogene 1 [Source:HGNC Symbol;Acc:HGNC:48751]	HNRNPH1P1
ENSG00000224501.5	HSPA1B	4.19761	1.81323	0.623919	2.9062	0.00365846	0.597515	heat shock protein family A (Hsp70) member 1B [Source:HGNC Symbol;Acc:HGNC:5233]	HSPA1B
ENSG00000228581.9	GNL1	4.74356	-1.1374	0.392311	-2.89924	0.00374064	0.597515	G protein nucleolar 1 (putative) [Source:HGNC Symbol;Acc:HGNC:4413]	GNL1
ENSG00000230467.8	RNF39	2.31936	-1.18331	0.409025	-2.893	0.00381582	0.597515	ring finger protein 39 [Source:HGNC Symbol;Acc:HGNC:18064]	RNF39
ENSG00000261040.7	WFDC21P	37.8468	-1.77538	0.612627	-2.89797	0.00375582	0.597515	WAP four-disulfide core domain 21, pseudogene [Source:HGNC Symbol;Acc:HGNC:50357]	WFDC21P
ENSG00000275990.3	NCF4	2.82747	1.23256	0.418546	2.94486	0.00323097	0.597515	neutrophil cytosolic factor 4 [Source:HGNC Symbol;Acc:HGNC:7662]	NCF4
ENSG00000288401.1	CTTN	28.1005	-1.42281	0.490868	-2.89856	0.00374883	0.597515	cortactin [Source:HGNC Symbol;Acc:HGNC:3338]	CTTN
ENSG00000115053.17	NCL	27.1202	-1.4043	0.48723	-2.88222	0.00394884	0.601678	nucleolin [Source:HGNC Symbol;Acc:HGNC:7667]	NCL
ENSG00000115484.15	CCT4	9.59427	-1.39974	0.486098	-2.87955	0.00398241	0.602265	chaperonin containing TCP1 subunit 4 [Source:HGNC Symbol;Acc:HGNC:1617]	CCT4
ENSG00000082641.16	NFE2L1	23.7198	-1.40382	0.487962	-2.87691	0.00401596	0.602841	nuclear factor, erythroid 2 like 1 [Source:HGNC Symbol;Acc:HGNC:7781]	NFE2L1
ENSG00000175215.11	CTDSP2	26.321	-1.41653	0.492975	-2.87342	0.00406048	0.605041	CTD small phosphatase 2 [Source:HGNC Symbol;Acc:HGNC:17077]	CTDSP2
ENSG00000136244.12	IL6	3.47234	1.51873	0.529148	2.87014	0.00410285	0.606892	interleukin 6 [Source:HGNC Symbol;Acc:HGNC:6018]	IL6
ENSG00000007062.12	PROM1	22.0097	-1.53906	0.537385	-2.86398	0.00418354	0.609923	prominin 1 [Source:HGNC Symbol;Acc:HGNC:9454]	PROM1
ENSG00000130726.12	TRIM28	18.5982	-1.43382	0.500507	-2.86473	0.0041737	0.609923	tripartite motif containing 28 [Source:HGNC Symbol;Acc:HGNC:16384]	TRIM28
ENSG00000004478.8	FKBP4	13.5483	-1.26368	0.441869	-2.85986	0.00423827	0.610391	FKBP prolyl isomerase 4 [Source:HGNC Symbol;Acc:HGNC:3720]	FKBP4
ENSG00000008405.12	CRY1	5.93979	-1.04638	0.369477	-2.83207	0.00462475	0.610391	cryptochrome circadian regulator 1 [Source:HGNC Symbol;Acc:HGNC:2384]	CRY1
ENSG00000063601.17	MTMR1	7.99277	-1.17335	0.412787	-2.84251	0.00447604	0.610391	myotubularin related protein 1 [Source:HGNC Symbol;Acc:HGNC:7449]	MTMR1
ENSG00000070404.10	FSTL3	4.00452	-0.949417	0.33689	-2.81819	0.00482959	0.610391	follistatin like 3 [Source:HGNC Symbol;Acc:HGNC:3973]	FSTL3
ENSG00000111319.13	SCNN1A	56.9002	-1.50739	0.530191	-2.84311	0.00446756	0.610391	sodium channel epithelial 1 subunit alpha [Source:HGNC Symbol;Acc:HGNC:10599]	SCNN1A
ENSG00000113845.10	TIMMDC1	5.40335	-1.11267	0.395425	-2.81387	0.00489492	0.610391	translocase of inner mitochondrial membrane domain containing 1 [Source:HGNC Symbol;Acc:HGNC:1321]	TIMMDC1
ENSG00000115685.15	PPP1R7	8.29397	-1.14448	0.409114	-2.79746	0.00515059	0.610391	protein phosphatase 1 regulatory subunit 7 [Source:HGNC Symbol;Acc:HGNC:9295]	PPP1R7
ENSG00000119242.9	CCDC92	3.83839	-0.950708	0.333621	-2.84967	0.0043765	0.610391	coiled-coil domain containing 92 [Source:HGNC Symbol;Acc:HGNC:29563]	CCDC92
ENSG00000124762.14	CDKN1A	18.1485	1.46655	0.516442	2.83972	0.00451527	0.610391	cyclin dependent kinase inhibitor 1A [Source:HGNC Symbol;Acc:HGNC:1784]	CDKN1A
ENSG00000126247.11	CAPNS1	25.3297	-1.48286	0.520992	-2.84623	0.00442407	0.610391	calpain small subunit 1 [Source:HGNC Symbol;Acc:HGNC:1481]	CAPNS1
ENSG00000129007.15	CALML4	6.05158	-1.25826	0.445942	-2.82158	0.00477884	0.610391	calmodulin like 4 [Source:HGNC Symbol;Acc:HGNC:18445]	CALML4
ENSG00000136352.19	NKX2-1	2.26692	1.15496	0.410487	2.81364	0.00489834	0.610391	NK2 homeobox 1 [Source:HGNC Symbol;Acc:HGNC:11825]	NKX2-1
ENSG00000136715.19	SAP130	4.90299	-1.01932	0.364362	-2.79755	0.0051492	0.610391	Sin3A associated protein 130 [Source:HGNC Symbol;Acc:HGNC:29813]	SAP130
ENSG00000140274.14	DUOXA2	12.5491	-1.37698	0.482295	-2.85506	0.00430289	0.610391	dual oxidase maturation factor 2 [Source:HGNC Symbol;Acc:HGNC:32698]	DUOXA2
ENSG00000145632.15	PLK2	7.68631	-1.11765	0.398214	-2.80665	0.00500603	0.610391	polo like kinase 2 [Source:HGNC Symbol;Acc:HGNC:19699]	PLK2
ENSG00000149418.11	ST14	31.6623	-1.57058	0.55186	-2.84598	0.00442746	0.610391	ST14 transmembrane serine protease matriptase [Source:HGNC Symbol;Acc:HGNC:11344]	ST14
ENSG00000151690.15	MFSD6	15.0951	-1.30559	0.464757	-2.80918	0.00496672	0.610391	major facilitator superfamily domain containing 6 [Source:HGNC Symbol;Acc:HGNC:24711]	MFSD6
ENSG00000160685.13	ZBTB7B	14.2943	-1.2084	0.431872	-2.79804	0.00514135	0.610391	zinc finger and BTB domain containing 7B [Source:HGNC Symbol;Acc:HGNC:18668]	ZBTB7B
ENSG00000160862.13	AZGP1	6.70805	-1.0581	0.372921	-2.83732	0.00454946	0.610391	alpha-2-glycoprotein 1, zinc-binding [Source:HGNC Symbol;Acc:HGNC:910]	AZGP1
ENSG00000162981.14	LRATD1	12.4981	-1.19184	0.425705	-2.79968	0.0051153	0.610391	LRAT domain containing 1 [Source:HGNC Symbol;Acc:HGNC:20743]	LRATD1
ENSG00000166908.18	PIP4K2C	10.8229	-1.2222	0.432263	-2.82744	0.00469217	0.610391	phosphatidylinositol-5-phosphate 4-kinase type 2 gamma [Source:HGNC Symbol;Acc:HGNC:23786]	PIP4K2C
ENSG00000173610.12	UGT2A1	14.7704	-1.52019	0.533657	-2.84863	0.00439077	0.610391	UDP glucuronosyltransferase family 2 member A1 complex locus [Source:HGNC Symbol;Acc:HGNC:12542]	UGT2A1
ENSG00000173848.19	NET1	30.9861	-1.49095	0.530382	-2.81109	0.00493739	0.610391	neuroepithelial cell transforming 1 [Source:HGNC Symbol;Acc:HGNC:14592]	NET1
ENSG00000177383.5	MAGEF1	4.53864	-1.05424	0.375489	-2.80764	0.00499066	0.610391	MAGE family member F1 [Source:HGNC Symbol;Acc:HGNC:29639]	MAGEF1
ENSG00000182853.12	VMO1	11.3744	-1.44365	0.513178	-2.81315	0.00490587	0.610391	vitelline membrane outer layer 1 homolog [Source:HGNC Symbol;Acc:HGNC:30387]	VMO1
ENSG00000188910.8	GJB3	6.06679	-1.26101	0.449593	-2.80479	0.00503495	0.610391	gap junction protein beta 3 [Source:HGNC Symbol;Acc:HGNC:4285]	GJB3
ENSG00000196576.16	PLXNB2	55.3747	-1.51963	0.537557	-2.82692	0.00469974	0.610391	plexin B2 [Source:HGNC Symbol;Acc:HGNC:9104]	PLXNB2
ENSG00000198218.11	QRICH1	11.0314	-1.16302	0.413845	-2.81029	0.00494969	0.610391	glutamine rich 1 [Source:HGNC Symbol;Acc:HGNC:24713]	QRICH1
ENSG00000204228.4	HSD17B8	1.98295	-1.22175	0.431229	-2.83317	0.00460887	0.610391	hydroxysteroid 17-beta dehydrogenase 8 [Source:HGNC Symbol;Acc:HGNC:3554]	HSD17B8
ENSG00000268903.1	AL627309.6	3.22469	1.48912	0.525848	2.83183	0.0046282	0.610391	novel pseudogene	AL627309.6
ENSG00000274384.4	TMC4	7.38557	-1.13389	0.404576	-2.80267	0.0050682	0.610391	transmembrane channel like 4 [Source:HGNC Symbol;Acc:HGNC:22998]	TMC4
ENSG00000284571.2	FLII	26.0089	-1.40019	0.491378	-2.84952	0.00437859	0.610391	FLII actin remodeling protein [Source:HGNC Symbol;Acc:HGNC:3750]	FLII
ENSG00000100504.17	PYGL	14.9365	-1.23859	0.44505	-2.78303	0.00538545	0.611236	glycogen phosphorylase L [Source:HGNC Symbol;Acc:HGNC:9725]	PYGL
ENSG00000103512.15	NOMO1	4.83374	-1.46698	0.526538	-2.78608	0.00533491	0.611236	NODAL modulator 1 [Source:HGNC Symbol;Acc:HGNC:30060]	NOMO1
ENSG00000156599.11	ZDHHC5	19.7133	-1.41028	0.507878	-2.77681	0.00548951	0.611236	zinc finger DHHC-type palmitoyltransferase 5 [Source:HGNC Symbol;Acc:HGNC:18472]	ZDHHC5
ENSG00000156966.7	B3GNT7	25.2179	-1.32722	0.475001	-2.79413	0.00520391	0.611236	UDP-GlcNAc:betaGal beta-1,3-N-acetylglucosaminyltransferase 7 [Source:HGNC Symbol;Acc:HGNC:18811]	B3GNT7
ENSG00000159166.15	LAD1	6.00426	-1.01162	0.362989	-2.78692	0.00532123	0.611236	ladinin 1 [Source:HGNC Symbol;Acc:HGNC:6472]	LAD1
ENSG00000163739.5	CXCL1	13.1059	-1.31019	0.47042	-2.78515	0.00535029	0.611236	C-X-C motif chemokine ligand 1 [Source:HGNC Symbol;Acc:HGNC:4602]	CXCL1
ENSG00000169594.13	BNC1	3.30857	-1.054	0.377793	-2.78989	0.00527257	0.611236	basonuclin 1 [Source:HGNC Symbol;Acc:HGNC:1081]	BNC1
ENSG00000181191.12	PJA1	4.67518	-0.990457	0.356609	-2.77743	0.00547901	0.611236	praja ring finger ubiquitin ligase 1 [Source:HGNC Symbol;Acc:HGNC:16648]	PJA1
ENSG00000196743.9	GM2A	24.6909	1.52843	0.550211	2.7779	0.00547115	0.611236	GM2 ganglioside activator [Source:HGNC Symbol;Acc:HGNC:4367]	GM2A
ENSG00000215328.6	HSPA1A	10.5815	1.83079	0.657219	2.78566	0.00534184	0.611236	heat shock protein family A (Hsp70) member 1A [Source:HGNC Symbol;Acc:HGNC:5232]	HSPA1A
ENSG00000257529.5	RPL36A-HNRNPH2	3.32238	1.6192	0.582787	2.77838	0.00546302	0.611236	RPL36A-HNRNPH2 readthrough [Source:HGNC Symbol;Acc:HGNC:48349]	RPL36A-HNRNPH2
ENSG00000173530.6	TNFRSF10D	3.85192	-1.03999	0.374887	-2.77414	0.00553483	0.612915	TNF receptor superfamily member 10d [Source:HGNC Symbol;Acc:HGNC:11907]	TNFRSF10D
ENSG00000132963.8	POMP	6.14045	1.43244	0.517009	2.77064	0.00559468	0.616175	proteasome maturation protein [Source:HGNC Symbol;Acc:HGNC:20330]	POMP
ENSG00000110321.19	EIF4G2	82.1576	-1.66788	0.602406	-2.7687	0.00562797	0.61649	eukaryotic translation initiation factor 4 gamma 2 [Source:HGNC Symbol;Acc:HGNC:3297]	EIF4G2
ENSG00000186815.13	TPCN1	12.5757	-1.17979	0.426596	-2.76558	0.00568208	0.619072	two pore segment channel 1 [Source:HGNC Symbol;Acc:HGNC:18182]	TPCN1
ENSG00000149527.18	PLCH2	5.53037	1.55191	0.56154	2.76366	0.00571571	0.619406	phospholipase C eta 2 [Source:HGNC Symbol;Acc:HGNC:29037]	PLCH2
ENSG00000014216.16	CAPN1	35.3465	-1.39357	0.505517	-2.75672	0.00583842	0.620389	calpain 1 [Source:HGNC Symbol;Acc:HGNC:1476]	CAPN1
ENSG00000060140.9	STYK1	5.49634	-1.10531	0.401022	-2.75623	0.00584724	0.620389	serine/threonine/tyrosine kinase 1 [Source:HGNC Symbol;Acc:HGNC:18889]	STYK1
ENSG00000198547.10	C20orf203	3.62682	0.939755	0.340482	2.76007	0.00577881	0.620389	chromosome 20 open reading frame 203 [Source:HGNC Symbol;Acc:HGNC:26592]	C20orf203
ENSG00000225748.9	PRRC2A	5.61753	-1.12886	0.40935	-2.7577	0.00582104	0.620389	proline rich coiled-coil 2A [Source:HGNC Symbol;Acc:HGNC:13918]	PRRC2A
ENSG00000068308.14	OTUD5	6.765	-1.14081	0.415806	-2.74361	0.00607681	0.624508	OTU deubiquitinase 5 [Source:HGNC Symbol;Acc:HGNC:25402]	OTUD5
ENSG00000081026.19	MAGI3	9.88379	-1.13137	0.41162	-2.74857	0.00598562	0.624508	membrane associated guanylate kinase, WW and PDZ domain containing 3 [Source:HGNC Symbol;Acc:HGNC:29647]	MAGI3
ENSG00000110048.12	OSBP	13.7915	-1.25409	0.456424	-2.74765	0.00600242	0.624508	oxysterol binding protein [Source:HGNC Symbol;Acc:HGNC:8503]	OSBP
ENSG00000113282.14	CLINT1	24.4178	-1.43945	0.524424	-2.74482	0.00605434	0.624508	clathrin interactor 1 [Source:HGNC Symbol;Acc:HGNC:23186]	CLINT1
ENSG00000125304.10	TM9SF2	14.7429	-1.32145	0.481296	-2.7456	0.00604011	0.624508	transmembrane 9 superfamily member 2 [Source:HGNC Symbol;Acc:HGNC:11865]	TM9SF2
ENSG00000272398.6	CD24	42.459	-1.48748	0.542428	-2.74226	0.00610178	0.624508	CD24 molecule [Source:HGNC Symbol;Acc:HGNC:1645]	CD24
ENSG00000277429.4	SERF1B	2.96199	1.21019	0.440726	2.74591	0.00603432	0.624508	small EDRK-rich factor 1B [Source:HGNC Symbol;Acc:HGNC:10756]	SERF1B
ENSG00000071127.17	WDR1	44.946	-1.43952	0.525689	-2.73835	0.00617492	0.627084	WD repeat domain 1 [Source:HGNC Symbol;Acc:HGNC:12754]	WDR1
ENSG00000091140.14	DLD	5.98857	-1.0525	0.384461	-2.7376	0.00618884	0.627084	dihydrolipoamide dehydrogenase [Source:HGNC Symbol;Acc:HGNC:2898]	DLD
ENSG00000102226.10	USP11	8.0012	-1.08064	0.395185	-2.73452	0.00624721	0.629849	ubiquitin specific peptidase 11 [Source:HGNC Symbol;Acc:HGNC:12609]	USP11
ENSG00000167173.19	C15orf39	16.5901	-1.18582	0.434216	-2.73095	0.00631526	0.633203	chromosome 15 open reading frame 39 [Source:HGNC Symbol;Acc:HGNC:24497]	C15orf39
ENSG00000167858.13	TEKT1	10.7168	-1.28665	0.471385	-2.7295	0.00634296	0.633203	tektin 1 [Source:HGNC Symbol;Acc:HGNC:15534]	TEKT1
ENSG00000107968.10	MAP3K8	8.08584	-1.23503	0.452868	-2.72713	0.0063888	0.634652	mitogen-activated protein kinase kinase kinase 8 [Source:HGNC Symbol;Acc:HGNC:6860]	MAP3K8
ENSG00000011009.11	LYPLA2	8.48631	-1.08861	0.400409	-2.71874	0.0065531	0.635903	lysophospholipase 2 [Source:HGNC Symbol;Acc:HGNC:6738]	LYPLA2
ENSG00000101421.4	CHMP4B	14.7172	-1.43465	0.526861	-2.72302	0.00646876	0.635903	charged multivesicular body protein 4B [Source:HGNC Symbol;Acc:HGNC:16171]	CHMP4B
ENSG00000140284.11	SLC27A2	7.49039	-1.26838	0.466578	-2.71848	0.00655829	0.635903	solute carrier family 27 member 2 [Source:HGNC Symbol;Acc:HGNC:10996]	SLC27A2
ENSG00000153786.13	ZDHHC7	10.3447	-1.18611	0.436242	-2.71892	0.00654954	0.635903	zinc finger DHHC-type palmitoyltransferase 7 [Source:HGNC Symbol;Acc:HGNC:18459]	ZDHHC7
ENSG00000197279.4	ZNF165	3.44925	-1.01812	0.374501	-2.7186	0.00655585	0.635903	zinc finger protein 165 [Source:HGNC Symbol;Acc:HGNC:12953]	ZNF165
ENSG00000179913.11	B3GNT3	8.56495	-1.07623	0.396215	-2.71629	0.0066019	0.637083	UDP-GlcNAc:betaGal beta-1,3-N-acetylglucosaminyltransferase 3 [Source:HGNC Symbol;Acc:HGNC:13528]	B3GNT3
ENSG00000217241.1	CBX3P9	1.92246	-0.886248	0.326469	-2.71464	0.00663471	0.637215	chromobox 3 pseudogene 9 [Source:HGNC Symbol;Acc:HGNC:42881]	CBX3P9
ENSG00000099341.12	PSMD8	12.7508	-1.22396	0.45154	-2.71063	0.0067156	0.641941	proteasome 26S subunit, non-ATPase 8 [Source:HGNC Symbol;Acc:HGNC:9566]	PSMD8
ENSG00000101040.19	ZMYND8	12.3416	-1.0666	0.394622	-2.70284	0.00687489	0.64576	zinc finger MYND-type containing 8 [Source:HGNC Symbol;Acc:HGNC:9397]	ZMYND8
ENSG00000164111.15	ANXA5	19.3005	-1.46141	0.540496	-2.70384	0.00685435	0.64576	annexin A5 [Source:HGNC Symbol;Acc:HGNC:543]	ANXA5
ENSG00000164609.10	SLU7	14.8322	-1.21164	0.448349	-2.70245	0.00688301	0.64576	SLU7 homolog, splicing factor [Source:HGNC Symbol;Acc:HGNC:16939]	SLU7
ENSG00000226685.4	CT47A12	5.58268	1.29411	0.478128	2.70661	0.00679741	0.64576	cancer/testis antigen family 47 member A12 [Source:HGNC Symbol;Acc:HGNC:33292]	CT47A12
ENSG00000100664.11	EIF5	25.2613	-1.36436	0.505775	-2.69757	0.00698484	0.647118	eukaryotic translation initiation factor 5 [Source:HGNC Symbol;Acc:HGNC:3299]	EIF5
ENSG00000102738.8	MRPS31	3.74688	-1.12704	0.417442	-2.69988	0.00693639	0.647118	mitochondrial ribosomal protein S31 [Source:HGNC Symbol;Acc:HGNC:16632]	MRPS31
ENSG00000136379.12	ABHD17C	5.64679	-1.07212	0.39835	-2.69141	0.00711501	0.647118	abhydrolase domain containing 17C, depalmitoylase [Source:HGNC Symbol;Acc:HGNC:26925]	ABHD17C
ENSG00000164411.12	GJB7	2.49296	-0.798172	0.296254	-2.69421	0.00705551	0.647118	gap junction protein beta 7 [Source:HGNC Symbol;Acc:HGNC:16690]	GJB7
ENSG00000174837.15	ADGRE1	2.96341	-0.969848	0.360043	-2.6937	0.00706636	0.647118	adhesion G protein-coupled receptor E1 [Source:HGNC Symbol;Acc:HGNC:3336]	ADGRE1
ENSG00000198925.12	ATG9A	7.71139	-1.19154	0.442766	-2.69113	0.00712101	0.647118	autophagy related 9A [Source:HGNC Symbol;Acc:HGNC:22408]	ATG9A
ENSG00000276701.2	MIF	2.80753	-1.10751	0.411479	-2.69152	0.00711262	0.647118	macrophage migration inhibitory factor [Source:HGNC Symbol;Acc:HGNC:7097]	MIF
ENSG00000085063.17	CD59	78.3316	-1.51032	0.563204	-2.68166	0.00732569	0.648276	CD59 molecule (CD59 blood group) [Source:HGNC Symbol;Acc:HGNC:1689]	CD59
ENSG00000102572.15	STK24	28.4686	-1.25057	0.465753	-2.68506	0.00725175	0.648276	serine/threonine kinase 24 [Source:HGNC Symbol;Acc:HGNC:11403]	STK24
ENSG00000162772.17	ATF3	16.8764	1.44842	0.539201	2.68624	0.00722619	0.648276	activating transcription factor 3 [Source:HGNC Symbol;Acc:HGNC:785]	ATF3
ENSG00000164347.18	GFM2	7.44008	-1.14969	0.428551	-2.68273	0.0073024	0.648276	GTP dependent ribosome recycling factor mitochondrial 2 [Source:HGNC Symbol;Acc:HGNC:29682]	GFM2
ENSG00000274646.4	RPS9	3.62285	1.44369	0.538118	2.68285	0.00729977	0.648276	ribosomal protein S9 [Source:HGNC Symbol;Acc:HGNC:10442]	RPS9
ENSG00000278119.1	GOLGA8J	2.2901	0.972837	0.362392	2.68449	0.00726405	0.648276	golgin A8 family member J [Source:HGNC Symbol;Acc:HGNC:38650]	GOLGA8J
ENSG00000167815.12	PRDX2	7.21258	-1.18485	0.442425	-2.67808	0.00740465	0.652414	peroxiredoxin 2 [Source:HGNC Symbol;Acc:HGNC:9353]	PRDX2
ENSG00000164032.12	H2AZ1	11.9222	-1.28566	0.48068	-2.67466	0.00748046	0.65624	H2A.Z variant histone 1 [Source:HGNC Symbol;Acc:HGNC:4741]	H2AZ1
ENSG00000101084.18	RAB5IF	12.8163	-1.44927	0.542288	-2.6725	0.00752883	0.657637	RAB5 interacting factor [Source:HGNC Symbol;Acc:HGNC:15870]	RAB5IF
ENSG00000116698.21	SMG7	16.2434	-1.23587	0.463058	-2.66892	0.00760946	0.661827	SMG7 nonsense mediated mRNA decay factor [Source:HGNC Symbol;Acc:HGNC:16792]	SMG7
ENSG00000244094.2	SPRR2F	4.87629	-1.3144	0.492822	-2.6671	0.00765095	0.662592	small proline rich protein 2F [Source:HGNC Symbol;Acc:HGNC:11266]	SPRR2F
ENSG00000086589.12	RBM22	7.0232	-1.08626	0.407637	-2.66478	0.00770395	0.663229	RNA binding motif protein 22 [Source:HGNC Symbol;Acc:HGNC:25503]	RBM22
ENSG00000186834.4	HEXIM1	11.347	-1.13162	0.424796	-2.66391	0.00772377	0.663229	HEXIM P-TEFb complex subunit 1 [Source:HGNC Symbol;Acc:HGNC:24953]	HEXIM1
ENSG00000134852.15	CLOCK	9.36906	-1.05478	0.396429	-2.66071	0.00779753	0.666738	clock circadian regulator [Source:HGNC Symbol;Acc:HGNC:2082]	CLOCK
ENSG00000067048.17	DDX3Y	6.86558	-1.25532	0.472608	-2.65615	0.00790386	0.672991	DEAD-box helicase 3 Y-linked [Source:HGNC Symbol;Acc:HGNC:2699]	DDX3Y
ENSG00000090238.12	YPEL3	10.0993	-1.01753	0.384513	-2.64627	0.00813846	0.685169	yippee like 3 [Source:HGNC Symbol;Acc:HGNC:18327]	YPEL3
ENSG00000103342.13	GSPT1	16.2267	-1.183	0.447382	-2.64427	0.00818679	0.685169	G1 to S phase transition 1 [Source:HGNC Symbol;Acc:HGNC:4621]	GSPT1
ENSG00000105967.16	TFEC	5.09833	1.15078	0.435388	2.64312	0.0082146	0.685169	transcription factor EC [Source:HGNC Symbol;Acc:HGNC:11754]	TFEC
ENSG00000121316.11	PLBD1	8.25401	-1.25214	0.473285	-2.64563	0.00815386	0.685169	phospholipase B domain containing 1 [Source:HGNC Symbol;Acc:HGNC:26215]	PLBD1
ENSG00000121900.19	TMEM54	5.23704	-1.1092	0.419666	-2.64306	0.00821594	0.685169	transmembrane protein 54 [Source:HGNC Symbol;Acc:HGNC:24143]	TMEM54
ENSG00000162745.11	OLFML2B	3.54768	0.867585	0.328552	2.64063	0.0082751	0.687274	olfactomedin like 2B [Source:HGNC Symbol;Acc:HGNC:24558]	OLFML2B
ENSG00000065809.14	FAM107B	39.7176	-1.46106	0.553759	-2.63844	0.00832885	0.688915	family with sequence similarity 107 member B [Source:HGNC Symbol;Acc:HGNC:23726]	FAM107B
ENSG00000118200.14	CAMSAP2	6.07546	-1.00364	0.380722	-2.63615	0.00838538	0.690771	calmodulin regulated spectrin associated protein family member 2 [Source:HGNC Symbol;Acc:HGNC:29188]	CAMSAP2
ENSG00000277224.2	H2BC7	3.35497	-1.1421	0.433628	-2.63382	0.00844302	0.692704	H2B clustered histone 7 [Source:HGNC Symbol;Acc:HGNC:4752]	H2BC7
ENSG00000125730.17	C3	44.0417	-1.32876	0.504888	-2.6318	0.0084934	0.694027	complement C3 [Source:HGNC Symbol;Acc:HGNC:1318]	C3
ENSG00000125651.14	GTF2F1	9.07609	-1.06307	0.404876	-2.62568	0.00864766	0.698187	general transcription factor IIF subunit 1 [Source:HGNC Symbol;Acc:HGNC:4652]	GTF2F1
ENSG00000168936.11	TMEM129	4.62227	-0.919611	0.350234	-2.62571	0.00864695	0.698187	transmembrane protein 129, E3 ubiquitin ligase [Source:HGNC Symbol;Acc:HGNC:25137]	TMEM129
ENSG00000186867.11	QRFPR	2.70545	0.852772	0.324678	2.62651	0.00862643	0.698187	pyroglutamylated RFamide peptide receptor [Source:HGNC Symbol;Acc:HGNC:15565]	QRFPR
ENSG00000137700.18	SLC37A4	5.74958	-0.903497	0.344285	-2.62427	0.00868359	0.698305	solute carrier family 37 member 4 [Source:HGNC Symbol;Acc:HGNC:4061]	SLC37A4
ENSG00000137693.14	YAP1	13.2608	-1.15103	0.43966	-2.618	0.00884465	0.701801	Yes1 associated transcriptional regulator [Source:HGNC Symbol;Acc:HGNC:16262]	YAP1
ENSG00000162613.17	FUBP1	10.7037	-1.12448	0.429582	-2.61761	0.0088549	0.701801	far upstream element binding protein 1 [Source:HGNC Symbol;Acc:HGNC:4004]	FUBP1
ENSG00000185885.17	IFITM1	27.4572	1.56273	0.597101	2.61719	0.00886559	0.701801	interferon induced transmembrane protein 1 [Source:HGNC Symbol;Acc:HGNC:5412]	IFITM1
ENSG00000189058.9	APOD	4.07807	-1.10257	0.42095	-2.61923	0.00881276	0.701801	apolipoprotein D [Source:HGNC Symbol;Acc:HGNC:612]	APOD
ENSG00000183255.12	PTTG1IP	24.7187	-1.38562	0.529871	-2.615	0.00892265	0.70357	PTTG1 interacting protein [Source:HGNC Symbol;Acc:HGNC:13524]	PTTG1IP
ENSG00000160963.14	COL26A1	2.5939	1.07687	0.412267	2.61208	0.00899936	0.704463	collagen type XXVI alpha 1 chain [Source:HGNC Symbol;Acc:HGNC:18038]	COL26A1
ENSG00000196565.15	HBG2	2.00666	-1.08415	0.415077	-2.61192	0.0090035	0.704463	hemoglobin subunit gamma 2 [Source:HGNC Symbol;Acc:HGNC:4832]	HBG2
ENSG00000006007.12	GDE1	16.3933	-1.23774	0.479917	-2.57907	0.00990672	0.705079	glycerophosphodiester phosphodiesterase 1 [Source:HGNC Symbol;Acc:HGNC:29644]	GDE1
ENSG00000110497.14	AMBRA1	12.5415	-1.01978	0.391942	-2.60187	0.00927177	0.705079	autophagy and beclin 1 regulator 1 [Source:HGNC Symbol;Acc:HGNC:25990]	AMBRA1
ENSG00000113575.10	PPP2CA	13.5612	-1.14435	0.443602	-2.57967	0.00988935	0.705079	protein phosphatase 2 catalytic subunit alpha [Source:HGNC Symbol;Acc:HGNC:9299]	PPP2CA
ENSG00000114867.22	EIF4G1	44.8097	-1.33553	0.515331	-2.59159	0.00955338	0.705079	eukaryotic translation initiation factor 4 gamma 1 [Source:HGNC Symbol;Acc:HGNC:3296]	EIF4G1
ENSG00000121892.15	PDS5A	15.4478	-1.14359	0.44224	-2.5859	0.00971256	0.705079	PDS5 cohesin associated factor A [Source:HGNC Symbol;Acc:HGNC:29088]	PDS5A
ENSG00000126254.12	RBM42	4.9335	-0.992995	0.384867	-2.5801	0.00987712	0.705079	RNA binding motif protein 42 [Source:HGNC Symbol;Acc:HGNC:28117]	RBM42
ENSG00000131050.11	BPIFA2	2.01124	-0.947646	0.364503	-2.59983	0.00932706	0.705079	BPI fold containing family A member 2 [Source:HGNC Symbol;Acc:HGNC:16203]	BPIFA2
ENSG00000133739.16	LRRCC1	2.91439	0.972961	0.374656	2.59694	0.00940577	0.705079	leucine rich repeat and coiled-coil centrosomal protein 1 [Source:HGNC Symbol;Acc:HGNC:29373]	LRRCC1
ENSG00000141580.16	WDR45B	15.6169	-1.23032	0.474894	-2.59072	0.0095776	0.705079	WD repeat domain 45B [Source:HGNC Symbol;Acc:HGNC:25072]	WDR45B
ENSG00000150687.12	PRSS23	73.2276	-1.408	0.545515	-2.58105	0.00985007	0.705079	serine protease 23 [Source:HGNC Symbol;Acc:HGNC:14370]	PRSS23
ENSG00000166428.14	PLD4	3.83148	1.01517	0.394096	2.57594	0.00999675	0.705079	phospholipase D family member 4 [Source:HGNC Symbol;Acc:HGNC:23792]	PLD4
ENSG00000166664.14	CHRFAM7A	2.17415	1.07888	0.416605	2.58968	0.00960647	0.705079	CHRNA7 (exons 5-10) and FAM7A (exons A-E) fusion [Source:HGNC Symbol;Acc:HGNC:15781]	CHRFAM7A
ENSG00000167470.12	MIDN	23.9652	-1.30349	0.502368	-2.59469	0.00946773	0.705079	midnolin [Source:HGNC Symbol;Acc:HGNC:16298]	MIDN
ENSG00000168528.12	SERINC2	14.8701	-1.18678	0.460694	-2.57606	0.00999329	0.705079	serine incorporator 2 [Source:HGNC Symbol;Acc:HGNC:23231]	SERINC2
ENSG00000169564.7	PCBP1	27.0899	-1.44767	0.563473	-2.56919	0.0101935	0.705079	poly(rC) binding protein 1 [Source:HGNC Symbol;Acc:HGNC:8647]	PCBP1
ENSG00000170248.15	PDCD6IP	23.9284	-1.28738	0.501136	-2.56892	0.0102017	0.705079	programmed cell death 6 interacting protein [Source:HGNC Symbol;Acc:HGNC:8766]	PDCD6IP
ENSG00000172037.14	LAMB2	8.07325	-0.98611	0.383699	-2.57001	0.0101695	0.705079	laminin subunit beta 2 [Source:HGNC Symbol;Acc:HGNC:6487]	LAMB2
ENSG00000172409.7	CLP1	3.34341	-0.988413	0.383186	-2.57946	0.00989549	0.705079	cleavage factor polyribonucleotide kinase subunit 1 [Source:HGNC Symbol;Acc:HGNC:16999]	CLP1
ENSG00000176095.12	IP6K1	11.8098	-1.17605	0.454302	-2.58869	0.00963423	0.705079	inositol hexakisphosphate kinase 1 [Source:HGNC Symbol;Acc:HGNC:18360]	IP6K1
ENSG00000177311.11	ZBTB38	19.1521	-1.14566	0.439619	-2.60603	0.00915984	0.705079	zinc finger and BTB domain containing 38 [Source:HGNC Symbol;Acc:HGNC:26636]	ZBTB38
ENSG00000178038.17	ALS2CL	17.2355	-1.16166	0.451053	-2.57544	0.0100113	0.705079	ALS2 C-terminal like [Source:HGNC Symbol;Acc:HGNC:20605]	ALS2CL
ENSG00000187555.16	USP7	14.7497	-1.17818	0.454679	-2.59123	0.00956327	0.705079	ubiquitin specific peptidase 7 [Source:HGNC Symbol;Acc:HGNC:12630]	USP7
ENSG00000196235.14	SUPT5H	18.6879	-1.11627	0.434886	-2.56681	0.0102639	0.705079	SPT5 homolog, DSIF elongation factor subunit [Source:HGNC Symbol;Acc:HGNC:11469]	SUPT5H
ENSG00000204962.6	PCDHA8	2.70866	1.03215	0.399707	2.58227	0.00981517	0.705079	protocadherin alpha 8 [Source:HGNC Symbol;Acc:HGNC:8674]	PCDHA8
ENSG00000232862.5	AL138787.1	2.21962	-0.860372	0.335138	-2.56722	0.0102518	0.705079	implantation-associated protein (DKFZp564K142) pseudogene	AL138787.1
ENSG00000234475.5	HSPA1A	4.99044	-1.53809	0.598613	-2.56942	0.0101868	0.705079	heat shock protein family A (Hsp70) member 1A [Source:HGNC Symbol;Acc:HGNC:5232]	HSPA1A
ENSG00000234651.10	BAG6	11.2913	-1.26671	0.490887	-2.58045	0.0098671	0.705079	BAG cochaperone 6 [Source:HGNC Symbol;Acc:HGNC:13919]	BAG6
ENSG00000246705.4	H2AJ	12.0643	-1.14462	0.44555	-2.56901	0.0101989	0.705079	H2A.J histone [Source:HGNC Symbol;Acc:HGNC:14456]	H2AJ
ENSG00000249915.8	PDCD6	18.9929	-1.11563	0.42874	-2.60211	0.00926523	0.705079	programmed cell death 6 [Source:HGNC Symbol;Acc:HGNC:8765]	PDCD6
ENSG00000262406.3	MMP12	2.11227	1.34312	0.51949	2.58547	0.00972471	0.705079	matrix metallopeptidase 12 [Source:HGNC Symbol;Acc:HGNC:7158]	MMP12
ENSG00000273822.5	MUC4	3.5262	1.56726	0.606718	2.58318	0.00978935	0.705079	mucin 4, cell surface associated [Source:HGNC Symbol;Acc:HGNC:7514]	MUC4
ENSG00000274587.5	LILRB3	2.50845	1.09385	0.425949	2.56802	0.010228	0.705079	leukocyte immunoglobulin like receptor B3 [Source:HGNC Symbol;Acc:HGNC:6607]	LILRB3
ENSG00000276016.4	ABR	11.603	-1.06803	0.409595	-2.60752	0.00912007	0.705079	ABR activator of RhoGEF and GTPase [Source:HGNC Symbol;Acc:HGNC:81]	ABR
ENSG00000276681.4	LENG8	2.69039	-1.10481	0.423894	-2.60634	0.00915157	0.705079	leukocyte receptor cluster member 8 [Source:HGNC Symbol;Acc:HGNC:15500]	LENG8
ENSG00000284501.2	MGAT4B	10.7426	-1.00089	0.38757	-2.58248	0.00980938	0.705079	alpha-1,3-mannosyl-glycoprotein 4-beta-N-acetylglucosaminyltransferase B [Source:HGNC Symbol;Acc:HGNC:7048]	MGAT4B
ENSG00000288136.1	AC245175.2	2.69693	1.53176	0.59411	2.57824	0.00993043	0.705079	0	AC245175.2
ENSG00000154114.12	TBCEL	7.02489	-1.00579	0.392269	-2.56403	0.0103466	0.708356	tubulin folding cofactor E like [Source:HGNC Symbol;Acc:HGNC:28115]	TBCEL
ENSG00000125850.11	OVOL2	3.114	-0.903212	0.35276	-2.56041	0.0104548	0.712837	ovo like zinc finger 2 [Source:HGNC Symbol;Acc:HGNC:15804]	OVOL2
ENSG00000140987.20	ZSCAN32	4.1269	-0.885424	0.346094	-2.55833	0.0105176	0.712837	zinc finger and SCAN domain containing 32 [Source:HGNC Symbol;Acc:HGNC:20812]	ZSCAN32
ENSG00000174010.9	KLHL15	3.50073	-0.841168	0.328759	-2.55861	0.0105091	0.712837	kelch like family member 15 [Source:HGNC Symbol;Acc:HGNC:29347]	KLHL15
ENSG00000087077.14	TRIP6	8.93082	-1.02422	0.400927	-2.55462	0.0106303	0.718075	thyroid hormone receptor interactor 6 [Source:HGNC Symbol;Acc:HGNC:12311]	TRIP6
ENSG00000206053.13	JPT2	18.9732	-1.23835	0.485396	-2.55122	0.0107348	0.722683	Jupiter microtubule associated homolog 2 [Source:HGNC Symbol;Acc:HGNC:14137]	JPT2
ENSG00000241394.7	HLA-DMA	2.31297	1.16309	0.4561	2.55008	0.0107698	0.722683	major histocompatibility complex, class II, DM alpha [Source:HGNC Symbol;Acc:HGNC:4934]	HLA-DMA
ENSG00000077327.16	SPAG6	10.8511	-1.1552	0.455105	-2.53831	0.011139	0.723641	sperm associated antigen 6 [Source:HGNC Symbol;Acc:HGNC:11215]	SPAG6
ENSG00000092969.12	TGFB2	4.49416	-0.800524	0.316629	-2.52827	0.0114626	0.723641	transforming growth factor beta 2 [Source:HGNC Symbol;Acc:HGNC:11768]	TGFB2
ENSG00000100796.18	PPP4R3A	11.5829	-1.12378	0.442973	-2.5369	0.0111839	0.723641	protein phosphatase 4 regulatory subunit 3A [Source:HGNC Symbol;Acc:HGNC:20219]	PPP4R3A
ENSG00000110075.15	PPP6R3	16.6342	-1.12376	0.444417	-2.52861	0.0114515	0.723641	protein phosphatase 6 regulatory subunit 3 [Source:HGNC Symbol;Acc:HGNC:1173]	PPP6R3
ENSG00000123358.20	NR4A1	32.7859	-1.18646	0.466591	-2.54282	0.0109961	0.723641	nuclear receptor subfamily 4 group A member 1 [Source:HGNC Symbol;Acc:HGNC:7980]	NR4A1
ENSG00000126804.13	ZBTB1	5.81942	-1.02189	0.402049	-2.54171	0.0110311	0.723641	zinc finger and BTB domain containing 1 [Source:HGNC Symbol;Acc:HGNC:20259]	ZBTB1
ENSG00000129455.15	KLK8	2.65527	-1.0161	0.39962	-2.54266	0.0110011	0.723641	kallikrein related peptidase 8 [Source:HGNC Symbol;Acc:HGNC:6369]	KLK8
ENSG00000136754.18	ABI1	14.9398	-1.25696	0.495926	-2.53456	0.0112587	0.723641	abl interactor 1 [Source:HGNC Symbol;Acc:HGNC:11320]	ABI1
ENSG00000143631.11	FLG	48.2444	1.55526	0.61487	2.52941	0.0114255	0.723641	filaggrin [Source:HGNC Symbol;Acc:HGNC:3748]	FLG
ENSG00000166012.17	TAF1D	38.1029	1.60392	0.630628	2.54337	0.0109789	0.723641	TATA-box binding protein associated factor, RNA polymerase I subunit D [Source:HGNC Symbol;Acc:HGNC:28759]	TAF1D
ENSG00000166224.17	SGPL1	19.3824	-1.24369	0.491648	-2.52963	0.0114181	0.723641	sphingosine-1-phosphate lyase 1 [Source:HGNC Symbol;Acc:HGNC:10817]	SGPL1
ENSG00000168264.11	IRF2BP2	15.0765	-1.21977	0.480844	-2.53673	0.0111893	0.723641	interferon regulatory factor 2 binding protein 2 [Source:HGNC Symbol;Acc:HGNC:21729]	IRF2BP2
ENSG00000175592.9	FOSL1	5.48255	-1.00915	0.39907	-2.52875	0.0114469	0.723641	FOS like 1, AP-1 transcription factor subunit [Source:HGNC Symbol;Acc:HGNC:13718]	FOSL1
ENSG00000180801.14	ARSJ	4.59732	-0.83582	0.330227	-2.53105	0.0113722	0.723641	arylsulfatase family member J [Source:HGNC Symbol;Acc:HGNC:26286]	ARSJ
ENSG00000183111.12	ARHGEF37	10.2378	-1.04645	0.413727	-2.52932	0.0114284	0.723641	Rho guanine nucleotide exchange factor 37 [Source:HGNC Symbol;Acc:HGNC:34430]	ARHGEF37
ENSG00000183844.17	FAM3B	4.49329	-0.94636	0.37399	-2.53044	0.0113919	0.723641	FAM3 metabolism regulating signaling molecule B [Source:HGNC Symbol;Acc:HGNC:1253]	FAM3B
ENSG00000197061.5	H4C3	6.49778	1.31795	0.521035	2.52947	0.0114233	0.723641	H4 clustered histone 3 [Source:HGNC Symbol;Acc:HGNC:4787]	H4C3
ENSG00000233209.6	HLA-DQB1	2.52789	1.22733	0.484124	2.53515	0.0112399	0.723641	major histocompatibility complex, class II, DQ beta 1 [Source:HGNC Symbol;Acc:HGNC:4944]	HLA-DQB1
ENSG00000241343.10	RPL36A	18.4682	1.33547	0.524332	2.54698	0.0108659	0.723641	ribosomal protein L36a [Source:HGNC Symbol;Acc:HGNC:10359]	RPL36A
ENSG00000087152.15	ATXN7L3	14.7344	-1.17689	0.466873	-2.52079	0.011709	0.725637	ataxin 7 like 3 [Source:HGNC Symbol;Acc:HGNC:25416]	ATXN7L3
ENSG00000092820.18	EZR	123.148	-1.57315	0.62355	-2.5229	0.0116393	0.725637	ezrin [Source:HGNC Symbol;Acc:HGNC:12691]	EZR
ENSG00000116871.15	MAP7D1	12.5231	-1.08795	0.431536	-2.52111	0.0116984	0.725637	MAP7 domain containing 1 [Source:HGNC Symbol;Acc:HGNC:25514]	MAP7D1
ENSG00000137656.12	BUD13	4.3965	1.04836	0.415399	2.52375	0.0116112	0.725637	BUD13 homolog [Source:HGNC Symbol;Acc:HGNC:28199]	BUD13
ENSG00000151929.10	BAG3	8.21064	-1.09178	0.432592	-2.52381	0.011609	0.725637	BAG cochaperone 3 [Source:HGNC Symbol;Acc:HGNC:939]	BAG3
ENSG00000273859.4	RASSF7	3.30738	-1.12877	0.447541	-2.52216	0.0116635	0.725637	Ras association domain family member 7 [Source:HGNC Symbol;Acc:HGNC:1166]	RASSF7
ENSG00000109572.14	CLCN3	14.1236	-1.15678	0.460156	-2.51389	0.0119407	0.728847	chloride voltage-gated channel 3 [Source:HGNC Symbol;Acc:HGNC:2021]	CLCN3
ENSG00000135045.7	C9orf40	2.66101	0.855295	0.339924	2.51613	0.011865	0.728847	chromosome 9 open reading frame 40 [Source:HGNC Symbol;Acc:HGNC:23433]	C9orf40
ENSG00000173660.12	UQCRH	11.5182	1.22725	0.488109	2.5143	0.011927	0.728847	ubiquinol-cytochrome c reductase hinge protein [Source:HGNC Symbol;Acc:HGNC:12590]	UQCRH
ENSG00000186788.13	SPATA31D3	4.28751	1.14924	0.456569	2.51712	0.0118318	0.728847	SPATA31 subfamily D member 3 [Source:HGNC Symbol;Acc:HGNC:38603]	SPATA31D3
ENSG00000196670.14	ZFP62	5.77517	-0.886768	0.352531	-2.51543	0.0118886	0.728847	ZFP62 zinc finger protein [Source:HGNC Symbol;Acc:HGNC:23241]	ZFP62
ENSG00000112658.8	SRF	9.66166	-1.04288	0.415371	-2.51072	0.0120486	0.733227	serum response factor [Source:HGNC Symbol;Acc:HGNC:11291]	SRF
ENSG00000204805.9	AL391987.2	19.6227	1.20969	0.482319	2.50808	0.0121391	0.736522	0	AL391987.2
ENSG00000107581.13	EIF3A	28.8104	-1.22599	0.490431	-2.49983	0.0124254	0.73692	eukaryotic translation initiation factor 3 subunit A [Source:HGNC Symbol;Acc:HGNC:3271]	EIF3A
ENSG00000116824.5	CD2	4.63728	1.22916	0.493699	2.4897	0.0127852	0.73692	CD2 molecule [Source:HGNC Symbol;Acc:HGNC:1639]	CD2
ENSG00000118523.6	CCN2	22.7005	-1.46891	0.588385	-2.49651	0.0125421	0.73692	cellular communication network factor 2 [Source:HGNC Symbol;Acc:HGNC:2500]	CCN2
ENSG00000130706.13	ADRM1	8.52267	-1.15844	0.464093	-2.49614	0.0125554	0.73692	adhesion regulating molecule 1 [Source:HGNC Symbol;Acc:HGNC:15759]	ADRM1
ENSG00000142867.14	BCL10	8.26467	-1.00033	0.401686	-2.49033	0.0127624	0.73692	BCL10 immune signaling adaptor [Source:HGNC Symbol;Acc:HGNC:989]	BCL10
ENSG00000142973.14	CYP4B1	39.9296	-1.5181	0.608727	-2.49388	0.0126354	0.73692	cytochrome P450 family 4 subfamily B member 1 [Source:HGNC Symbol;Acc:HGNC:2644]	CYP4B1
ENSG00000145623.13	OSMR	12.5778	-1.05859	0.425101	-2.49021	0.0127666	0.73692	oncostatin M receptor [Source:HGNC Symbol;Acc:HGNC:8507]	OSMR
ENSG00000159128.15	IFNGR2	2.16985	-1.19422	0.477615	-2.50039	0.0124056	0.73692	interferon gamma receptor 2 [Source:HGNC Symbol;Acc:HGNC:5440]	IFNGR2
ENSG00000162368.13	CMPK1	11.6226	-1.23899	0.496413	-2.49588	0.0125646	0.73692	cytidine/uridine monophosphate kinase 1 [Source:HGNC Symbol;Acc:HGNC:18170]	CMPK1
ENSG00000162909.18	CAPN2	61.833	-1.43427	0.572439	-2.50555	0.0122261	0.73692	calpain 2 [Source:HGNC Symbol;Acc:HGNC:1479]	CAPN2
ENSG00000163518.11	FCRL4	2.64497	1.09823	0.440347	2.49402	0.0126307	0.73692	Fc receptor like 4 [Source:HGNC Symbol;Acc:HGNC:18507]	FCRL4
ENSG00000166763.8	STRCP1	1.91696	1.14584	0.458138	2.50109	0.0123813	0.73692	stereocilin pseudogene 1 [Source:HGNC Symbol;Acc:HGNC:33915]	STRCP1
ENSG00000172340.15	SUCLG2	7.30898	-1.06811	0.428735	-2.49131	0.0127274	0.73692	succinate-CoA ligase GDP-forming subunit beta [Source:HGNC Symbol;Acc:HGNC:11450]	SUCLG2
ENSG00000206384.10	COL6A6	4.40198	-0.778431	0.311476	-2.49917	0.0124485	0.73692	collagen type VI alpha 6 chain [Source:HGNC Symbol;Acc:HGNC:27023]	COL6A6
ENSG00000206505.13	HLA-A	16.0828	1.41088	0.564456	2.49954	0.0124354	0.73692	major histocompatibility complex, class I, A [Source:HGNC Symbol;Acc:HGNC:4931]	HLA-A
ENSG00000214706.11	IFRD2	5.7135	-0.937201	0.375264	-2.49744	0.0125093	0.73692	interferon related developmental regulator 2 [Source:HGNC Symbol;Acc:HGNC:5457]	IFRD2
ENSG00000223980.10	HLA-A	5.03642	-1.27864	0.510921	-2.50263	0.0123276	0.73692	major histocompatibility complex, class I, A [Source:HGNC Symbol;Acc:HGNC:4931]	HLA-A
ENSG00000273761.5	DDX24	17.5049	-1.16903	0.469627	-2.48928	0.0128002	0.73692	DEAD-box helicase 24 [Source:HGNC Symbol;Acc:HGNC:13266]	DDX24
ENSG00000075336.12	TIMM21	5.22297	-0.735496	0.296484	-2.48073	0.0131114	0.737631	translocase of inner mitochondrial membrane 21 [Source:HGNC Symbol;Acc:HGNC:25010]	TIMM21
ENSG00000081803.16	CADPS2	6.06357	-0.888357	0.358216	-2.47995	0.0131401	0.737631	calcium dependent secretion activator 2 [Source:HGNC Symbol;Acc:HGNC:16018]	CADPS2
ENSG00000103549.22	RNF40	13.8169	-1.0547	0.425201	-2.48048	0.0131206	0.737631	ring finger protein 40 [Source:HGNC Symbol;Acc:HGNC:16867]	RNF40
ENSG00000111361.13	EIF2B1	6.32763	-0.914956	0.367973	-2.48648	0.0129015	0.737631	eukaryotic translation initiation factor 2B subunit alpha [Source:HGNC Symbol;Acc:HGNC:3257]	EIF2B1
ENSG00000134184.13	GSTM1	2.67279	-0.980702	0.394207	-2.48778	0.0128543	0.737631	glutathione S-transferase mu 1 [Source:HGNC Symbol;Acc:HGNC:4632]	GSTM1
ENSG00000144566.11	RAB5A	8.52232	-1.05991	0.426721	-2.48385	0.0129971	0.737631	RAB5A, member RAS oncogene family [Source:HGNC Symbol;Acc:HGNC:9783]	RAB5A
ENSG00000166825.15	ANPEP	16.7011	1.21745	0.490356	2.48279	0.0130357	0.737631	alanyl aminopeptidase, membrane [Source:HGNC Symbol;Acc:HGNC:500]	ANPEP
ENSG00000169813.16	HNRNPF	26.4538	-1.30419	0.525305	-2.48272	0.0130383	0.737631	heterogeneous nuclear ribonucleoprotein F [Source:HGNC Symbol;Acc:HGNC:5039]	HNRNPF
ENSG00000197579.8	TOPORS	5.99537	-0.885341	0.356184	-2.48563	0.0129322	0.737631	TOP1 binding arginine/serine rich protein, E3 ubiquitin ligase [Source:HGNC Symbol;Acc:HGNC:21653]	TOPORS
ENSG00000006712.15	PAF1	7.98299	-1.02207	0.41943	-2.4368	0.0148178	0.738257	PAF1 homolog, Paf1/RNA polymerase II complex component [Source:HGNC Symbol;Acc:HGNC:25459]	PAF1
ENSG00000010295.20	IFFO1	4.91323	0.854102	0.350255	2.43852	0.0147476	0.738257	intermediate filament family orphan 1 [Source:HGNC Symbol;Acc:HGNC:24970]	IFFO1
ENSG00000044115.21	CTNNA1	74.0503	-1.45021	0.59082	-2.45457	0.0141054	0.738257	catenin alpha 1 [Source:HGNC Symbol;Acc:HGNC:2509]	CTNNA1
ENSG00000065526.12	SPEN	29.6292	-1.14225	0.466584	-2.44811	0.0143609	0.738257	spen family transcriptional repressor [Source:HGNC Symbol;Acc:HGNC:17575]	SPEN
ENSG00000083857.14	FAT1	17.8441	-1.04109	0.422311	-2.46523	0.0136927	0.738257	FAT atypical cadherin 1 [Source:HGNC Symbol;Acc:HGNC:3595]	FAT1
ENSG00000103319.12	EEF2K	3.54994	-1.17677	0.481126	-2.44586	0.0144507	0.738257	eukaryotic elongation factor 2 kinase [Source:HGNC Symbol;Acc:HGNC:24615]	EEF2K
ENSG00000105929.16	ATP6V0A4	10.0328	-1.19692	0.484972	-2.46802	0.0135862	0.738257	ATPase H+ transporting V0 subunit a4 [Source:HGNC Symbol;Acc:HGNC:866]	ATP6V0A4
ENSG00000106927.12	AMBP	2.03234	1.01134	0.408494	2.47577	0.0132948	0.738257	alpha-1-microglobulin/bikunin precursor [Source:HGNC Symbol;Acc:HGNC:453]	AMBP
ENSG00000109625.19	CPZ	2.91974	0.890571	0.362792	2.45477	0.0140974	0.738257	carboxypeptidase Z [Source:HGNC Symbol;Acc:HGNC:2333]	CPZ
ENSG00000109756.9	RAPGEF2	12.2727	-0.992822	0.404778	-2.45276	0.0141767	0.738257	Rap guanine nucleotide exchange factor 2 [Source:HGNC Symbol;Acc:HGNC:16854]	RAPGEF2
ENSG00000112079.9	STK38	16.4037	-1.23155	0.499575	-2.4652	0.0136938	0.738257	serine/threonine kinase 38 [Source:HGNC Symbol;Acc:HGNC:17847]	STK38
ENSG00000112640.16	PPP2R5D	5.24082	-0.996732	0.408408	-2.44053	0.0146658	0.738257	protein phosphatase 2 regulatory subunit B'delta [Source:HGNC Symbol;Acc:HGNC:9312]	PPP2R5D
ENSG00000115306.16	SPTBN1	55.5547	-1.30216	0.532816	-2.44392	0.0145288	0.738257	spectrin beta, non-erythrocytic 1 [Source:HGNC Symbol;Acc:HGNC:11275]	SPTBN1
ENSG00000115590.14	IL1R2	9.11423	-1.13639	0.463238	-2.45314	0.0141614	0.738257	interleukin 1 receptor type 2 [Source:HGNC Symbol;Acc:HGNC:5994]	IL1R2
ENSG00000116717.13	GADD45A	5.5659	-1.00711	0.40694	-2.47484	0.0133294	0.738257	growth arrest and DNA damage inducible alpha [Source:HGNC Symbol;Acc:HGNC:4095]	GADD45A
ENSG00000128422.17	KRT17	53.9787	1.40785	0.570154	2.46925	0.0135396	0.738257	keratin 17 [Source:HGNC Symbol;Acc:HGNC:6427]	KRT17
ENSG00000128607.14	KLHDC10	9.56051	-1.07966	0.436924	-2.47105	0.0134718	0.738257	kelch domain containing 10 [Source:HGNC Symbol;Acc:HGNC:22194]	KLHDC10
ENSG00000129353.15	SLC44A2	26.4461	-1.20961	0.493586	-2.45066	0.0142595	0.738257	solute carrier family 44 member 2 [Source:HGNC Symbol;Acc:HGNC:17292]	SLC44A2
ENSG00000129744.3	ART1	2.08711	0.953574	0.391358	2.43658	0.0148271	0.738257	ADP-ribosyltransferase 1 [Source:HGNC Symbol;Acc:HGNC:723]	ART1
ENSG00000130724.9	CHMP2A	12.4541	-1.15411	0.469402	-2.45868	0.0139449	0.738257	charged multivesicular body protein 2A [Source:HGNC Symbol;Acc:HGNC:30216]	CHMP2A
ENSG00000135870.12	RC3H1	17.7319	-1.09576	0.44548	-2.45973	0.0139042	0.738257	ring finger and CCCH-type domains 1 [Source:HGNC Symbol;Acc:HGNC:29434]	RC3H1
ENSG00000135932.11	CAB39	21.1421	-1.22847	0.498686	-2.46342	0.013762	0.738257	calcium binding protein 39 [Source:HGNC Symbol;Acc:HGNC:20292]	CAB39
ENSG00000139990.18	DCAF5	13.4803	-1.07017	0.43463	-2.46226	0.0138063	0.738257	DDB1 and CUL4 associated factor 5 [Source:HGNC Symbol;Acc:HGNC:20224]	DCAF5
ENSG00000144674.16	GOLGA4	17.4687	-1.1358	0.460513	-2.46638	0.0136486	0.738257	golgin A4 [Source:HGNC Symbol;Acc:HGNC:4427]	GOLGA4
ENSG00000155252.13	PI4K2A	8.53203	-1.0505	0.425102	-2.47116	0.0134675	0.738257	phosphatidylinositol 4-kinase type 2 alpha [Source:HGNC Symbol;Acc:HGNC:30031]	PI4K2A
ENSG00000162413.16	KLHL21	16.3162	-1.12228	0.454571	-2.46887	0.0135539	0.738257	kelch like family member 21 [Source:HGNC Symbol;Acc:HGNC:29041]	KLHL21
ENSG00000166478.10	ZNF143	4.70038	-0.939075	0.381466	-2.46176	0.0138259	0.738257	zinc finger protein 143 [Source:HGNC Symbol;Acc:HGNC:12928]	ZNF143
ENSG00000167850.4	CD300C	2.27944	1.11267	0.452415	2.45939	0.0139172	0.738257	CD300c molecule [Source:HGNC Symbol;Acc:HGNC:19320]	CD300C
ENSG00000171603.18	CLSTN1	27.5358	-1.31385	0.537291	-2.44533	0.0144721	0.738257	calsyntenin 1 [Source:HGNC Symbol;Acc:HGNC:17447]	CLSTN1
ENSG00000172269.19	DPAGT1	5.82081	-0.868446	0.355127	-2.44545	0.0144672	0.738257	dolichyl-phosphate N-acetylglucosaminephosphotransferase 1 [Source:HGNC Symbol;Acc:HGNC:2995]	DPAGT1
ENSG00000172943.20	PHF8	8.29193	-0.934277	0.380763	-2.4537	0.0141397	0.738257	PHD finger protein 8 [Source:HGNC Symbol;Acc:HGNC:20672]	PHF8
ENSG00000178974.11	FBXO34	16.8499	-1.26836	0.518355	-2.44689	0.0144093	0.738257	F-box protein 34 [Source:HGNC Symbol;Acc:HGNC:20201]	FBXO34
ENSG00000189001.11	SBSN	5.61211	-1.00422	0.40887	-2.45608	0.0140463	0.738257	suprabasin [Source:HGNC Symbol;Acc:HGNC:24950]	SBSN
ENSG00000196805.7	SPRR2B	2.28802	-0.829067	0.336577	-2.46323	0.013769	0.738257	small proline rich protein 2B [Source:HGNC Symbol;Acc:HGNC:11262]	SPRR2B
ENSG00000197019.5	SERTAD1	9.84238	-1.04407	0.425847	-2.45175	0.0142164	0.738257	SERTA domain containing 1 [Source:HGNC Symbol;Acc:HGNC:17932]	SERTAD1
ENSG00000198843.13	SELENOT	8.19729	1.13174	0.461876	2.45032	0.014273	0.738257	selenoprotein T [Source:HGNC Symbol;Acc:HGNC:18136]	SELENOT
ENSG00000224931.4	AC152010.1	2.18235	1.21488	0.494356	2.45749	0.013991	0.738257	melanoma associated antigen (mutated) 1-like 1 (MUM1L1) pseudogene	AC152010.1
ENSG00000228116.9	PPT2	2.05384	0.967099	0.396234	2.44073	0.0146577	0.738257	palmitoyl-protein thioesterase 2 [Source:HGNC Symbol;Acc:HGNC:9326]	PPT2
ENSG00000228736.9	RGL2	13.7947	-1.16788	0.477116	-2.44779	0.0143736	0.738257	ral guanine nucleotide dissociation stimulator like 2 [Source:HGNC Symbol;Acc:HGNC:9769]	RGL2
ENSG00000263309.6	KRT23	18.6042	-1.26618	0.516388	-2.452	0.0142064	0.738257	keratin 23 [Source:HGNC Symbol;Acc:HGNC:6438]	KRT23
ENSG00000274636.2	GLIS2	3.77525	1.0096	0.414276	2.43701	0.0148091	0.738257	GLIS family zinc finger 2 [Source:HGNC Symbol;Acc:HGNC:29450]	GLIS2
ENSG00000275269.4	FCAR	3.07119	-1.02465	0.420358	-2.43757	0.0147865	0.738257	Fc fragment of IgA receptor [Source:HGNC Symbol;Acc:HGNC:3608]	FCAR
ENSG00000276776.4	TC2N	10.8973	-1.14098	0.467572	-2.44022	0.0146782	0.738257	tandem C2 domains, nuclear [Source:HGNC Symbol;Acc:HGNC:19859]	TC2N
ENSG00000277791.5	PSMB3	7.79674	1.43861	0.585927	2.45527	0.0140779	0.738257	proteasome 20S subunit beta 3 [Source:HGNC Symbol;Acc:HGNC:9540]	PSMB3
ENSG00000283738.3	AC241640.1	4.95031	0.912511	0.37407	2.43941	0.0147111	0.738257	0	AC241640.1
ENSG00000283782.2	AC116366.1	3.35189	1.28845	0.525222	2.45315	0.0141613	0.738257	novel protein	AC116366.1
ENSG00000174564.13	IL20RB	5.05353	-0.920971	0.378176	-2.4353	0.0148796	0.739058	interleukin 20 receptor subunit beta [Source:HGNC Symbol;Acc:HGNC:6004]	IL20RB
ENSG00000007944.15	MYLIP	8.35885	-0.973814	0.401462	-2.42567	0.0152803	0.742723	myosin regulatory light chain interacting protein [Source:HGNC Symbol;Acc:HGNC:21155]	MYLIP
ENSG00000120885.22	CLU	18.3424	-1.13641	0.468622	-2.42501	0.015308	0.742723	clusterin [Source:HGNC Symbol;Acc:HGNC:2095]	CLU
ENSG00000124789.12	NUP153	11.0767	-1.1186	0.461286	-2.42496	0.01531	0.742723	nucleoporin 153 [Source:HGNC Symbol;Acc:HGNC:8062]	NUP153
ENSG00000134046.12	MBD2	10.6479	-1.05337	0.434048	-2.42685	0.0152306	0.742723	methyl-CpG binding domain protein 2 [Source:HGNC Symbol;Acc:HGNC:6917]	MBD2
ENSG00000135052.16	GOLM1	21.5162	-1.21228	0.499744	-2.4258	0.0152746	0.742723	golgi membrane protein 1 [Source:HGNC Symbol;Acc:HGNC:15451]	GOLM1
ENSG00000137776.17	SLTM	13.0288	-1.05577	0.435419	-2.42473	0.0153199	0.742723	SAFB like transcription modulator [Source:HGNC Symbol;Acc:HGNC:20709]	SLTM
ENSG00000139116.19	KIF21A	24.7255	-1.25793	0.51823	-2.42735	0.0152095	0.742723	kinesin family member 21A [Source:HGNC Symbol;Acc:HGNC:19349]	KIF21A
ENSG00000154734.16	ADAMTS1	6.1079	-0.802106	0.330043	-2.43031	0.0150859	0.742723	ADAM metallopeptidase with thrombospondin type 1 motif 1 [Source:HGNC Symbol;Acc:HGNC:217]	ADAMTS1
ENSG00000185728.17	YTHDF3	12.5136	-1.12031	0.461201	-2.42911	0.0151359	0.742723	YTH N6-methyladenosine RNA binding protein 3 [Source:HGNC Symbol;Acc:HGNC:26465]	YTHDF3
ENSG00000197226.13	TBC1D9B	10.1923	-1.60854	0.662821	-2.42681	0.0152323	0.742723	TBC1 domain family member 9B [Source:HGNC Symbol;Acc:HGNC:29097]	TBC1D9B
ENSG00000107669.18	ATE1	6.17311	-1.00158	0.413862	-2.42008	0.0155171	0.746921	arginyltransferase 1 [Source:HGNC Symbol;Acc:HGNC:782]	ATE1
ENSG00000177426.22	TGIF1	11.1168	-0.99451	0.410892	-2.42037	0.0155048	0.746921	TGFB induced factor homeobox 1 [Source:HGNC Symbol;Acc:HGNC:11776]	TGIF1
ENSG00000274195.2	ZNF705G	2.2201	1.13396	0.468256	2.42167	0.0154493	0.746921	zinc finger protein 705G [Source:HGNC Symbol;Acc:HGNC:37134]	ZNF705G
ENSG00000149218.5	ENDOD1	5.94341	0.972105	0.402444	2.4155	0.0157135	0.748404	endonuclease domain containing 1 [Source:HGNC Symbol;Acc:HGNC:29129]	ENDOD1
ENSG00000171858.18	RPS21	18.6563	1.3924	0.576384	2.41575	0.0157027	0.748404	ribosomal protein S21 [Source:HGNC Symbol;Acc:HGNC:10409]	RPS21
ENSG00000175274.19	TP53I11	14.3216	-1.00123	0.414481	-2.41563	0.0157082	0.748404	tumor protein p53 inducible protein 11 [Source:HGNC Symbol;Acc:HGNC:16842]	TP53I11
ENSG00000234794.9	HLA-DRA	22.0424	1.54439	0.639482	2.41506	0.0157325	0.748404	major histocompatibility complex, class II, DR alpha [Source:HGNC Symbol;Acc:HGNC:4947]	HLA-DRA
ENSG00000278299.5	TBC1D3C	2.48133	1.38353	0.572337	2.41734	0.0156346	0.748404	TBC1 domain family member 3C [Source:HGNC Symbol;Acc:HGNC:24889]	TBC1D3C
ENSG00000156795.8	NTAQ1	4.40457	-0.736297	0.305017	-2.41395	0.0157806	0.748933	N-terminal glutamine amidase 1 [Source:HGNC Symbol;Acc:HGNC:25490]	NTAQ1
ENSG00000171903.16	CYP4F11	7.92881	-0.882087	0.365573	-2.41289	0.0158267	0.748994	cytochrome P450 family 4 subfamily F member 11 [Source:HGNC Symbol;Acc:HGNC:13265]	CYP4F11
ENSG00000204435.15	CSNK2B	6.696	-1.12068	0.464585	-2.41222	0.0158558	0.748994	casein kinase 2 beta [Source:HGNC Symbol;Acc:HGNC:2460]	CSNK2B
ENSG00000159189.12	C1QC	5.11407	1.14147	0.473893	2.40871	0.0160091	0.754477	complement C1q C chain [Source:HGNC Symbol;Acc:HGNC:1245]	C1QC
ENSG00000078747.16	ITCH	20.848	-1.09429	0.455104	-2.40448	0.0161956	0.754764	itchy E3 ubiquitin protein ligase [Source:HGNC Symbol;Acc:HGNC:13890]	ITCH
ENSG00000147604.14	RPL7	59.8305	1.55425	0.646661	2.40351	0.0162387	0.754764	ribosomal protein L7 [Source:HGNC Symbol;Acc:HGNC:10363]	RPL7
ENSG00000186838.13	SELENOV	2.39567	0.88851	0.369519	2.4045	0.0161946	0.754764	selenoprotein V [Source:HGNC Symbol;Acc:HGNC:30399]	SELENOV
ENSG00000203785.9	SPRR2E	12.0653	-1.23624	0.514168	-2.40435	0.0162013	0.754764	small proline rich protein 2E [Source:HGNC Symbol;Acc:HGNC:11265]	SPRR2E
ENSG00000223532.10	HLA-B	29.4524	1.44694	0.601997	2.40357	0.0162361	0.754764	major histocompatibility complex, class I, B [Source:HGNC Symbol;Acc:HGNC:4932]	HLA-B
ENSG00000242335.8	CFB	25.2057	-1.53742	0.639361	-2.40462	0.0161892	0.754764	complement factor B [Source:HGNC Symbol;Acc:HGNC:1037]	CFB
ENSG00000145416.13	MARCHF1	5.49885	0.898008	0.373915	2.40164	0.0163219	0.756894	membrane associated ring-CH-type finger 1 [Source:HGNC Symbol;Acc:HGNC:26077]	MARCHF1
ENSG00000170786.13	SDR16C5	6.91225	-1.10069	0.458701	-2.39958	0.016414	0.759428	short chain dehydrogenase/reductase family 16C member 5 [Source:HGNC Symbol;Acc:HGNC:30311]	SDR16C5
ENSG00000072364.13	AFF4	32.5108	-1.23203	0.51416	-2.39621	0.0165658	0.764331	AF4/FMR2 family member 4 [Source:HGNC Symbol;Acc:HGNC:17869]	AFF4
ENSG00000102172.16	SMS	11.805	-1.20186	0.50184	-2.39491	0.0166246	0.764331	spermine synthase [Source:HGNC Symbol;Acc:HGNC:11123]	SMS
ENSG00000134909.18	ARHGAP32	30.7957	-1.17181	0.4895	-2.39389	0.0166708	0.764331	Rho GTPase activating protein 32 [Source:HGNC Symbol;Acc:HGNC:17399]	ARHGAP32
ENSG00000154174.8	TOMM70	6.96306	1.07898	0.450613	2.39446	0.0166448	0.764331	translocase of outer mitochondrial membrane 70 [Source:HGNC Symbol;Acc:HGNC:11985]	TOMM70
ENSG00000104979.9	C19orf53	5.80516	-1.02219	0.427992	-2.38835	0.0169244	0.768999	chromosome 19 open reading frame 53 [Source:HGNC Symbol;Acc:HGNC:24991]	C19orf53
ENSG00000112651.12	MRPL2	3.52814	-0.83629	0.350083	-2.38883	0.0169019	0.768999	mitochondrial ribosomal protein L2 [Source:HGNC Symbol;Acc:HGNC:14056]	MRPL2
ENSG00000126756.12	UXT	5.1361	1.15773	0.484416	2.38996	0.0168503	0.768999	ubiquitously expressed prefoldin like chaperone [Source:HGNC Symbol;Acc:HGNC:12641]	UXT
ENSG00000181163.14	NPM1	33.592	1.26702	0.530011	2.39056	0.0168225	0.768999	nucleophosmin 1 [Source:HGNC Symbol;Acc:HGNC:7910]	NPM1
ENSG00000182810.7	DDX28	3.15397	-0.812593	0.340501	-2.38646	0.0170115	0.771226	DEAD-box helicase 28 [Source:HGNC Symbol;Acc:HGNC:17330]	DDX28
ENSG00000000938.13	FGR	8.30077	-0.935795	0.393028	-2.38099	0.0172664	0.774195	FGR proto-oncogene, Src family tyrosine kinase [Source:HGNC Symbol;Acc:HGNC:3697]	FGR
ENSG00000105270.15	CLIP3	4.79437	-0.873014	0.366263	-2.38357	0.0171456	0.774195	CAP-Gly domain containing linker protein 3 [Source:HGNC Symbol;Acc:HGNC:24314]	CLIP3
ENSG00000109390.13	NDUFC1	4.95652	0.998286	0.419261	2.38106	0.017263	0.774195	NADH:ubiquinone oxidoreductase subunit C1 [Source:HGNC Symbol;Acc:HGNC:7705]	NDUFC1
ENSG00000136636.13	KCTD3	6.09888	-0.860573	0.361441	-2.38095	0.017268	0.774195	potassium channel tetramerization domain containing 3 [Source:HGNC Symbol;Acc:HGNC:21305]	KCTD3
ENSG00000173230.15	GOLGB1	37.7518	-1.23377	0.518117	-2.38127	0.0172533	0.774195	golgin B1 [Source:HGNC Symbol;Acc:HGNC:4429]	GOLGB1
ENSG00000167183.3	PRR15L	5.9367	-1.15066	0.483928	-2.37774	0.0174191	0.777527	proline rich 15 like [Source:HGNC Symbol;Acc:HGNC:28149]	PRR15L
ENSG00000241166.6	HLA-L	2.51599	1.41539	0.595163	2.37815	0.0173999	0.777527	major histocompatibility complex, class I, L (pseudogene) [Source:HGNC Symbol;Acc:HGNC:4970]	HLA-L
ENSG00000086758.16	HUWE1	36.9409	-1.2301	0.517582	-2.37663	0.0174717	0.778162	HECT, UBA and WWE domain containing E3 ubiquitin protein ligase 1 [Source:HGNC Symbol;Acc:HGNC:30892]	HUWE1
ENSG00000124659.7	TBCC	4.34044	-0.910577	0.383356	-2.37528	0.0175358	0.778407	tubulin folding cofactor C [Source:HGNC Symbol;Acc:HGNC:11580]	TBCC
ENSG00000154162.15	CDH12	4.21801	0.848621	0.357508	2.37372	0.0176101	0.778407	cadherin 12 [Source:HGNC Symbol;Acc:HGNC:1751]	CDH12
ENSG00000164938.14	TP53INP1	9.94556	-0.994013	0.41868	-2.37416	0.017589	0.778407	tumor protein p53 inducible nuclear protein 1 [Source:HGNC Symbol;Acc:HGNC:18022]	TP53INP1
ENSG00000259494.2	MRPL46	4.57122	-0.797694	0.336114	-2.37328	0.0176308	0.778407	mitochondrial ribosomal protein L46 [Source:HGNC Symbol;Acc:HGNC:1192]	MRPL46
ENSG00000150760.13	DOCK1	11.7789	-1.04919	0.442378	-2.3717	0.0177066	0.780052	dedicator of cytokinesis 1 [Source:HGNC Symbol;Acc:HGNC:2987]	DOCK1
ENSG00000127863.16	TNFRSF19	6.37553	-0.91472	0.386125	-2.36898	0.0178374	0.782943	TNF receptor superfamily member 19 [Source:HGNC Symbol;Acc:HGNC:11915]	TNFRSF19
ENSG00000182899.17	RPL35A	35.2681	1.37591	0.580865	2.36873	0.0178495	0.782943	ribosomal protein L35a [Source:HGNC Symbol;Acc:HGNC:10345]	RPL35A
ENSG00000029363.17	BCLAF1	20.0019	-1.06327	0.451222	-2.35641	0.0184523	0.78304	BCL2 associated transcription factor 1 [Source:HGNC Symbol;Acc:HGNC:16863]	BCLAF1
ENSG00000100065.15	CARD10	5.64071	-0.770015	0.326196	-2.36059	0.0182459	0.78304	caspase recruitment domain family member 10 [Source:HGNC Symbol;Acc:HGNC:16422]	CARD10
ENSG00000101194.18	SLC17A9	4.57659	0.857927	0.362968	2.36364	0.0180963	0.78304	solute carrier family 17 member 9 [Source:HGNC Symbol;Acc:HGNC:16192]	SLC17A9
ENSG00000110080.20	ST3GAL4	13.4501	-1.00844	0.42861	-2.35281	0.0186322	0.78304	ST3 beta-galactoside alpha-2,3-sialyltransferase 4 [Source:HGNC Symbol;Acc:HGNC:10864]	ST3GAL4
ENSG00000118004.18	COLEC11	2.43073	0.871694	0.370619	2.35199	0.0186731	0.78304	collectin subfamily member 11 [Source:HGNC Symbol;Acc:HGNC:17213]	COLEC11
ENSG00000126945.9	HNRNPH2	16.4919	-1.14351	0.486467	-2.35065	0.0187404	0.78304	heterogeneous nuclear ribonucleoprotein H2 [Source:HGNC Symbol;Acc:HGNC:5042]	HNRNPH2
ENSG00000134716.11	CYP2J2	6.04157	-0.97957	0.415464	-2.35777	0.0183849	0.78304	cytochrome P450 family 2 subfamily J member 2 [Source:HGNC Symbol;Acc:HGNC:2634]	CYP2J2
ENSG00000145390.11	USP53	15.5665	-1.06151	0.449453	-2.36179	0.0181872	0.78304	ubiquitin specific peptidase 53 [Source:HGNC Symbol;Acc:HGNC:29255]	USP53
ENSG00000148700.15	ADD3	11.7369	-1.00751	0.427266	-2.35805	0.0183713	0.78304	adducin 3 [Source:HGNC Symbol;Acc:HGNC:245]	ADD3
ENSG00000164683.18	HEY1	6.24584	-0.803816	0.340755	-2.35892	0.018328	0.78304	hes related family bHLH transcription factor with YRPW motif 1 [Source:HGNC Symbol;Acc:HGNC:4880]	HEY1
ENSG00000168769.14	TET2	27.3216	-1.08203	0.457635	-2.36439	0.0180599	0.78304	tet methylcytosine dioxygenase 2 [Source:HGNC Symbol;Acc:HGNC:25941]	TET2
ENSG00000169962.5	TAS1R3	4.23544	0.95483	0.406094	2.35125	0.0187103	0.78304	taste 1 receptor member 3 [Source:HGNC Symbol;Acc:HGNC:15661]	TAS1R3
ENSG00000169991.11	IFFO2	11.312	-1.06406	0.4512	-2.3583	0.0183589	0.78304	intermediate filament family orphan 2 [Source:HGNC Symbol;Acc:HGNC:27006]	IFFO2
ENSG00000176029.14	C11orf16	5.57189	-1.00092	0.424188	-2.35961	0.018294	0.78304	chromosome 11 open reading frame 16 [Source:HGNC Symbol;Acc:HGNC:1169]	C11orf16
ENSG00000179010.15	MRFAP1	15.8437	-1.08654	0.46014	-2.36133	0.0182097	0.78304	Morf4 family associated protein 1 [Source:HGNC Symbol;Acc:HGNC:24549]	MRFAP1
ENSG00000180921.7	FAM83H	15.6111	-1.09323	0.464844	-2.35182	0.0186817	0.78304	family with sequence similarity 83 member H [Source:HGNC Symbol;Acc:HGNC:24797]	FAM83H
ENSG00000185883.12	ATP6V0C	9.21508	-1.14168	0.48375	-2.36006	0.0182721	0.78304	ATPase H+ transporting V0 subunit c [Source:HGNC Symbol;Acc:HGNC:855]	ATP6V0C
ENSG00000213079.10	SCAF8	11.1212	-1.06291	0.450974	-2.35691	0.0184276	0.78304	SR-related CTD associated factor 8 [Source:HGNC Symbol;Acc:HGNC:20959]	SCAF8
ENSG00000257851.2	HNRNPA3P10	2.7628	-0.714858	0.303552	-2.35498	0.0185236	0.78304	heterogeneous nuclear ribonucleoprotein A3 pseudogene 10 [Source:HGNC Symbol;Acc:HGNC:48756]	HNRNPA3P10
ENSG00000262217.3	SLC5A8	3.45327	-1.10947	0.470786	-2.35662	0.0184419	0.78304	solute carrier family 5 member 8 [Source:HGNC Symbol;Acc:HGNC:19119]	SLC5A8
ENSG00000277106.2	SPPL2C	2.3271	1.15897	0.492318	2.35411	0.0185673	0.78304	signal peptide peptidase like 2C [Source:HGNC Symbol;Acc:HGNC:28902]	SPPL2C
ENSG00000278501.2	TIMM22	2.00647	1.32617	0.563036	2.35539	0.0185033	0.78304	translocase of inner mitochondrial membrane 22 [Source:HGNC Symbol;Acc:HGNC:17317]	TIMM22
ENSG00000283900.1	TPTEP2-CSNK1E	2.6723	-1.23611	0.523947	-2.35923	0.0183129	0.78304	TPTEP2-CSNK1E readthrough [Source:HGNC Symbol;Acc:HGNC:53829]	TPTEP2-CSNK1E
ENSG00000288656.1	AC020765.6	2.7102	1.40307	0.59744	2.34847	0.0188506	0.786025	novel protein	AC020765.6
ENSG00000179593.16	ALOX15B	4.28946	-0.873054	0.37199	-2.34698	0.0189263	0.787558	arachidonate 15-lipoxygenase type B [Source:HGNC Symbol;Acc:HGNC:434]	ALOX15B
ENSG00000073737.17	DHRS9	36.2724	-1.37642	0.588661	-2.33822	0.0193758	0.788454	dehydrogenase/reductase 9 [Source:HGNC Symbol;Acc:HGNC:16888]	DHRS9
ENSG00000078401.7	EDN1	3.94598	-0.942272	0.402545	-2.34079	0.0192432	0.788454	endothelin 1 [Source:HGNC Symbol;Acc:HGNC:3176]	EDN1
ENSG00000100528.12	CNIH1	5.10981	0.99497	0.425318	2.33936	0.0193171	0.788454	cornichon family AMPA receptor auxiliary protein 1 [Source:HGNC Symbol;Acc:HGNC:19431]	CNIH1
ENSG00000135905.20	DOCK10	9.03186	0.990257	0.422852	2.34185	0.0191883	0.788454	dedicator of cytokinesis 10 [Source:HGNC Symbol;Acc:HGNC:23479]	DOCK10
ENSG00000142864.15	SERBP1	18.8524	-0.996953	0.425423	-2.34344	0.019107	0.788454	SERPINE1 mRNA binding protein 1 [Source:HGNC Symbol;Acc:HGNC:17860]	SERBP1
ENSG00000152670.19	DDX4	2.20329	0.82685	0.353457	2.33932	0.0193188	0.788454	DEAD-box helicase 4 [Source:HGNC Symbol;Acc:HGNC:18700]	DDX4
ENSG00000157954.15	WIPI2	14.5748	-1.00699	0.430583	-2.33866	0.0193532	0.788454	WD repeat domain, phosphoinositide interacting 2 [Source:HGNC Symbol;Acc:HGNC:32225]	WIPI2
ENSG00000178307.10	TMEM11	3.90211	-0.842679	0.35979	-2.34214	0.0191733	0.788454	transmembrane protein 11 [Source:HGNC Symbol;Acc:HGNC:16823]	TMEM11
ENSG00000233024.7	NPIPA9	3.36388	1.09068	0.46624	2.33931	0.0193194	0.788454	nuclear pore complex interacting protein family, member A9 [Source:HGNC Symbol;Acc:HGNC:41984]	NPIPA9
ENSG00000285438.2	SOX7	3.00423	1.05293	0.449933	2.34019	0.0192738	0.788454	SRY-box transcription factor 7 [Source:HGNC Symbol;Acc:HGNC:18196]	SOX7
ENSG00000285818.1	AL591893.1	2.52458	0.887204	0.378352	2.34492	0.0190313	0.788454	putative UPF0607 protein ENSP00000383783 [Source:NCBI gene (formerly Entrezgene);Acc:100131107]	AL591893.1
ENSG00000106524.9	ANKMY2	4.32235	1.07352	0.459516	2.3362	0.0194808	0.789555	ankyrin repeat and MYND domain containing 2 [Source:HGNC Symbol;Acc:HGNC:25370]	ANKMY2
ENSG00000283515.1	AC020915.4	2.18907	1.10559	0.473151	2.33665	0.0194572	0.789555	novel protein	AC020915.4
ENSG00000284548.3	METTL9	2.16394	-0.95619	0.409546	-2.33476	0.0195561	0.791028	methyltransferase like 9 [Source:HGNC Symbol;Acc:HGNC:24586]	METTL9
ENSG00000083223.18	TUT7	15.8638	-1.06932	0.459202	-2.32864	0.0198781	0.793751	terminal uridylyl transferase 7 [Source:HGNC Symbol;Acc:HGNC:25817]	TUT7
ENSG00000101442.10	ACTR5	2.63712	-0.787906	0.338221	-2.32956	0.0198293	0.793751	actin related protein 5 [Source:HGNC Symbol;Acc:HGNC:14671]	ACTR5
ENSG00000144579.8	CTDSP1	10.3377	-1.02503	0.439731	-2.33105	0.0197509	0.793751	CTD small phosphatase 1 [Source:HGNC Symbol;Acc:HGNC:21614]	CTDSP1
ENSG00000144713.13	RPL32	83.8639	1.49776	0.643053	2.32914	0.0198516	0.793751	ribosomal protein L32 [Source:HGNC Symbol;Acc:HGNC:10336]	RPL32
ENSG00000157881.16	PANK4	2.18598	1.22046	0.524191	2.32827	0.0198976	0.793751	pantothenate kinase 4 (inactive) [Source:HGNC Symbol;Acc:HGNC:19366]	PANK4
ENSG00000160293.17	VAV2	5.65678	-0.852945	0.365776	-2.33188	0.0197071	0.793751	vav guanine nucleotide exchange factor 2 [Source:HGNC Symbol;Acc:HGNC:12658]	VAV2
ENSG00000163874.11	ZC3H12A	13.6382	-0.985394	0.422817	-2.33055	0.0197773	0.793751	zinc finger CCCH-type containing 12A [Source:HGNC Symbol;Acc:HGNC:26259]	ZC3H12A
ENSG00000175895.4	PLEKHF2	4.65181	-0.897418	0.38564	-2.32709	0.0199607	0.794701	pleckstrin homology and FYVE domain containing 2 [Source:HGNC Symbol;Acc:HGNC:20757]	PLEKHF2
ENSG00000042493.16	CAPG	9.22322	1.14836	0.494127	2.32401	0.0201248	0.796539	capping actin protein, gelsolin like [Source:HGNC Symbol;Acc:HGNC:1474]	CAPG
ENSG00000100387.9	RBX1	6.17557	1.00929	0.434277	2.32406	0.0201222	0.796539	ring-box 1 [Source:HGNC Symbol;Acc:HGNC:9928]	RBX1
ENSG00000137168.8	PPIL1	3.99798	1.04197	0.44833	2.32412	0.0201191	0.796539	peptidylprolyl isomerase like 1 [Source:HGNC Symbol;Acc:HGNC:9260]	PPIL1
ENSG00000067704.10	IARS2	9.34246	-1.04702	0.451105	-2.32102	0.020286	0.799797	isoleucyl-tRNA synthetase 2, mitochondrial [Source:HGNC Symbol;Acc:HGNC:29685]	IARS2
ENSG00000277633.5	IGHG1	8.15343	1.01963	0.439281	2.32114	0.0202795	0.799797	immunoglobulin heavy constant gamma 1 (G1m marker) [Source:HGNC Symbol;Acc:HGNC:5525]	IGHG1
ENSG00000107984.10	DKK1	5.01328	-1.03143	0.444873	-2.31849	0.0204226	0.801181	dickkopf WNT signaling pathway inhibitor 1 [Source:HGNC Symbol;Acc:HGNC:2891]	DKK1
ENSG00000116521.11	SCAMP3	2.16042	1.41203	0.609114	2.31818	0.0204397	0.801181	secretory carrier membrane protein 3 [Source:HGNC Symbol;Acc:HGNC:10565]	SCAMP3
ENSG00000136883.14	KIF12	2.15106	0.980886	0.42308	2.31844	0.0204254	0.801181	kinesin family member 12 [Source:HGNC Symbol;Acc:HGNC:21495]	KIF12
ENSG00000123119.12	NECAB1	2.61736	0.814247	0.351718	2.31506	0.0206099	0.80319	N-terminal EF-hand calcium binding protein 1 [Source:HGNC Symbol;Acc:HGNC:20983]	NECAB1
ENSG00000154342.6	WNT3A	4.02921	0.856438	0.36983	2.31576	0.0205713	0.80319	Wnt family member 3A [Source:HGNC Symbol;Acc:HGNC:15983]	WNT3A
ENSG00000234857.2	HNRNPUL2-BSCL2	7.81356	-1.38342	0.597529	-2.31523	0.0206001	0.80319	HNRNPUL2-BSCL2 readthrough (NMD candidate) [Source:HGNC Symbol;Acc:HGNC:49189]	HNRNPUL2-BSCL2
ENSG00000150540.14	HNMT	7.29935	1.05741	0.458023	2.30865	0.0209631	0.806103	histamine N-methyltransferase [Source:HGNC Symbol;Acc:HGNC:5028]	HNMT
ENSG00000166866.13	MYO1A	2.06903	0.872082	0.377041	2.31296	0.0207246	0.806103	myosin IA [Source:HGNC Symbol;Acc:HGNC:7595]	MYO1A
ENSG00000174678.9	FAM47DP	2.20246	0.910138	0.393869	2.31076	0.020846	0.806103	family with sequence similarity 47 member D, pseudogene [Source:HGNC Symbol;Acc:HGNC:34342]	FAM47DP
ENSG00000176386.9	CDC26	4.60672	0.936834	0.405529	2.31015	0.0208797	0.806103	cell division cycle 26 [Source:HGNC Symbol;Acc:HGNC:17839]	CDC26
ENSG00000198162.12	MAN1A2	13.6932	-1.02263	0.442894	-2.30897	0.0209451	0.806103	mannosidase alpha class 1A member 2 [Source:HGNC Symbol;Acc:HGNC:6822]	MAN1A2
ENSG00000213402.3	PTPRCAP	2.33874	1.2981	0.561936	2.31005	0.0208854	0.806103	protein tyrosine phosphatase receptor type C associated protein [Source:HGNC Symbol;Acc:HGNC:9667]	PTPRCAP
ENSG00000276262.2	NSF	7.91802	-1.11934	0.484203	-2.31171	0.0207938	0.806103	N-ethylmaleimide sensitive factor, vesicle fusing ATPase [Source:HGNC Symbol;Acc:HGNC:8016]	NSF
ENSG00000068697.7	LAPTM4A	11.4238	-1.17142	0.50776	-2.30703	0.021053	0.808028	lysosomal protein transmembrane 4 alpha [Source:HGNC Symbol;Acc:HGNC:6924]	LAPTM4A
ENSG00000108055.10	SMC3	5.55181	-0.961109	0.416949	-2.3051	0.0211611	0.808461	structural maintenance of chromosomes 3 [Source:HGNC Symbol;Acc:HGNC:2468]	SMC3
ENSG00000132698.15	RAB25	10.011	-1.09664	0.475831	-2.30469	0.021184	0.808461	RAB25, member RAS oncogene family [Source:HGNC Symbol;Acc:HGNC:18238]	RAB25
ENSG00000197442.10	MAP3K5	8.81787	-0.911604	0.395519	-2.30483	0.0211761	0.808461	mitogen-activated protein kinase kinase kinase 5 [Source:HGNC Symbol;Acc:HGNC:6857]	MAP3K5
ENSG00000132466.19	ANKRD17	21.9801	-1.11673	0.484856	-2.30322	0.0212664	0.810081	ankyrin repeat domain 17 [Source:HGNC Symbol;Acc:HGNC:23575]	ANKRD17
ENSG00000142676.14	RPL11	57.9881	1.374	0.597508	2.29955	0.0214735	0.814907	ribosomal protein L11 [Source:HGNC Symbol;Acc:HGNC:10301]	RPL11
ENSG00000240590.1	RPSAP48	5.34045	-1.03308	0.449239	-2.29963	0.0214693	0.814907	ribosomal protein SA pseudogene 48 [Source:HGNC Symbol;Acc:HGNC:36646]	RPSAP48
ENSG00000105357.19	MYH14	42.4813	-1.11415	0.484849	-2.29794	0.0215654	0.816864	myosin heavy chain 14 [Source:HGNC Symbol;Acc:HGNC:23212]	MYH14
ENSG00000184254.17	ALDH1A3	14.9308	-1.05397	0.458949	-2.29649	0.0216482	0.81847	aldehyde dehydrogenase 1 family member A3 [Source:HGNC Symbol;Acc:HGNC:409]	ALDH1A3
ENSG00000075213.11	SEMA3A	8.46857	-0.963151	0.420152	-2.29238	0.0218835	0.822257	semaphorin 3A [Source:HGNC Symbol;Acc:HGNC:10723]	SEMA3A
ENSG00000121774.18	KHDRBS1	11.1044	-1.08764	0.474582	-2.29179	0.0219178	0.822257	KH RNA binding domain containing, signal transduction associated 1 [Source:HGNC Symbol;Acc:HGNC:18116]	KHDRBS1
ENSG00000137200.13	CMTR1	9.59917	1.08964	0.475721	2.2905	0.0219923	0.822257	cap methyltransferase 1 [Source:HGNC Symbol;Acc:HGNC:21077]	CMTR1
ENSG00000179431.7	FJX1	2.09473	-0.726464	0.317144	-2.29064	0.0219841	0.822257	four-jointed box kinase 1 [Source:HGNC Symbol;Acc:HGNC:17166]	FJX1
ENSG00000179950.14	PUF60	2.21319	-1.14124	0.498401	-2.28981	0.0220323	0.822257	poly(U) binding splicing factor 60 [Source:HGNC Symbol;Acc:HGNC:17042]	PUF60
ENSG00000237834.9	MOG	2.51369	-0.836785	0.365021	-2.29243	0.021881	0.822257	myelin oligodendrocyte glycoprotein [Source:HGNC Symbol;Acc:HGNC:7197]	MOG
ENSG00000262795.5	IFNGR2	10.5731	1.18095	0.514954	2.2933	0.0218307	0.822257	interferon gamma receptor 2 [Source:HGNC Symbol;Acc:HGNC:5440]	IFNGR2
ENSG00000008283.16	CYB561	14.9188	-0.959652	0.419506	-2.28757	0.0221624	0.825589	cytochrome b561 [Source:HGNC Symbol;Acc:HGNC:2571]	CYB561
ENSG00000097046.13	CDC7	2.88599	0.759832	0.332844	2.28285	0.0224393	0.825717	cell division cycle 7 [Source:HGNC Symbol;Acc:HGNC:1745]	CDC7
ENSG00000142657.21	PGD	35.1826	-1.27295	0.556972	-2.28548	0.0222849	0.825717	phosphogluconate dehydrogenase [Source:HGNC Symbol;Acc:HGNC:8891]	PGD
ENSG00000164050.13	PLXNB1	24.2403	-1.09329	0.478629	-2.28421	0.0223592	0.825717	plexin B1 [Source:HGNC Symbol;Acc:HGNC:9103]	PLXNB1
ENSG00000176834.14	VSIG10	11.7712	-0.968641	0.424349	-2.28265	0.022451	0.825717	V-set and immunoglobulin domain containing 10 [Source:HGNC Symbol;Acc:HGNC:26078]	VSIG10
ENSG00000185862.7	EVI2B	4.11867	0.937938	0.410268	2.28616	0.0222449	0.825717	ecotropic viral integration site 2B [Source:HGNC Symbol;Acc:HGNC:3500]	EVI2B
ENSG00000188931.4	CFAP126	4.45202	-0.884973	0.387529	-2.28363	0.0223931	0.825717	cilia and flagella associated protein 126 [Source:HGNC Symbol;Acc:HGNC:32325]	CFAP126
ENSG00000198900.7	TOP1	26.5861	-1.00912	0.441845	-2.28388	0.0223784	0.825717	DNA topoisomerase I [Source:HGNC Symbol;Acc:HGNC:11986]	TOP1
ENSG00000167565.13	SERTAD3	5.3541	-0.871212	0.382604	-2.27706	0.0227825	0.826314	SERTA domain containing 3 [Source:HGNC Symbol;Acc:HGNC:17931]	SERTAD3
ENSG00000168903.9	BTNL3	2.40348	0.855491	0.37578	2.27657	0.0228118	0.826314	butyrophilin like 3 [Source:HGNC Symbol;Acc:HGNC:1143]	BTNL3
ENSG00000176024.18	ZNF613	3.12195	-0.691183	0.30365	-2.27625	0.022831	0.826314	zinc finger protein 613 [Source:HGNC Symbol;Acc:HGNC:25827]	ZNF613
ENSG00000176945.17	MUC20	9.59685	-0.902308	0.39641	-2.2762	0.0228342	0.826314	mucin 20, cell surface associated [Source:HGNC Symbol;Acc:HGNC:23282]	MUC20
ENSG00000178127.13	NDUFV2	14.6445	-1.18207	0.518622	-2.27924	0.0226526	0.826314	NADH:ubiquinone oxidoreductase core subunit V2 [Source:HGNC Symbol;Acc:HGNC:7717]	NDUFV2
ENSG00000183421.12	RIPK4	9.51801	-0.866841	0.380464	-2.27838	0.022704	0.826314	receptor interacting serine/threonine kinase 4 [Source:HGNC Symbol;Acc:HGNC:496]	RIPK4
ENSG00000186509.4	OR9Q1	1.95793	-0.701799	0.307894	-2.27935	0.0226462	0.826314	olfactory receptor family 9 subfamily Q member 1 [Source:HGNC Symbol;Acc:HGNC:14724]	OR9Q1
ENSG00000188021.9	UBQLN2	6.70696	-0.988024	0.433485	-2.27926	0.0226516	0.826314	ubiquilin 2 [Source:HGNC Symbol;Acc:HGNC:12509]	UBQLN2
ENSG00000226794.1	MTND1P20	2.11105	-0.735736	0.323101	-2.27711	0.0227795	0.826314	MT-ND1 pseudogene 20 [Source:HGNC Symbol;Acc:HGNC:42069]	MTND1P20
ENSG00000224831.3	TMEM183B	2.21438	1.05451	0.463506	2.27508	0.0229011	0.827257	transmembrane protein 183B [Source:HGNC Symbol;Acc:HGNC:33205]	TMEM183B
ENSG00000120438.12	TCP1	16.6217	-1.13236	0.498427	-2.27186	0.0230947	0.832764	t-complex 1 [Source:HGNC Symbol;Acc:HGNC:11655]	TCP1
ENSG00000187116.14	LILRA5	2.34433	-1.08491	0.478231	-2.26859	0.0232934	0.83844	leukocyte immunoglobulin like receptor A5 [Source:HGNC Symbol;Acc:HGNC:16309]	LILRA5
ENSG00000145723.17	GIN1	2.79706	0.797075	0.351773	2.26588	0.0234586	0.838654	gypsy retrotransposon integrase 1 [Source:HGNC Symbol;Acc:HGNC:25959]	GIN1
ENSG00000147485.13	PXDNL	2.64315	0.790582	0.348923	2.26578	0.0234649	0.838654	peroxidasin like [Source:HGNC Symbol;Acc:HGNC:26359]	PXDNL
ENSG00000225769.1	CROCCP1	4.20419	0.984539	0.434176	2.2676	0.0233534	0.838654	CROCC pseudogene 1 [Source:HGNC Symbol;Acc:HGNC:33602]	CROCCP1
ENSG00000242038.5	EGFL8	3.34467	0.867928	0.382981	2.26624	0.0234366	0.838654	EGF like domain multiple 8 [Source:HGNC Symbol;Acc:HGNC:13944]	EGFL8
ENSG00000116604.18	MEF2D	13.6878	-0.955283	0.421767	-2.26495	0.0235155	0.838982	myocyte enhancer factor 2D [Source:HGNC Symbol;Acc:HGNC:6997]	MEF2D
ENSG00000075785.14	RAB7A	31.6284	-1.11624	0.494784	-2.25601	0.0240701	0.839552	RAB7A, member RAS oncogene family [Source:HGNC Symbol;Acc:HGNC:9788]	RAB7A
ENSG00000095015.6	MAP3K1	11.7116	-1.01061	0.446379	-2.26402	0.023573	0.839552	mitogen-activated protein kinase kinase kinase 1 [Source:HGNC Symbol;Acc:HGNC:6848]	MAP3K1
ENSG00000111445.14	RFC5	3.20661	-0.770974	0.341113	-2.26017	0.0238107	0.839552	replication factor C subunit 5 [Source:HGNC Symbol;Acc:HGNC:9973]	RFC5
ENSG00000115649.16	CNPPD1	9.45912	-0.999031	0.44248	-2.2578	0.0239583	0.839552	cyclin Pas1/PHO80 domain containing 1 [Source:HGNC Symbol;Acc:HGNC:25220]	CNPPD1
ENSG00000136930.13	PSMB7	9.34043	1.18369	0.524548	2.2566	0.0240331	0.839552	proteasome 20S subunit beta 7 [Source:HGNC Symbol;Acc:HGNC:9544]	PSMB7
ENSG00000140367.12	UBE2Q2	3.44043	0.993579	0.439273	2.26187	0.0237055	0.839552	ubiquitin conjugating enzyme E2 Q2 [Source:HGNC Symbol;Acc:HGNC:19248]	UBE2Q2
ENSG00000153827.14	TRIP12	39.3723	-1.18557	0.524907	-2.25863	0.0239061	0.839552	thyroid hormone receptor interactor 12 [Source:HGNC Symbol;Acc:HGNC:12306]	TRIP12
ENSG00000158941.16	CCAR2	13.378	-0.910687	0.40311	-2.25915	0.0238739	0.839552	cell cycle and apoptosis regulator 2 [Source:HGNC Symbol;Acc:HGNC:23360]	CCAR2
ENSG00000172775.17	PSME3IP1	10.5314	0.988185	0.437634	2.25802	0.0239447	0.839552	proteasome activator subunit 3 interacting protein 1 [Source:HGNC Symbol;Acc:HGNC:29856]	PSME3IP1
ENSG00000198648.11	STK39	9.82158	-1.02203	0.453	-2.25614	0.0240617	0.839552	serine/threonine kinase 39 [Source:HGNC Symbol;Acc:HGNC:17717]	STK39
ENSG00000206459.2	PSORS1C2	1.9846	-0.855865	0.378491	-2.26125	0.0237436	0.839552	psoriasis susceptibility 1 candidate 2 [Source:HGNC Symbol;Acc:HGNC:17199]	PSORS1C2
ENSG00000278077.1	AL591926.6	2.06375	0.930136	0.412065	2.25725	0.0239922	0.839552	zinc finger protein 829 (ZNF829) pseudogene	AL591926.6
ENSG00000281965.1	PKD1P3	5.96711	1.09352	0.48352	2.26159	0.023723	0.839552	polycystin 1, transient receptor potential channel interacting pseudogene 3 [Source:HGNC Symbol;Acc:HGNC:30067]	PKD1P3
ENSG00000083720.13	OXCT1	5.4515	-0.833086	0.369473	-2.2548	0.0241462	0.840254	3-oxoacid CoA-transferase 1 [Source:HGNC Symbol;Acc:HGNC:8527]	OXCT1
ENSG00000104450.13	SPAG1	10.4079	-1.09368	0.485424	-2.25305	0.024256	0.840254	sperm associated antigen 1 [Source:HGNC Symbol;Acc:HGNC:11212]	SPAG1
ENSG00000111011.18	RSRC2	12.3951	-0.914746	0.405863	-2.25383	0.0242068	0.840254	arginine and serine rich coiled-coil 2 [Source:HGNC Symbol;Acc:HGNC:30559]	RSRC2
ENSG00000257616.1	AC055716.2	2.52824	0.874703	0.3882	2.25323	0.0242448	0.840254	DEAD (Asp-Glu-Ala-Asp) box polypeptide 23 (DDX23) pseudogene	AC055716.2
ENSG00000136826.15	KLF4	12.5956	-1.05326	0.468172	-2.24973	0.024466	0.846081	Kruppel like factor 4 [Source:HGNC Symbol;Acc:HGNC:6348]	KLF4
ENSG00000101544.9	ADNP2	8.17533	-0.871439	0.38753	-2.2487	0.0245316	0.846904	ADNP homeobox 2 [Source:HGNC Symbol;Acc:HGNC:23803]	ADNP2
ENSG00000268041.2	ERFL	2.2146	0.832917	0.370537	2.24786	0.0245848	0.847298	ETS repressor factor like [Source:HGNC Symbol;Acc:HGNC:53894]	ERFL
ENSG00000173548.9	SNX33	15.8514	-0.99135	0.441455	-2.24564	0.0247269	0.847868	sorting nexin 33 [Source:HGNC Symbol;Acc:HGNC:28468]	SNX33
ENSG00000232706.3	NUTM2HP	2.6262	0.804846	0.358255	2.24658	0.0246672	0.847868	NUT family member 2H, pseudogene [Source:HGNC Symbol;Acc:HGNC:45017]	NUTM2HP
ENSG00000283883.2	VPS53	12.4637	-1.00796	0.44884	-2.24571	0.0247225	0.847868	VPS53 subunit of GARP complex [Source:HGNC Symbol;Acc:HGNC:25608]	VPS53
ENSG00000074319.13	TSG101	9.0773	-0.953507	0.425373	-2.24158	0.0249889	0.848466	tumor susceptibility 101 [Source:HGNC Symbol;Acc:HGNC:15971]	TSG101
ENSG00000100219.16	XBP1	29.8468	1.28087	0.572827	2.23604	0.0253488	0.848466	X-box binding protein 1 [Source:HGNC Symbol;Acc:HGNC:12801]	XBP1
ENSG00000107341.5	UBE2R2	12.4198	-0.960941	0.430966	-2.22974	0.0257647	0.848466	ubiquitin conjugating enzyme E2 R2 [Source:HGNC Symbol;Acc:HGNC:19907]	UBE2R2
ENSG00000115380.20	EFEMP1	5.51754	-0.877672	0.391649	-2.24097	0.0250283	0.848466	EGF containing fibulin extracellular matrix protein 1 [Source:HGNC Symbol;Acc:HGNC:3218]	EFEMP1
ENSG00000121577.14	POPDC2	2.30367	-0.670758	0.29902	-2.24319	0.0248846	0.848466	popeye domain containing 2 [Source:HGNC Symbol;Acc:HGNC:17648]	POPDC2
ENSG00000121853.4	GHSR	2.27641	0.801816	0.357763	2.24119	0.0250135	0.848466	growth hormone secretagogue receptor [Source:HGNC Symbol;Acc:HGNC:4267]	GHSR
ENSG00000125971.17	DYNLRB1	7.30318	-0.917287	0.411975	-2.22656	0.0259767	0.848466	dynein light chain roadblock-type 1 [Source:HGNC Symbol;Acc:HGNC:15468]	DYNLRB1
ENSG00000134873.10	CLDN10	2.80035	-0.80668	0.360217	-2.23943	0.025128	0.848466	claudin 10 [Source:HGNC Symbol;Acc:HGNC:2033]	CLDN10
ENSG00000135506.16	OS9	24.0374	-1.11057	0.497993	-2.23009	0.0257415	0.848466	OS9 endoplasmic reticulum lectin [Source:HGNC Symbol;Acc:HGNC:16994]	OS9
ENSG00000142684.9	ZNF593	2.00383	-0.939452	0.421299	-2.22989	0.0257545	0.848466	zinc finger protein 593 [Source:HGNC Symbol;Acc:HGNC:30943]	ZNF593
ENSG00000144746.7	ARL6IP5	7.25416	1.04677	0.467957	2.23689	0.0252938	0.848466	ADP ribosylation factor like GTPase 6 interacting protein 5 [Source:HGNC Symbol;Acc:HGNC:16937]	ARL6IP5
ENSG00000158716.9	DUSP23	3.1124	1.03188	0.462993	2.22871	0.0258332	0.848466	dual specificity phosphatase 23 [Source:HGNC Symbol;Acc:HGNC:21480]	DUSP23
ENSG00000161203.13	AP2M1	19.7272	-1.12164	0.503298	-2.22858	0.0258417	0.848466	adaptor related protein complex 2 subunit mu 1 [Source:HGNC Symbol;Acc:HGNC:564]	AP2M1
ENSG00000163848.20	ZNF148	8.41266	-0.875369	0.392164	-2.23215	0.025605	0.848466	zinc finger protein 148 [Source:HGNC Symbol;Acc:HGNC:12933]	ZNF148
ENSG00000164379.7	FOXQ1	3.14084	-0.697409	0.312437	-2.23216	0.0256047	0.848466	forkhead box Q1 [Source:HGNC Symbol;Acc:HGNC:20951]	FOXQ1
ENSG00000167106.12	FAM102A	25.1206	-1.06437	0.478016	-2.22664	0.0259714	0.848466	family with sequence similarity 102 member A [Source:HGNC Symbol;Acc:HGNC:31419]	FAM102A
ENSG00000168374.11	ARF4	14.4027	-1.06806	0.477932	-2.23475	0.0254337	0.848466	ADP ribosylation factor 4 [Source:HGNC Symbol;Acc:HGNC:655]	ARF4
ENSG00000171345.13	KRT19	168.743	-1.45987	0.65457	-2.23027	0.0257294	0.848466	keratin 19 [Source:HGNC Symbol;Acc:HGNC:6436]	KRT19
ENSG00000177469.13	CAVIN1	6.67651	-0.904847	0.404692	-2.23589	0.025359	0.848466	caveolae associated protein 1 [Source:HGNC Symbol;Acc:HGNC:9688]	CAVIN1
ENSG00000180113.16	TDRD6	5.0992	0.765254	0.343845	2.22558	0.0260422	0.848466	tudor domain containing 6 [Source:HGNC Symbol;Acc:HGNC:21339]	TDRD6
ENSG00000181984.11	GOLGA8CP	3.28687	0.888474	0.397622	2.23447	0.0254522	0.848466	golgin A8 family member C, pseudogene [Source:HGNC Symbol;Acc:HGNC:32375]	GOLGA8CP
ENSG00000196240.5	OR2T2	2.67954	0.902843	0.403163	2.2394	0.0251301	0.848466	olfactory receptor family 2 subfamily T member 2 [Source:HGNC Symbol;Acc:HGNC:14725]	OR2T2
ENSG00000196812.5	ZSCAN16	2.31929	-0.778346	0.349723	-2.22561	0.0260405	0.848466	zinc finger and SCAN domain containing 16 [Source:HGNC Symbol;Acc:HGNC:20813]	ZSCAN16
ENSG00000204463.13	BAG6	5.20204	-0.869117	0.387954	-2.24026	0.0250743	0.848466	BAG cochaperone 6 [Source:HGNC Symbol;Acc:HGNC:13919]	BAG6
ENSG00000205639.12	MFSD2B	10.4585	0.900617	0.401903	2.24088	0.0250338	0.848466	major facilitator superfamily domain containing 2B [Source:HGNC Symbol;Acc:HGNC:37207]	MFSD2B
ENSG00000214330.4	ABCD1P5	3.40315	0.877945	0.393174	2.23297	0.0255508	0.848466	ATP binding cassette subfamily D member 1 pseudogene 5 [Source:HGNC Symbol;Acc:HGNC:42662]	ABCD1P5
ENSG00000225060.8	PPP1R18	4.58584	-1.31362	0.589867	-2.22697	0.0259492	0.848466	protein phosphatase 1 regulatory subunit 18 [Source:HGNC Symbol;Acc:HGNC:29413]	PPP1R18
[truncated: 33,564 more rows]

## Sheet: mild_mortality
Additional File 5: List of differentially expressed genes from mild vs mortality group
[truncated: 34,183 more rows]

[truncated: 4 more sheets: severe_moderate, mortality_severe, mortality_moderate, recocered_mortality]
