# Supplementary material for: LncRNAs harbouring regulatory motifs within repeat elements modulate immune response towards COVID‐19 disease severity and clinical outcomes
Source: Clin Transl Med. 2022 Jul 8;12(7):e932. doi: 10.1002/ctm2.932 (PMC9270577; doi:10.1002/ctm2.932)
Supplement: Supplementary file 6 — FileS6 [file CTM2-12-0-s002.xlsx]

## Sheet: Recovered_mortality
Additional File 6: Reepeat element distribution within differentially expressed lncRNA between recovered vs mortality group
Score	Query Sequence	Start	End	Repeat	Repeat class/family
356	LINC00174:11	173	244	SVA_A	Retroposon/SVA
2140	LINC00174:11	534	827	AluSx	SINE/Alu
1984	LINC00174:11	1008	1324	AluSx	SINE/Alu
835	LINC00174:11	1356	1648	MLT1D	LTR/ERVL-MaLR
507	LINC00174:11	1820	1908	AluSx	SINE/Alu
379	LINC00174:11	2190	2242	Tigger1	DNA/TcMar-Tigger
283	LINC00174:11	3160	3233	LTR41	LTR/ERVL
1875	LINC00174:11	3382	3689	MER1A	DNA/hAT-Charlie
182	LINC00174:11	4012	4115	L2b	LINE/L2
400	LINC00174:11	4370	4567	MIRb	SINE/MIR
4083	LINC00174:11	4592	4909	MER21C	LTR/ERVL
1591	LINC00174:11	4910	5200	AluJb	SINE/Alu
4083	LINC00174:11	5201	5265	MER21C	LTR/ERVL
1311	LINC00174:11	5266	5398	AluJb	SINE/Alu
2021	LINC00174:11	5399	5688	AluSx	SINE/Alu
1311	LINC00174:11	5689	5750	AluJb	SINE/Alu
35	LINC00174:11	5751	5792	(AATA)n	Simple_repeat
1311	LINC00174:11	5793	5974	AluJb	SINE/Alu
4083	LINC00174:11	5975	6488	MER21C	LTR/ERVL
1336	LINC00174:11	6489	6776	AluJb	SINE/Alu
4083	LINC00174:11	6777	6792	MER21C	LTR/ERVL
249	LINC00174:11	6782	6833	7SLRNA	srpRNA
430	LINC00174:11	6790	6913	SVA_B	Retroposon/SVA
1820	LINC00174:11	6928	7182	AluSx	SINE/Alu
1487	LINC00174:11	7183	7540	MLT1D	LTR/ERVL-MaLR
1926	LINC00174:11	7543	7675	AluJb	SINE/Alu
1872	LINC00174:11	7676	7984	AluSx	SINE/Alu
1926	LINC00174:11	7985	8149	AluJb	SINE/Alu
696	LINC00174:11	8163	8634	L2a	LINE/L2
307	LINC00174:11	8691	8772	L2a	LINE/L2
350	LINC00174:11	8865	8938	7SLRNA	srpRNA
433	LINC00174:11	8879	8974	SVA_A	Retroposon/SVA
1143	LINC00174:11	9034	9298	AluJb	SINE/Alu
76	LINC00174:11	9444	9456	(AT)n	Simple_repeat
1996	LINC00174:11	9457	9706	AluY	SINE/Alu
76	LINC00174:11	9707	9873	(AT)n	Simple_repeat
1609	LINC00174:11	9884	10152	AluSx	SINE/Alu
293	LINC00174:11	10238	10429	Charlie1a	DNA/hAT-Charlie
1223	LINC00174:11	10485	10779	AluJb	SINE/Alu
2309	LINC00174:11	10872	11178	AluSx	SINE/Alu
1091	LINC00174:11	11661	11837	AluJb	SINE/Alu
270	LINC00174:11	11844	11885	MER8	DNA/TcMar-Tigger
1509	LINC00174:11	12034	12311	MER1A	DNA/hAT-Charlie
25	LINC00174:11	15162	15264	(GCCTC)n	Simple_repeat
1191	LINC00174:11	15977	16271	AluJb	SINE/Alu
186	RNASEH1-AS1:	23 677	734	L2d	LINE/L2
403	RNASEH1-AS1:	23 814	870	AluSx	SINE/Alu
358	RNASEH1-AS1:	23 874	949	MER33	DNA/hAT-Charlie
1095	RNASEH1-AS1:	23 950	1124	L1PA8	LINE/L1
655	RNASEH1-AS1:	23 1157	1255	MER33	DNA/hAT-Charlie
2248	RNASEH1-AS1:	23 1256	1553	AluSx	SINE/Alu
655	RNASEH1-AS1:	23 1554	1625	MER33	DNA/hAT-Charlie
301	RNASEH1-AS1:	23 1915	1931	MIRc	SINE/MIR
3595	RNASEH1-AS1:	23 1932	2538	L1PA15	LINE/L1
355	RNASEH1-AS1:	23 2539	2669	MIR	SINE/MIR
734	RNASEH1-AS1:	23 2671	2848	MER5A	DNA/hAT-Charlie
432	RNASEH1-AS1:	23 2892	3067	MIRc	SINE/MIR
886	RNASEH1-AS1:	23 3381	3537	AluJb	SINE/Alu
2212	RNASEH1-AS1:	23 3567	3859	AluY	SINE/Alu
532	RNASEH1-AS1:	23 3864	3951	AluJb	SINE/Alu
767	RNASEH1-AS1:	23 3951	4076	AluJb	SINE/Alu
1906	RNASEH1-AS1:	23 4232	4469	AluSx	SINE/Alu
477	RNASEH1-AS1:	23 4473	4567	Zaphod3	DNA/hAT-Tip100
1391	RNASEH1-AS1:	23 4576	5011	MER97b	DNA/hAT-Tip100
1718	RNASEH1-AS1:	23 5012	5288	AluSx	SINE/Alu
1391	RNASEH1-AS1:	23 5289	5311	MER97b	DNA/hAT-Tip100
1605	RNASEH1-AS1:	23 5333	5598	AluJb	SINE/Alu
375	RNASEH1-AS1:	23 5599	5629	MER97a	DNA/hAT-Tip100
2155	RNASEH1-AS1:	23 5630	5921	AluSx	SINE/Alu
375	RNASEH1-AS1:	23 5922	6057	MER97a	DNA/hAT-Tip100
2173	RNASEH1-AS1:	23 6067	6468	MSTB1	LTR/ERVL-MaLR
259	RNASEH1-AS1:	23 6738	6888	MIRc	SINE/MIR
1071	RNASEH1-AS1:	23 7086	7230	AluSx	SINE/Alu
19	RNASEH1-AS1:	23 7869	7917	(TA)n	Simple_repeat
7369	RNASEH1-AS1:	23 7939	9475	SVA_D	Retroposon/SVA
544	RNASEH1-AS1:	23 9696	9774	MER5A1	DNA/hAT-Charlie
1508	RNASEH1-AS1:	23 9775	10111	MLT1A0	LTR/ERVL-MaLR
544	RNASEH1-AS1:	23 10112	10213	MER5A1	DNA/hAT-Charlie
896	RNASEH1-AS1:	23 10448	10592	AluJb	SINE/Alu
531	RNASEH1-AS1:	23 10594	10675	LTR9A1	LTR/ERV1
26	RNASEH1-AS1:	23 10676	10713	(A)n	Simple_repeat
185	ROR1-AS1:6	378	458	MIRc	SINE/MIR
11495	ROR1-AS1:6	582	2100	L1P3	LINE/L1

## Sheet: mild_moderate
Additional File 6: Reepeat element distribution within differentially expressed lncRNA between mild vs moderate group
Score	Query Sequence	Start	End	Repeat	Repeat class/family
2542	LINC00294:1	580	875	AluY	SINE/Alu
2443	LINC00294:1	1804	2097	AluSx	SINE/Alu
317	LINC00294:1	2518	2679	MIR3	SINE/MIR
400	LINC00294:1	2718	2909	MIRc	SINE/MIR
22	LINC00294:1	3179	3238	(TGAA)n	Simple_repeat
767	LINC00504:9	1	122	THE1A	LTR/ERVL-MaLR
949	LINC00504:9	235	348	AluY	SINE/Alu
21691	LINC00504:9	607	3959	L1PA4	LINE/L1
212	LINC00504:9	3967	4074	MIR	SINE/MIR
234	LINC00504:9	4124	4254	L2d	LINE/L2
13	MALAT1:9	1702	1726	(GAAG)n	Simple_repeat
13	MALAT1:9	3650	3692	A-rich	Low_complexity
186	RNASEH1-AS1:23	677	734	L2d	LINE/L2
403	RNASEH1-AS1:23	814	870	AluSx	SINE/Alu
358	RNASEH1-AS1:23	874	949	MER33	DNA/hAT-Charlie
1095	RNASEH1-AS1:23	950	1124	L1PA8	LINE/L1
655	RNASEH1-AS1:23	1157	1255	MER33	DNA/hAT-Charlie
2248	RNASEH1-AS1:23	1256	1553	AluSx	SINE/Alu
655	RNASEH1-AS1:23	1554	1625	MER33	DNA/hAT-Charlie
301	RNASEH1-AS1:23	1915	1931	MIRc	SINE/MIR
3595	RNASEH1-AS1:23	1932	2538	L1PA15	LINE/L1
355	RNASEH1-AS1:23	2539	2669	MIR	SINE/MIR
734	RNASEH1-AS1:23	2671	2848	MER5A	DNA/hAT-Charlie
432	RNASEH1-AS1:23	2892	3067	MIRc	SINE/MIR
904	RNASEH1-AS1:23	3381	3566	AluJb	SINE/Alu
2212	RNASEH1-AS1:23	3567	3859	AluY	SINE/Alu
904	RNASEH1-AS1:23	3860	4076	AluJb	SINE/Alu
1906	RNASEH1-AS1:23	4232	4469	AluSx	SINE/Alu
477	RNASEH1-AS1:23	4473	4567	Zaphod3	DNA/hAT-Tip100
1391	RNASEH1-AS1:23	4576	5011	MER97b	DNA/hAT-Tip100
1718	RNASEH1-AS1:23	5012	5288	AluSx	SINE/Alu
1391	RNASEH1-AS1:23	5289	5311	MER97b	DNA/hAT-Tip100
1605	RNASEH1-AS1:23	5333	5598	AluJb	SINE/Alu
375	RNASEH1-AS1:23	5599	5629	MER97a	DNA/hAT-Tip100
2155	RNASEH1-AS1:23	5630	5921	AluSx	SINE/Alu
375	RNASEH1-AS1:23	5922	6057	MER97a	DNA/hAT-Tip100
2173	RNASEH1-AS1:23	6067	6468	MSTB1	LTR/ERVL-MaLR
259	RNASEH1-AS1:23	6738	6888	MIRc	SINE/MIR
1107	RNASEH1-AS1:23	7086	7230	AluSx	SINE/Alu
19	RNASEH1-AS1:23	7869	7917	(TA)n	Simple_repeat
7369	RNASEH1-AS1:23	7939	9475	SVA_D	Retroposon/SVA
544	RNASEH1-AS1:23	9696	9774	MER5A1	DNA/hAT-Charlie
1508	RNASEH1-AS1:23	9775	10111	MLT1A0	LTR/ERVL-MaLR
544	RNASEH1-AS1:23	10112	10213	MER5A1	DNA/hAT-Charlie
919	RNASEH1-AS1:23	10448	10590	AluJb	SINE/Alu
531	RNASEH1-AS1:23	10594	10675	LTR9A1	LTR/ERV1
26	RNASEH1-AS1:23	10676	10713	(A)n	Simple_repeat
1001	UFL1-AS1:3	814	1012	MER3	DNA/hAT-Charlie
234	UFL1-AS1:3	2021	2079	7SLRNA	srpRNA
494	UFL1-AS1:3	2028	2155	SVA_A	Retroposon/SVA
2590	UFL1-AS1:3	2256	2686	LTR47B2	LTR/ERVL
1942	UFL1-AS1:3	2708	3101	MLT2B1	LTR/ERVL
825	UFL1-AS1:3	3269	3758	L3	LINE/CR1
18	UFL1-AS1:3	3939	3974	(TTCA)n	Simple_repeat
315	UFL1-AS1:3	4422	4534	L3	LINE/CR1
423	UFL1-AS1:3	5066	5300	UCON1	Unknown
18	UFL1-AS1:3	5349	5474	(CTT)n	Simple_repeat
649	UFL1-AS1:3	5997	6187	MER117	DNA/hAT-Charlie
405	UFL1-AS1:3	6616	6793	Charlie1a	DNA/hAT-Charlie
2159	UFL1-AS1:3	7842	8229	MLT1B	LTR/ERVL-MaLR
2205	UFL1-AS1:3	8379	8762	MSTA	LTR/ERVL-MaLR
10430	UFL1-AS1:3	8763	10365	MSTA	LTR/ERVL-MaLR
2337	UFL1-AS1:3	10367	10746	MSTA	LTR/ERVL-MaLR
548	UFL1-AS1:3	10748	10772	MLT1D	LTR/ERVL-MaLR
1752	UFL1-AS1:3	10773	11065	AluJb	SINE/Alu
548	UFL1-AS1:3	11066	11338	MLT1D	LTR/ERVL-MaLR
483	UFL1-AS1:3	11310	11410	MLT1D	LTR/ERVL-MaLR
20055	UFL1-AS1:3	11786	17855	L1PA6	LINE/L1
17	UFL1-AS1:3	17886	17912	(ATTT)n	Simple_repeat
3227	UFL1-AS1:3	17917	18507	L1PA14	LINE/L1
226	UFL1-AS1:3	18863	19025	Tigger15a	DNA/TcMar-Tigge
29	UFL1-AS1:3	19531	19585	(TTA)n	Simple_repeat
379	UFL1-AS1:3	19970	20146	Tigger15a	DNA/TcMar-Tigge
391	UFL1-AS1:3	20188	20312	L2b	LINE/L2
914	UFL1-AS1:3	21034	21241	MIR	SINE/MIR
2469	UFL1-AS1:3	21242	21548	AluY	SINE/Alu
914	UFL1-AS1:3	21549	21579	MIR	SINE/MIR
356	UFL1-AS1:3	21904	22022	LTR78	LTR/ERV1
339	UFL1-AS1:3	22065	22291	LTR78	LTR/ERV1
861	UFL1-AS1:3	22315	22828	HAL1	LINE/L1
286	UFL1-AS1:3	22915	23001	HAL1	LINE/L1
373	UFL1-AS1:3	23039	23093	L1PB1	LINE/L1
22615	UFL1-AS1:3	23087	28467	L1PB1	LINE/L1
7545	UFL1-AS1:3	28600	29741	Tigger1	DNA/TcMar-Tigge
1479	UFL1-AS1:3	29779	30088	Tigger1	DNA/TcMar-Tigge
366	UFL1-AS1:3	30067	30179	SVA_A	Retroposon/SVA
374	UFL1-AS1:3	30120	30198	7SLRNA	srpRNA
6520	UFL1-AS1:3	30194	31157	Tigger1	DNA/TcMar-Tigge
187	UFL1-AS1:3	31455	31578	L3b	LINE/CR1
358	UFL1-AS1:3	31596	32057	L2d	LINE/L2
9142	UFL1-AS1:3	32875	34072	L1P3	LINE/L1
4366	UFL1-AS1:3	34073	34593	L1PA5	LINE/L1
1941	lnc-SP110-8:2	946	1264	AluSx	SINE/Alu
2213	lnc-SP110-8:2	1666	1956	AluSx	SINE/Alu

## Sheet: mild_severe
Additional File 6: Reepeat element distribution within differentially expressed lncRNA between mild vs severe group
Score	Query Sequence	Start	End	Repeat	Repeat class/family
767	LINC00504:9	1	122	THE1A	LTR/ERVL-MaLR
949	LINC00504:9	235	348	AluY	SINE/Alu
21691	LINC00504:9	607	3959	L1PA4	LINE/L1
212	LINC00504:9	3967	4074	MIR	SINE/MIR
234	LINC00504:9	4124	4254	L2d	LINE/L2
577	TRPM2-AS:7	2013	2152	AluJb	SINE/Alu
1301	TRPM2-AS:7	2155	2440	AluJb	SINE/Alu
2379	TRPM2-AS:7	2599	2891	AluSx	SINE/Alu
218	TRPM2-AS:7	2953	3100	MIRb	SINE/MIR
182	TRPM2-AS:7	3490	3582	L2b	LINE/L2
232	TRPM2-AS:7	3931	4416	(CACCAC)n	Simple_repeat
235	TRPM2-AS:7	4484	4593	MIRb	SINE/MIR
271	TRPM2-AS:7	7262	7390	L4_C_Mam	LINE/RTE-X
1027	TRPM2-AS:7	8277	8707	MLT1D	LTR/ERVL-MaLR
1894	TRPM2-AS:7	8926	9399	LTR45C	LTR/ERV1
2359	TRPM2-AS:7	10167	10484	AluSx	SINE/Alu
330	TRPM2-AS:7	10673	10802	L1ME4a	LINE/L1
409	TRPM2-AS:7	10850	10939	L1M4	LINE/L1
645	TRPM2-AS:7	10938	11093	L1M4	LINE/L1
7174	TRPM2-AS:7	11068	12652	L1M4	LINE/L1
267	TRPM2-AS:7	12652	12693	L1M4	LINE/L1
287	TRPM2-AS:7	12693	12734	L1M4	LINE/L1
246	TRPM2-AS:7	12734	12775	L1M4	LINE/L1
249	TRPM2-AS:7	12775	12816	L1M4	LINE/L1
248	TRPM2-AS:7	12816	12857	L1M4	LINE/L1
265	TRPM2-AS:7	12857	12898	L1M4	LINE/L1
287	TRPM2-AS:7	12898	12939	L1M4	LINE/L1
277	TRPM2-AS:7	12939	12980	L1M4	LINE/L1
287	TRPM2-AS:7	12980	13021	L1M4	LINE/L1
246	TRPM2-AS:7	13021	13062	L1M4	LINE/L1
267	TRPM2-AS:7	13062	13103	L1M4	LINE/L1
231	TRPM2-AS:7	13144	13181	L1M4	LINE/L1
265	TRPM2-AS:7	13218	13259	L1M4	LINE/L1
267	TRPM2-AS:7	13300	13337	L1M4	LINE/L1
303	TRPM2-AS:7	13337	13378	L1M4	LINE/L1
242	TRPM2-AS:7	13452	13493	L1M4	LINE/L1
265	TRPM2-AS:7	13534	13575	L1M4	LINE/L1
287	TRPM2-AS:7	13575	13616	L1M4	LINE/L1
257	TRPM2-AS:7	13657	13698	L1M4	LINE/L1
234	TRPM2-AS:7	13698	13739	L1M4	LINE/L1
231	TRPM2-AS:7	13780	13817	L1M4	LINE/L1
228	TRPM2-AS:7	13817	13854	L1M4	LINE/L1
265	TRPM2-AS:7	13854	13895	L1M4	LINE/L1
267	TRPM2-AS:7	13936	13973	L1M4	LINE/L1
266	TRPM2-AS:7	13973	14014	L1M4	LINE/L1
242	TRPM2-AS:7	14088	14129	L1M4	LINE/L1
274	TRPM2-AS:7	14170	14211	L1M4	LINE/L1
1988	TRPM2-AS:7	14211	14753	L1M4	LINE/L1
2366	TRPM2-AS:7	14754	15054	AluSx	SINE/Alu
1988	TRPM2-AS:7	15055	15462	L1M4	LINE/L1
2004	TRPM2-AS:7	15463	15777	AluSx	SINE/Alu
1492	TRPM2-AS:7	15778	15794	L1M4	LINE/L1
1400	TRPM2-AS:7	15829	16258	L1MB7	LINE/L1
1538	TRPM2-AS:7	16287	16548	AluJb	SINE/Alu
19	TRPM2-AS:7	16550	16581	(GGAA)n	Simple_repeat
180	TRPM2-AS:7	17465	17500	L2c	LINE/L2
36	TRPM2-AS:7	19038	19110	(TCACTATCA)n	Simple_repeat
260	TRPM2-AS:7	20024	20074	MER4-int	LTR/ERV1
58	TRPM2-AS:7	20088	20251	(TG)n	Simple_repeat
13	TRPM2-AS:7	20618	20666	(GCCAGA)n	Simple_repeat
1317	TRPM2-AS:7	20963	21486	MER77	LTR/ERVL
614	UGDH-AS1:11	314	434	AluJb	SINE/Alu
318	UGDH-AS1:11	435	490	THE1C	LTR/ERVL-MaLR
621	UGDH-AS1:11	488	622	MLT1G3	LTR/ERVL-MaLR
17757	UGDH-AS1:11	755	2790	L1P1	LINE/L1
14	lnc-SETSIP-2:	10 217	266	(CAGAGAC)n	Simple_repeat
692	lnc-SETSIP-2:	10 803	962	AluJb	SINE/Alu
6865	lnc-SETSIP-2:	10 1102	2654	SVA_B	Retroposon/SVA
318	lnc-SETSIP-2:	10 2643	2717	X30_DNA	DNA
658	lnc-SETSIP-2:	10 2853	3403	L1M5	LINE/L1
285	lnc-SETSIP-2:	10 3427	3700	L1M5	LINE/L1
2110	lnc-SETSIP-2:	10 3701	4101	MSTA	LTR/ERVL-MaLR
285	lnc-SETSIP-2:	10 4102	4141	L1M5	LINE/L1
677	lnc-SETSIP-2:	10 4143	4309	AluJb	SINE/Alu
569	lnc-SETSIP-2:	10 4310	4505	L1M5	LINE/L1
342	lnc-SETSIP-2:	10 4547	4644	MLT1J1	LTR/ERVL-MaLR
2159	lnc-SETSIP-2:	10 4655	4968	AluJb	SINE/Alu
1578	lnc-SETSIP-2:	10 5378	5647	AluSx	SINE/Alu
633	lnc-SETSIP-2:	10 5962	6313	L1MEd	LINE/L1
296	lnc-SETSIP-2:	10 6320	6382	MER58D	DNA/hAT-Charli
419	lnc-SETSIP-2:	10 6383	6573	L1MEd	LINE/L1
667	lnc-SETSIP-2:	10 6593	6698	AluSx	SINE/Alu

## Sheet: mild_mortality
Additional File 6: Reepeat element distribution within differentially expressed lncRNA between mild vs mortality group
Score	Query Sequence	Start	End	Repeat	Repeat class/family
347	EDRF1-AS1:39	1208	1409	L1MC5	LINE/L1
236	EDRF1-AS1:39	2143	2197	UCON105	DNA/hAT
2603	EDRF1-AS1:39	2742	3037	AluY	SINE/Alu
644	EDRF1-AS1:39	3173	3318	MER115	DNA/hAT-Tip100
277	EDRF1-AS1:39	3457	3588	MER115	DNA/hAT-Tip100
188	EDRF1-AS1:39	3607	3655	L2b	LINE/L2
16	EDRF1-AS1:39	4039	4065	(T)n	Simple_repeat
2149	EDRF1-AS1:39	4169	4355	L1PA14	LINE/L1
2342	EDRF1-AS1:39	4356	4650	AluY	SINE/Alu
2149	EDRF1-AS1:39	4651	4865	L1PA14	LINE/L1
2059	EDRF1-AS1:39	5029	5378	THE1D	LTR/ERVL-MaLR
207	EDRF1-AS1:39	5390	5541	L2b	LINE/L2
2317	EDRF1-AS1:39	5542	5830	AluSx	SINE/Alu
207	EDRF1-AS1:39	5831	5907	L2b	LINE/L2
767	LINC00504:9	1	122	THE1A	LTR/ERVL-MaLR
949	LINC00504:9	235	348	AluY	SINE/Alu
21691	LINC00504:9	607	3959	L1PA4	LINE/L1
212	LINC00504:9	3967	4074	MIR	SINE/MIR
234	LINC00504:9	4124	4254	L2d	LINE/L2
15	LINC01537:2	1151	1202	(TG)n	Simple_repeat
5630	LINC01537:2	1228	1260	MER4E	LTR/ERV1
2225	LINC01537:2	1261	1558	AluSx	SINE/Alu
5630	LINC01537:2	1559	2298	MER4E	LTR/ERV1
753	LINC01537:2	2299	2450	Tigger4b	DNA/TcMar-Tigge
13	MALAT1:9	1702	1726	(GAAG)n	Simple_repeat
13	MALAT1:9	3650	3692	A-rich	Low_complexity
186	RNASEH1-AS1:	23 677	734	L2d	LINE/L2
403	RNASEH1-AS1:	23 814	870	AluSx	SINE/Alu
358	RNASEH1-AS1:	23 874	949	MER33	DNA/hAT-Charlie
1095	RNASEH1-AS1:	23 950	1124	L1PA8	LINE/L1
655	RNASEH1-AS1:	23 1157	1255	MER33	DNA/hAT-Charlie
2248	RNASEH1-AS1:	23 1256	1553	AluSx	SINE/Alu
655	RNASEH1-AS1:	23 1554	1625	MER33	DNA/hAT-Charlie
301	RNASEH1-AS1:	23 1915	1931	MIRc	SINE/MIR
3595	RNASEH1-AS1:	23 1932	2538	L1PA15	LINE/L1
355	RNASEH1-AS1:	23 2539	2669	MIR	SINE/MIR
734	RNASEH1-AS1:	23 2671	2848	MER5A	DNA/hAT-Charlie
432	RNASEH1-AS1:	23 2892	3067	MIRc	SINE/MIR
904	RNASEH1-AS1:	23 3381	3566	AluJb	SINE/Alu
2212	RNASEH1-AS1:	23 3567	3859	AluY	SINE/Alu
904	RNASEH1-AS1:	23 3860	4076	AluJb	SINE/Alu
1906	RNASEH1-AS1:	23 4232	4469	AluSx	SINE/Alu
477	RNASEH1-AS1:	23 4473	4567	Zaphod3	DNA/hAT-Tip100
1391	RNASEH1-AS1:	23 4576	5011	MER97b	DNA/hAT-Tip100
1718	RNASEH1-AS1:	23 5012	5288	AluSx	SINE/Alu
1391	RNASEH1-AS1:	23 5289	5311	MER97b	DNA/hAT-Tip100
1605	RNASEH1-AS1:	23 5333	5598	AluJb	SINE/Alu
375	RNASEH1-AS1:	23 5599	5629	MER97a	DNA/hAT-Tip100
2155	RNASEH1-AS1:	23 5630	5921	AluSx	SINE/Alu
375	RNASEH1-AS1:	23 5922	6057	MER97a	DNA/hAT-Tip100
2173	RNASEH1-AS1:	23 6067	6468	MSTB1	LTR/ERVL-MaLR
259	RNASEH1-AS1:	23 6738	6888	MIRc	SINE/MIR
1107	RNASEH1-AS1:	23 7086	7230	AluSx	SINE/Alu
19	RNASEH1-AS1:	23 7869	7917	(TA)n	Simple_repeat
7369	RNASEH1-AS1:	23 7939	9475	SVA_D	Retroposon/SVA
544	RNASEH1-AS1:	23 9696	9774	MER5A1	DNA/hAT-Charlie
1508	RNASEH1-AS1:	23 9775	10111	MLT1A0	LTR/ERVL-MaLR
544	RNASEH1-AS1:	23 10112	10213	MER5A1	DNA/hAT-Charlie
919	RNASEH1-AS1:	23 10448	10590	AluJb	SINE/Alu
531	RNASEH1-AS1:	23 10594	10675	LTR9A1	LTR/ERV1
26	RNASEH1-AS1:	23 10676	10713	(A)n	Simple_repeat
378	lnc-BRF2-19:	1 1	88	SVA_A	Retroposon/SVA
303	lnc-BRF2-19:	1 41	95	7SLRNA	srpRNA
29	lnc-BRF2-19:	1 96	127	(A)n	Simple_repeat
440	lnc-BRF2-19:	1 203	273	AluSx	SINE/Alu
14	lnc-CCL3L1-1	:2 1190	1236	(TAATTTA)n	Simple_repeat
778	lnc-INSC-2:8	1	159	L1MCb	LINE/L1
1650	lnc-INSC-2:8	161	420	LTR12C	LTR/ERV1
219	lnc-INSC-2:8	1172	1391	L2c	LINE/L2
279	lnc-INSC-2:8	1890	1991	L2	LINE/L2
402	lnc-INSC-2:8	2074	2174	MER5B	DNA/hAT-Charlie
258	lnc-INSC-2:8	2566	2632	MLT1H2	LTR/ERVL-MaLR
243	lnc-INSC-2:8	2724	2825	MIR3	SINE/MIR
17	lnc-INSC-2:8	3545	3563	(A)n	Simple_repeat
260	lnc-INSC-2:8	3566	3649	MER94	DNA/hAT-Blackja
382	lnc-INSC-2:8	3738	3889	MIR3	SINE/MIR
547	lnc-INSC-2:8	3902	4227	LTR16	LTR/ERVL
191	lnc-INSC-2:8	4716	4769	MIRb	SINE/MIR
1396	lnc-INSC-2:8	4806	5156	MER57C2	LTR/ERV1
226	lnc-INSC-2:8	5250	5354	MIRb	SINE/MIR
70	lnc-INSC-2:8	5623	5682	(AC)n	Simple_repeat
354	lnc-INSC-2:8	5915	6116	L2c	LINE/L2
572	lnc-INSC-2:8	6204	6411	MIRb	SINE/MIR
273	lnc-INSC-2:8	6874	6979	MIRb	SINE/MIR
555	lnc-INSC-2:8	7251	7455	Charlie15a	DNA/hAT-Charlie
2109	lnc-INSC-2:8	7540	7831	AluSx	SINE/Alu
461	lnc-INSC-2:8	8151	8317	MIRb	SINE/MIR
254	lnc-INSC-2:8	8453	8543	MIRb	SINE/MIR
11	lnc-INSC-2:8	8640	8674	(GTCCCCT)n	Simple_repeat
198	lnc-INSC-2:8	8991	9033	MIR3	SINE/MIR
418	lnc-INSC-2:8	9154	9496	L2c	LINE/L2
550	lnc-INSC-2:8	10305	10477	MIR	SINE/MIR
441	lnc-INSC-2:8	11741	11846	MIRb	SINE/MIR
1941	lnc-SP110-8:	2 946	1264	AluSx	SINE/Alu
2213	lnc-SP110-8:	2 1666	1956	AluSx	SINE/Alu
926	lnc-VN1R2-5:	7 238	394	AluSx	SINE/Alu
1160	lnc-VN1R2-5:	7 1323	1499	AluSx	SINE/Alu
6615	lnc-VN1R2-5:	7 1506	2354	L1PA7	LINE/L1
12909	lnc-VN1R2-5:	7 2328	6332	L1P3	LINE/L1
512	lnc-VN1R2-5:	7 6339	6413	AluSx	SINE/Alu
1970	lnc-VN1R2-5:	7 8928	9207	AluSx	SINE/Alu
2278	lnc-VN1R2-5:	7 9997	10301	AluSx	SINE/Alu
1918	lnc-VN1R2-5:	7 10496	10785	AluSx	SINE/Alu
295	lnc-VN1R2-5:	7 11188	11330	MIR	SINE/MIR
2486	lnc-VN1R2-5:	7 11352	11767	MSTA	LTR/ERVL-MaLR

## Sheet: moderate_severe
Additional File 6: Reepeat element distribution within differentially expressed lncRNA between moderate vs severe group
Score	Query Sequence	Start	End	Repeat	Repeat class/family
420	LINC01684:22	166	315	LTR16B1	LTR/ERVL
292	LINC01684:22	653	718	Tigger17c	DNA/TcMar-Tigger
6963	LINC01684:22	973	2612	L1PA7	LINE/L1
13	MALAT1:9	1702	1726	(GAAG)n	Simple_repeat
13	MALAT1:9	3650	3692	A-rich	Low_complexity
255	MIRLET7BHG:9	1758	1855	MIRb	SINE/MIR
2703	MIRLET7BHG:9	1996	2304	AluY	SINE/Alu
271	MIRLET7BHG:9	2305	2434	MIR3	SINE/MIR
11	MIRLET7BHG:9	3211	3263	(GCGCCCT)n	Simple_repeat
395	MIRLET7BHG:9	3596	3672	MIRc	SINE/MIR
16	MIRLET7BHG:9	4200	4245	(CTGCC)n	Simple_repeat
185	ROR1-AS1:6	378	458	MIRc	SINE/MIR
11495	ROR1-AS1:6	582	2100	L1P3	LINE/L1
870	TMEM9B-AS1:1	1125	1347	MER33	DNA/hAT-Charlie
322	TMEM9B-AS1:1	1584	1818	L2c	LINE/L2
2014	TMEM9B-AS1:1	2939	3193	AluSx	SINE/Alu
2214	TMEM9B-AS1:1	3194	3505	AluSx	SINE/Alu
1187	TMEM9B-AS1:1	3568	4198	HAL1	LINE/L1
249	TMEM9B-AS1:1	4202	4324	HAL1	LINE/L1
1981	TMEM9B-AS1:1	4373	4781	L1MA7	LINE/L1
539	TMEM9B-AS1:1	4809	5028	HAL1	LINE/L1
1961	TMEM9B-AS1:1	5041	5307	AluSx	SINE/Alu
455	TMEM9B-AS1:1	5352	5602	MER112	DNA/hAT-Charlie
2056	TMEM9B-AS1:1	5681	5962	AluY	SINE/Alu
396	TMEM9B-AS1:1	6029	6148	L2a	LINE/L2
338	TMEM9B-AS1:1	6183	6337	L2	LINE/L2
405	TMEM9B-AS1:1	6345	6487	MER58B	DNA/hAT-Charlie
746	TMEM9B-AS1:1	6485	6617	MER58B	DNA/hAT-Charlie
1947	TMEM9B-AS1:1	6619	7460	L2	LINE/L2
2052	TMEM9B-AS1:1	7517	7808	AluJb	SINE/Alu
23	TMEM9B-AS1:1	7908	7940	(AATG)n	Simple_repeat
682	TMEM9B-AS1:1	7949	8292	HAL1	LINE/L1
2117	TMEM9B-AS1:1	8311	8611	AluSx	SINE/Alu
453	TMEM9B-AS1:1	8680	8814	LTR88c	LTR/Gypsy
2003	TMEM9B-AS1:1	9042	9323	AluSx	SINE/Alu
28	TMEM9B-AS1:1	9324	9331	(TATA)n	Simple_repeat
23	TMEM9B-AS1:1	9332	9380	(ATATAG)n	Simple_repeat
2156	TMEM9B-AS1:1	10144	10428	AluSx	SINE/Alu
247	TMEM9B-AS1:1	10452	10494	Tigger15a	DNA/TcMar-Tigger
1498	TMEM9B-AS1:1	10794	11028	AluJb	SINE/Alu
233	TMEM9B-AS1:1	11102	11157	MIRb	SINE/MIR
187	TMEM9B-AS1:1	11190	11298	L3	LINE/CR1
224	TMEM9B-AS1:1	11423	11533	L3	LINE/CR1
2326	TMEM9B-AS1:1	11534	11821	AluY	SINE/Alu
224	TMEM9B-AS1:1	11822	11909	L3	LINE/CR1
61	TMEM9B-AS1:1	12122	12179	(CCCTCTC)n	Simple_repeat
5371	TMEM9B-AS1:1	12191	13295	SVA_C	Retroposon/SVA
1803	TMEM9B-AS1:1	12894	13696	SVA_E	Retroposon/SVA
614	UGDH-AS1:11	314	434	AluJb	SINE/Alu
318	UGDH-AS1:11	435	490	THE1C	LTR/ERVL-MaLR
621	UGDH-AS1:11	488	622	MLT1G3	LTR/ERVL-MaLR
17757	UGDH-AS1:11	755	2790	L1P1	LINE/L1
8967	lnc-CMSS1-1:	4 1	1261	MSTA	LTR/ERVL-MaLR
2141	lnc-CMSS1-1:	4 1263	1636	MSTA	LTR/ERVL-MaLR
2093	lnc-CMSS1-1:	4 1729	2157	L1MC4a	LINE/L1
492	lnc-FAM153C-	5:15 1014	1443	L1ME3A	LINE/L1
1978	lnc-FAM153C-	5:15 2137	2434	AluSx	SINE/Alu
2235	lnc-FAM153C-	5:15 2533	2842	AluSx	SINE/Alu
19	lnc-FAM153C-	5:15 2897	2930	(AACA)n	Simple_repeat
765	lnc-FAM153C-	5:15 3401	3746	MER21C	LTR/ERVL
3291	lnc-FAM153C-	5:15 3756	4405	MER4D0	LTR/ERV1
561	lnc-FAM153C-	5:15 4501	4650	Charlie1b	DNA/hAT-Charlie
20	lnc-FAM153C-	5:15 4800	4840	(CT)n	Simple_repeat
906	lnc-FAM153C-	5:15 4848	5003	AluSx	SINE/Alu
6097	lnc-FAM153C-	5:15 5108	6470	L1M3	LINE/L1
623	lnc-FAM153C-	5:15 6469	6715	L1MA9	LINE/L1
2039	lnc-FAM153C-	5:15 6744	7044	AluSx	SINE/Alu
15	lnc-FAM153C-	5:15 8211	8239	(GTTTT)n	Simple_repeat
14	lnc-FAM153C-	5:15 9796	9824	(ATTTAT)n	Simple_repeat
3867	lnc-FAM153C-	5:15 9825	10269	L1PA5	LINE/L1
2482	lnc-FAM153C-	5:15 10322	10520	L1PREC2	LINE/L1
2089	lnc-FAM153C-	5:15 10521	10820	AluSx	SINE/Alu
2482	lnc-FAM153C-	5:15 10821	11001	L1PREC2	LINE/L1
990	lnc-H2BFWT-1	8:1 1	166	AluJb	SINE/Alu
6930	lnc-H2BFWT-1	8:1 196	1063	L1PA7	LINE/L1
17	lnc-H2BFWT-1	8:1 1067	1095	A-rich	Low_complexity
613	lnc-H2BFWT-1	8:1 1563	1710	MIR	SINE/MIR
460	lnc-H2BFWT-1	8:1 2249	2318	AluSx	SINE/Alu
2092	lnc-HLA-B-2:	13 240	516	AluSx	SINE/Alu
650	lnc-HLA-B-2:	13 794	894	AluJb	SINE/Alu
11105	lnc-HLA-B-2:	13 936	2479	LTR12C	LTR/ERV1
2786	lnc-LRR1-1:3	3	299	7SLRNA	srpRNA
515	lnc-PDZD7-3:	10 216	312	SVA_A	Retroposon/SVA
451	lnc-PDZD7-3:	10 252	330	7SLRNA	srpRNA
298	lnc-PDZD7-3:	10 388	450	L1M5	LINE/L1
60	lnc-PDZD7-3:	10 457	527	(TTCC)n	Simple_repeat
32	lnc-PDZD7-3:	10 528	590	(TTCT)n	Simple_repeat
401	lnc-PDZD7-3:	10 592	675	SVA_A	Retroposon/SVA
440	lnc-PDZD7-3:	10 677	817	L1M5	LINE/L1
933	lnc-PDZD7-3:	10 884	1149	L1MC4a	LINE/L1
579	lnc-PDZD7-3:	10 1327	1405	7SLRNA	srpRNA
541	lnc-PDZD7-3:	10 1346	1460	SVA_A	Retroposon/SVA
224	lnc-PDZD7-3:	10 1687	1759	L2	LINE/L2
1248	lnc-PDZD7-3:	10 1951	2420	LTR16C	LTR/ERVL
1250	lnc-PDZD7-3:	10 2536	2773	AluJb	SINE/Alu
2299	lnc-PDZD7-3:	10 2795	3100	AluSx	SINE/Alu
1434	lnc-PDZD7-3:	10 3521	3807	AluJb	SINE/Alu
1810	lnc-PDZD7-3:	10 4009	4311	AluJb	SINE/Alu
1975	lnc-PDZD7-3:	10 4317	4612	AluSx	SINE/Alu
365	lnc-PDZD7-3:	10 5165	5279	MER102b	DNA/hAT-Charlie
17	lnc-PDZD7-3:	10 5325	5337	(AAT)n	Simple_repeat
1815	lnc-PDZD7-3:	10 5338	5628	AluJb	SINE/Alu
17	lnc-PDZD7-3:	10 5629	5655	(AAT)n	Simple_repeat
499	lnc-PDZD7-3:	10 5657	5891	MIRb	SINE/MIR
12	lnc-PDZD7-3:	10 6678	6703	(GGCG)n	Simple_repeat
2348	lnc-PDZD7-3:	10 7177	7482	AluSx	SINE/Alu
368	lnc-PDZD7-3:	10 7807	7926	MIR3	SINE/MIR
214	lnc-PDZD7-3:	10 8195	8301	L2b	LINE/L2
29	lnc-PDZD7-3:	10 10526	10533	(TTCTT)n	Simple_repeat
30	lnc-PDZD7-3:	10 10534	10595	(TTCTCT)n	Simple_repeat
1518	lnc-PDZD7-3:	10 10597	10905	AluJb	SINE/Alu
29	lnc-PDZD7-3:	10 10906	10936	(TTCTT)n	Simple_repeat
439	lnc-PDZD7-3:	10 10941	11030	MER119	DNA/hAT-Charlie
2351	lnc-PDZD7-3:	10 11031	11330	AluSx	SINE/Alu
290	lnc-PDZD7-3:	10 12137	12203	L2a	LINE/L2
374	lnc-RWDD3-5:	21 31	107	L1PBa	LINE/L1
13171	lnc-RWDD3-5:	21 107	2090	L1MA2	LINE/L1
1833	lnc-RWDD3-5:	21 2091	2414	THE1B	LTR/ERVL-MaLR
11507	lnc-RWDD3-5:	21 2417	4000	THE1B	LTR/ERVL-MaLR
2050	lnc-RWDD3-5:	21 4001	4355	THE1B	LTR/ERVL-MaLR
13171	lnc-RWDD3-5:	21 4356	5366	L1MA2	LINE/L1
1044	lnc-RWDD3-5:	21 5367	5507	AluSx	SINE/Alu
328	lnc-SNRPN-8:	107 418	779	L1ME3G	LINE/L1
2271	lnc-SNRPN-8:	107 780	1073	AluSx	SINE/Alu
328	lnc-SNRPN-8:	107 1074	1115	L1ME3G	LINE/L1
1415	lnc-SNRPN-8:	107 1320	2209	L1MC4	LINE/L1
316	lnc-SNRPN-8:	107 4869	5074	L2	LINE/L2
2381	lnc-SNRPN-8:	107 5766	6062	AluSx	SINE/Alu
1669	lnc-SNRPN-8:	107 8644	9389	L1MEf	LINE/L1
1359	lnc-SNRPN-8:	107 9390	9649	AluJb	SINE/Alu
1669	lnc-SNRPN-8:	107 9650	9924	L1MEf	LINE/L1
433	lnc-SNRPN-8:	107 9931	10128	MER20	DNA/hAT-Charlie
733	lnc-SNRPN-8:	107 10220	10689	L1MEf	LINE/L1
21	lnc-SNRPN-8:	107 12242	12334	(ATCT)n	Simple_repeat
719	lnc-SNRPN-8:	107 12691	12887	MER58A	DNA/hAT-Charlie
339	lnc-SNRPN-8:	107 13634	14100	L1M5	LINE/L1
347	lnc-ZNF708-2	:12 240	291	MER4-int	LTR/ERV1
505	lnc-ZNF708-2	:12 289	374	MER4-int	LTR/ERV1
1772	lnc-ZNF708-2	:12 375	628	AluSx	SINE/Alu
2009	lnc-ZNF708-2	:12 863	1153	AluSx	SINE/Alu
647	lnc-ZNF708-2	:12 1474	1665	L1MA2	LINE/L1
1561	lnc-ZNF708-2	:12 1883	2120	AluSx	SINE/Alu
566	lnc-ZNF708-2	:12 2173	2324	L1P4	LINE/L1
1783	lnc-ZNF708-2	:12 2329	2624	AluSx	SINE/Alu
1133	lnc-ZNF708-2	:12 3082	3238	AluSx	SINE/Alu
2011	lnc-ZNF708-2	:12 3317	3603	AluSx	SINE/Alu
2063	lnc-ZNF708-2	:12 3726	4019	AluSx	SINE/Alu
13	lnc-ZNF708-2	:12 4342	4375	A-rich	Low_complexity
2000	lnc-ZNF708-2	:12 4458	4736	AluSx	SINE/Alu
5866	lnc-ZNF708-2	:12 5798	6583	L1PA7	LINE/L1
374	lnc-ZNF708-2	:12 6585	6651	MER57A-int	LTR/ERV1
6604	lnc-ZNF708-2	:12 6661	8014	L1PA7	LINE/L1
2139	lnc-ZNF708-2	:12 8230	8531	AluSx	SINE/Alu
7079	lnc-ZNF708-2	:12 9743	11175	SVA_B	Retroposon/SVA
206	lnc-ZNF708-2	:12 11316	11416	MIRb	SINE/MIR
2807	lnc-ZNF708-2	:12 11492	12107	LTR43	LTR/ERV1
1684	lnc-ZNF708-2	:12 12979	13489	LTR61	LTR/ERV1
8300	lnc-ZNF708-2	:12 13490	15244	HERV3-int	LTR/ERV1
2443	lnc-ZNF708-2	:12 15245	15543	AluY	SINE/Alu
8300	lnc-ZNF708-2	:12 15544	15663	HERV3-int	LTR/ERV1

## Sheet: severe_mortaity
Additional File 6: Reepeat element distribution within differentially expressed lncRNA between severe vs mortality group
Score	Query Sequence	Start	End	Repeat	Repeat class/family
5009	LINC00273:1	6	956	SSU-rRNA_Hsa	rRNA
1264	LINC00273:1	952	1097	SSU-rRNA_Hsa	rRNA
6745	LINC00273:11	1	846	SSU-rRNA_Hsa	rRNA
5511	LINC00273:11	840	1503	SSU-rRNA_Hsa	rRNA
1546	LINC00273:13	1	191	SSU-rRNA_Hsa	rRNA
1958	LINC00273:13	197	582	SSU-rRNA_Hsa	rRNA
163	lnc-FRMD5-3:2	35	238	(CTCT)n	Simple_repeat
1823	lnc-FRMD5-3:2	450	748	L1MC3	LINE/L1
5409	lnc-GPR39-10:2	1	1056	SSU-rRNA_Hsa	rRNA
2092	lnc-HLA-B-2:13	240	516	AluSx	SINE/Alu
650	lnc-HLA-B-2:13	794	894	AluJb	SINE/Alu
11105	lnc-HLA-B-2:13	936	2479	LTR12C	LTR/ERV1
3692	lnc-IRS4-2:1	1	432	LSU-rRNA_Hsa	rRNA
8546	lnc-KCNE1B-155:1	1	923	SSU-rRNA_Hsa	rRNA
607	lnc-KCNE1B-3:2	5	142	L1PA10	LINE/L1
2614	lnc-KCNE1B-3:2	139	611	SSU-rRNA_Hsa	rRNA
5258	lnc-KCNE1B-3:3	3	578	SSU-rRNA_Hsa	rRNA
2769	lnc-KCNE1B-3:4	3	310	SSU-rRNA_Hsa	rRNA
474	lnc-KCNE1B-3:5	1	62	SSU-rRNA_Hsa	rRNA
2746	lnc-KCNE1B-3:5	46	348	SSU-rRNA_Hsa	rRNA
819	lnc-MNX1-5:1	176	313	L1MD2	LINE/L1
977	lnc-MNX1-5:1	320	491	AluJb	SINE/Alu
1183	lnc-MNX1-5:1	506	960	L1MD2	LINE/L1
269	lnc-MNX1-5:1	960	1024	L1MA10	LINE/L1
444	lnc-MNX1-5:1	1134	1200	7SLRNA	srpRNA
2505	lnc-MNX1-5:1	1285	1578	AluY	SINE/Alu
1487	lnc-MNX1-5:1	1618	1886	AluJb	SINE/Alu
440	lnc-MNX1-5:1	1887	2040	MLT2B1	LTR/ERVL
904	lnc-MNX1-5:1	2055	2371	MLT2B1	LTR/ERVL
20	lnc-MNX1-5:1	2372	2396	(TA)n	Simple_repeat
109	lnc-MNX1-5:1	2397	2511	(AG)n	Simple_repeat
17	lnc-MYO16-7:1	23	41	(T)n	Simple_repeat
1611	lnc-PALLD-3:1	334	516	MLT1B	LTR/ERVL-MaLR
71	lnc-PALLD-3:1	517	581	(TC)n	Simple_repeat
1611	lnc-PALLD-3:1	582	777	MLT1B	LTR/ERVL-MaLR
266	lnc-PALLD-3:1	1210	1363	L2c	LINE/L2
685	lnc-STIM2-7:1	1	108	THE1B	LTR/ERVL-MaLR
462	lnc-STIM2-7:1	289	445	HERV16-int	LTR/ERVL
1334	lnc-TMEM132C-11:1	1	240	LSU-rRNA_Hsa	rRNA
4691	lnc-UTY-17:1	1	599	SSU-rRNA_Hsa	rRNA

## Sheet: DE-lncRNA_LNCipedia
Differential abundance of repeat element between DE-lncRNA and all lncRNA from LNCipedia
Source	Class	Repeat element	Percentage of sequence	Class Total
DE-lncRNA	SINE	Alu	0.1032	0.1203
		MIR	0.0165
	LINE	LINE1	0.1958	0.2191
		LINE2	0.0185
		CR1	0.0039
	LTR elements	ERVL	0.0179	0.0893
		ERVL-MaLRs	0.0416
		ERV_classI	0.0293
		ERV_classII	0
	DNA elements	hAT-Charlie	0.0153	0.0323
		TcMar-Tigger	0.0118
	Small RNA	Small RNA	0.0333	0.0333
	Simple repeats	Simple repeats	0.0121	0.0121
	Low complexity	Low complexity	0.0004	0.0004
LNCipedia	SINE	Alu	0.0871	0.1105
		MIR	0.0232
	LINE	LINE1	0.0514	0.074
		LINE2	0.0199
		CR1	0.0018
	LTR elements	ERVL	0.017	0.0901
		ERVL-MaLRs	0.0374
		ERV_classI	0.031
		ERV_classII	0.003
	DNA elements	hAT-Charlie	0.0115	0.0257
		TcMar-Tigger	0.0068
	Small RNA	Small RNA	0.0333	0.0021
	Simple repeats	Simple repeats	0.0121	0.0074
	Low complexity	Low complexity	0.0004	0.0019
