# Supplementary material for: LncRNAs harbouring regulatory motifs within repeat elements modulate immune response towards COVID‐19 disease severity and clinical outcomes
Source: Clin Transl Med. 2022 Jul 8;12(7):e932. doi: 10.1002/ctm2.932 (PMC9270577; doi:10.1002/ctm2.932)
Supplement: Supplementary file 7 — FileS7 [file CTM2-12-0-s001.xlsx]

## Sheet: LINC00504_9
Additioal File 7: Distrubution of TFBS within repeat element regions of DE-lncRNA
Transcription Factor Distribution Within lncRNA								Repeat Element Distribution
Gene Name	Transcription Factor Name	Transcription Factor ID	Start Position	End Position	Sequence	repeat		sequence	begin	end	(left)	C/+	repeat	class/family
LINC00504:9	Pax2	MA0067.1	243	250	TTTCACTG	SINE/Alu		LINC00504:9	235	348	-4335	C	AluY	SINE/Alu
LINC00504:9	SOX18	MA1563.1	245	252	CACAGTGA	SINE/Alu		LINC00504:9	607	3959	-724	+	L1PA4	LINE/L1
LINC00504:9	TBX3	MA1566.1	247	256	ACTGTGTTCA	SINE/Alu		LINC00504:9	3967	4074	-609	C	MIR	SINE/MIR
LINC00504:9	VDR	MA0693.2	249	256	TGTGTTCA	SINE/Alu		LINC00504:9	4124	4254	-429	C	L2d	LINE/L2
LINC00504:9	Foxj2	MA0614.1	250	257	GTGAACAC	SINE/Alu
LINC00504:9	FOXO6	MA0849.1	251	257	GTGAACA	SINE/Alu
LINC00504:9	FOXO4	MA0848.1	251	257	GTGAACA	SINE/Alu
LINC00504:9	Smad4	MA1153.1	264	271	GGTCTCGA	SINE/Alu
LINC00504:9	NR2F1	MA0017.2	273	285	ACAAGGTCAGGAG	SINE/Alu
LINC00504:9	Pax2	MA0067.1	274	281	GGTCAGGA	SINE/Alu
LINC00504:9	ESRRB	MA0141.3	275	285	ACAAGGTCAGG	SINE/Alu
LINC00504:9	ESRRA	MA0592.3	275	287	TCACAAGGTCAGG	SINE/Alu
LINC00504:9	NR2F2	MA1111.1	275	285	ACAAGGTCAGG	SINE/Alu
LINC00504:9	Nr5a2	MA0505.1	275	289	GATCACAAGGTCAGG	SINE/Alu
LINC00504:9	Esrrg	MA0643.1	276	285	ACAAGGTCAG	SINE/Alu
LINC00504:9	NR5A1	MA1540.1	276	286	CACAAGGTCAG	SINE/Alu
LINC00504:9	NR2C1	MA1535.1	276	284	CAAGGTCAG	SINE/Alu
LINC00504:9	NR4A2	MA0160.1	276	283	AAGGTCAG	SINE/Alu
LINC00504:9	NR2C2(var.2)	MA1536.1	276	283	AAGGTCAG	SINE/Alu
LINC00504:9	RORB	MA1150.1	276	286	CACAAGGTCAG	SINE/Alu
LINC00504:9	RORA	MA0071.1	277	286	CACAAGGTCA	SINE/Alu
LINC00504:9	SOX4	MA0867.2	278	287	TCACAAGGTC	SINE/Alu
LINC00504:9	HLTF	MA0109.1	278	287	GACCTTGTGA	SINE/Alu
LINC00504:9	SOX15	MA1152.1	279	288	ACCTTGTGAT	SINE/Alu
LINC00504:9	TFE3	MA0831.2	281	288	CTTGTGAT	SINE/Alu
LINC00504:9	SRY	MA0084.1	281	289	GATCACAAG	SINE/Alu
LINC00504:9	RHOXF1	MA0719.1	284	291	GTGATCCA	SINE/Alu
LINC00504:9	LHX1	MA1518.1	284	291	TGGATCAC	SINE/Alu
LINC00504:9	NEUROD1	MA1109.1	286	298	AGGCAGGTGGATC	SINE/Alu
LINC00504:9	Rbpjl	MA1621.1	286	299	GATCCACCTGCCTC	SINE/Alu
LINC00504:9	ZNF354C	MA0130.1	287	292	ATCCAC	SINE/Alu
LINC00504:9	ASCL1(var.2)	MA1631.1	287	299	ATCCACCTGCCTC	SINE/Alu
LINC00504:9	MYOD1	MA0499.2	287	299	ATCCACCTGCCTC	SINE/Alu
LINC00504:9	Tcf12	MA0521.1	287	297	GGCAGGTGGAT	SINE/Alu
LINC00504:9	Ptf1a(var.3)	MA1620.1	287	298	ATCCACCTGCCT	SINE/Alu
LINC00504:9	SNAI2	MA0745.2	287	299	ATCCACCTGCCTC	SINE/Alu
LINC00504:9	MSGN1	MA1524.1	287	298	ATCCACCTGCCT	SINE/Alu
LINC00504:9	MSGN1	MA1524.1	287	298	AGGCAGGTGGAT	SINE/Alu
LINC00504:9	TCF4	MA0830.2	287	299	ATCCACCTGCCTC	SINE/Alu
LINC00504:9	TCF3	MA0522.3	288	298	TCCACCTGCCT	SINE/Alu
LINC00504:9	ZEB1	MA0103.3	288	298	TCCACCTGCCT	SINE/Alu
LINC00504:9	Ascl2	MA0816.1	288	297	TCCACCTGCC	SINE/Alu
LINC00504:9	TFEB	MA0692.1	288	297	TCCACCTGCC	SINE/Alu
LINC00504:9	TCF12(var.2)	MA1648.1	288	298	TCCACCTGCCT	SINE/Alu
LINC00504:9	ASCL1	MA1100.2	288	297	TCCACCTGCC	SINE/Alu
LINC00504:9	ASCL1	MA1100.2	288	297	GGCAGGTGGA	SINE/Alu
LINC00504:9	BHLHA15(var.2)	MA1472.1	288	297	TCCACCTGCC	SINE/Alu
LINC00504:9	BHLHA15(var.2)	MA1472.1	288	297	GGCAGGTGGA	SINE/Alu
LINC00504:9	FIGLA	MA0820.1	288	297	TCCACCTGCC	SINE/Alu
LINC00504:9	SNAI1	MA1558.1	288	297	GGCAGGTGGA	SINE/Alu
LINC00504:9	TFAP4(var.2)	MA1570.1	288	297	TCCACCTGCC	SINE/Alu
LINC00504:9	TFAP4(var.2)	MA1570.1	288	297	GGCAGGTGGA	SINE/Alu
LINC00504:9	SNAI3	MA1559.1	288	297	GGCAGGTGGA	SINE/Alu
LINC00504:9	TFAP2C(var.2)	MA0814.2	292	305	GAGGCTGAGGCAGG	SINE/Alu
LINC00504:9	FOSL1::JUND	MA1142.1	293	302	GCTGAGGCAG	SINE/Alu
LINC00504:9	ZNF460	MA1596.1	295	310	GCCTCAGCCTCCCAAA	SINE/Alu
LINC00504:9	RHOXF1	MA0719.1	297	304	CTCAGCCT	SINE/Alu
LINC00504:9	ZNF263	MA0528.2	299	310	TTTGGGAGGCTG	SINE/Alu
LINC00504:9	THAP1	MA0597.1	302	310	CCTCCCAAA	SINE/Alu
LINC00504:9	HNF4G	MA0484.2	305	317	CCCAAAGTGCTGG	SINE/Alu
LINC00504:9	HNF4A	MA0114.4	305	317	CCCAAAGTGCTGG	SINE/Alu
LINC00504:9	HLTF	MA0109.1	305	314	GCACTTTGGG	SINE/Alu
LINC00504:9	NKX2-3	MA0672.1	306	315	AGCACTTTGG	SINE/Alu
LINC00504:9	NKX2-8	MA0673.1	306	314	GCACTTTGG	SINE/Alu
LINC00504:9	Nkx3-1	MA0124.2	307	315	AGCACTTTG	SINE/Alu
LINC00504:9	ISL2	MA0914.1	307	314	GCACTTTG	SINE/Alu
LINC00504:9	Hand1::Tcf3	MA0092.1	311	320	GTGCTGGGAT	SINE/Alu
LINC00504:9	Dmbx1	MA0883.1	311	327	GTGCTGGGATTACAGGC	SINE/Alu
LINC00504:9	Gfi1b	MA0483.1	312	322	TAATCCCAGCA	SINE/Alu
LINC00504:9	Hic1	MA0739.1	312	320	ATCCCAGCA	SINE/Alu
LINC00504:9	Crx	MA0467.1	313	323	GCTGGGATTAC	SINE/Alu
LINC00504:9	OTX2	MA0712.2	314	325	CTGGGATTACAG	SINE/Alu
LINC00504:9	HOXA6	MA1497.1	315	324	TGGGATTACA	SINE/Alu
LINC00504:9	EVX2	MA0888.1	315	324	TGGGATTACA	SINE/Alu
LINC00504:9	GSC2	MA0891.1	315	324	TGTAATCCCA	SINE/Alu
LINC00504:9	GSX1	MA0892.1	315	324	TGGGATTACA	SINE/Alu
LINC00504:9	HOXB3	MA0903.1	315	324	TGGGATTACA	SINE/Alu
LINC00504:9	EVX1	MA0887.1	315	324	TGGGATTACA	SINE/Alu
LINC00504:9	GSC	MA0648.1	315	324	TGTAATCCCA	SINE/Alu
LINC00504:9	RHOXF1	MA0719.1	316	323	GTAATCCC	SINE/Alu
LINC00504:9	HOXB2	MA0902.2	316	323	GGGATTAC	SINE/Alu
LINC00504:9	HOXD8	MA0910.2	316	323	GGGATTAC	SINE/Alu
LINC00504:9	HOXB8	MA1502.1	316	323	GGGATTAC	SINE/Alu
LINC00504:9	PITX3	MA0714.1	316	324	TGTAATCCC	SINE/Alu
LINC00504:9	SHOX	MA0630.1	316	323	GTAATCCC	SINE/Alu
LINC00504:9	PDX1	MA0132.2	316	323	GGGATTAC	SINE/Alu
LINC00504:9	DPRX	MA1480.1	316	325	CTGTAATCCC	SINE/Alu
LINC00504:9	OTX1	MA0711.1	316	323	GTAATCCC	SINE/Alu
LINC00504:9	PITX1	MA0682.2	316	323	GTAATCCC	SINE/Alu
LINC00504:9	NKX6-2	MA0675.1	316	323	GGGATTAC	SINE/Alu
LINC00504:9	GSX2	MA0893.2	316	323	GGGATTAC	SINE/Alu
LINC00504:9	HOXA7	MA1498.1	316	323	GGGATTAC	SINE/Alu
LINC00504:9	BSX	MA0876.1	316	323	GGGATTAC	SINE/Alu
LINC00504:9	LHX1	MA1518.1	316	323	GGGATTAC	SINE/Alu
LINC00504:9	Ddit3::Cebpa	MA0019.1	316	327	GCCTGTAATCCC	SINE/Alu
LINC00504:9	PITX2	MA1547.1	316	323	GTAATCCC	SINE/Alu
LINC00504:9	BARX1	MA0875.1	316	323	GGGATTAC	SINE/Alu
LINC00504:9	DRGX	MA1481.1	316	323	GGGATTAC	SINE/Alu
LINC00504:9	HOXB6	MA1500.1	316	323	GTAATCCC	SINE/Alu
LINC00504:9	TBX3	MA1566.1	323	332	CAGGCGTGAG	SINE/Alu
LINC00504:9	ZBTB6	MA1581.1	324	336	AGGCGTGAGCCAC	SINE/Alu
LINC00504:9	ARNT::HIF1A	MA0259.1	324	331	AGGCGTGA	SINE/Alu
LINC00504:9	HOXA9	MA0594.2	325	334	GGCGTGAGCC	SINE/Alu
LINC00504:9	Ahr::Arnt	MA0006.1	325	330	GGCGTG	SINE/Alu
LINC00504:9	Pax2	MA0067.1	326	333	GCTCACGC	SINE/Alu
LINC00504:9	RHOXF1	MA0719.1	328	335	GTGAGCCA	SINE/Alu
LINC00504:9	NFIX	MA0671.1	329	337	TGAGCCACT	SINE/Alu
LINC00504:9	ZNF354C	MA0130.1	331	336	AGCCAC	SINE/Alu
LINC00504:9	KLF2	MA1515.1	334	344	CACTGCGCCCA	SINE/Alu
LINC00504:9	THAP1	MA0597.1	338	346	GCGCCCAGC	SINE/Alu
LINC00504:9	HOXA6	MA1497.1	610	619	TGCAATCATA	LINE/L1
LINC00504:9	MNX1	MA0707.1	610	619	TGCAATCATA	LINE/L1
LINC00504:9	EN2	MA0642.1	610	619	TGCAATCATA	LINE/L1
LINC00504:9	LBX2	MA0699.1	610	619	TGCAATCATA	LINE/L1
LINC00504:9	ESX1	MA0644.1	610	619	TGCAATCATA	LINE/L1
LINC00504:9	MIXL1	MA0662.1	610	619	TGCAATCATA	LINE/L1
LINC00504:9	HOXB2	MA0902.2	611	618	GCAATCAT	LINE/L1
LINC00504:9	RAX2	MA0717.1	611	618	GCAATCAT	LINE/L1
LINC00504:9	HOXD8	MA0910.2	611	618	GCAATCAT	LINE/L1
LINC00504:9	HOXB8	MA1502.1	611	618	GCAATCAT	LINE/L1
LINC00504:9	PRRX1	MA0716.1	611	618	GCAATCAT	LINE/L1
LINC00504:9	MSX1	MA0666.1	611	618	GCAATCAT	LINE/L1
LINC00504:9	NKX6-2	MA0675.1	611	618	GCAATCAT	LINE/L1
LINC00504:9	EN1	MA0027.2	611	618	GCAATCAT	LINE/L1
LINC00504:9	UNCX	MA0721.1	611	618	GCAATCAT	LINE/L1
LINC00504:9	HOXA7	MA1498.1	611	618	GCAATCAT	LINE/L1
LINC00504:9	Dux	MA0611.1	611	618	GCAATCAT	LINE/L1
LINC00504:9	Lhx8	MA0705.1	611	618	GCAATCAT	LINE/L1
LINC00504:9	LHX1	MA1518.1	611	618	GCAATCAT	LINE/L1
LINC00504:9	LHX1	MA1518.1	614	621	AGTATGAT	LINE/L1
LINC00504:9	ZBTB12	MA1649.1	618	628	TACTAGAACTC	LINE/L1
LINC00504:9	NR1I3	MA1534.1	621	629	TAGAACTCA	LINE/L1
LINC00504:9	MSANTD3	MA1523.1	621	630	TAGAACTCAG	LINE/L1
LINC00504:9	Dmbx1	MA0883.1	624	640	AACTCAGGATTAAGAAA	LINE/L1
LINC00504:9	Crx	MA0467.1	626	636	CTCAGGATTAA	LINE/L1
LINC00504:9	OTX2	MA0712.2	627	638	TCAGGATTAAGA	LINE/L1
LINC00504:9	EVX2	MA0888.1	628	637	CAGGATTAAG	LINE/L1
LINC00504:9	GSC2	MA0891.1	628	637	CTTAATCCTG	LINE/L1
LINC00504:9	GSX1	MA0892.1	628	637	CAGGATTAAG	LINE/L1
LINC00504:9	HOXB3	MA0903.1	628	637	CAGGATTAAG	LINE/L1
LINC00504:9	EVX1	MA0887.1	628	637	CAGGATTAAG	LINE/L1
LINC00504:9	GSC	MA0648.1	628	637	CTTAATCCTG	LINE/L1
LINC00504:9	RHOXF1	MA0719.1	629	636	TTAATCCT	LINE/L1
LINC00504:9	PITX3	MA0714.1	629	637	CTTAATCCT	LINE/L1
LINC00504:9	SHOX	MA0630.1	629	636	TTAATCCT	LINE/L1
LINC00504:9	PDX1	MA0132.2	629	636	AGGATTAA	LINE/L1
LINC00504:9	DPRX	MA1480.1	629	638	TCTTAATCCT	LINE/L1
LINC00504:9	OTX1	MA0711.1	629	636	TTAATCCT	LINE/L1
LINC00504:9	PITX1	MA0682.2	629	636	TTAATCCT	LINE/L1
LINC00504:9	NKX6-2	MA0675.1	629	636	AGGATTAA	LINE/L1
LINC00504:9	GSX2	MA0893.2	629	636	AGGATTAA	LINE/L1
LINC00504:9	Arid3b	MA0601.1	629	639	TTCTTAATCCT	LINE/L1
LINC00504:9	UNCX	MA0721.1	629	636	AGGATTAA	LINE/L1
LINC00504:9	HOXA7	MA1498.1	629	636	AGGATTAA	LINE/L1
LINC00504:9	BSX	MA0876.1	629	636	AGGATTAA	LINE/L1
LINC00504:9	LHX1	MA1518.1	629	636	AGGATTAA	LINE/L1
LINC00504:9	PITX2	MA1547.1	629	636	TTAATCCT	LINE/L1
LINC00504:9	BARX1	MA0875.1	629	636	AGGATTAA	LINE/L1
LINC00504:9	HOXB6	MA1500.1	629	636	TTAATCCT	LINE/L1
LINC00504:9	Arid3a	MA0151.1	632	637	ATTAAG	LINE/L1
LINC00504:9	MSANTD3	MA1523.1	636	645	AGAAACTCAC	LINE/L1
LINC00504:9	NKX2-2	MA1645.1	639	652	AACTCACTCAAAAC	LINE/L1
LINC00504:9	MSANTD3	MA1523.1	640	649	ACTCACTCAA	LINE/L1
LINC00504:9	Nkx2-5(var.2)	MA0503.1	640	650	ACTCACTCAAA	LINE/L1
LINC00504:9	NKX2-5	MA0063.2	641	651	CTCACTCAAAA	LINE/L1
LINC00504:9	SREBF1	MA0595.1	641	650	CTCACTCAAA	LINE/L1
LINC00504:9	NKX2-8	MA0673.1	642	650	TCACTCAAA	LINE/L1
LINC00504:9	STAT3	MA0144.2	660	670	CTACATGGAAA	LINE/L1
LINC00504:9	Stat4	MA0518.1	660	673	CTACATGGAAACTG	LINE/L1
LINC00504:9	HLTF	MA0109.1	660	669	CTACATGGAA	LINE/L1
LINC00504:9	HLTF	MA0109.1	660	669	TTCCATGTAG	LINE/L1
LINC00504:9	POU5F1	MA1115.1	662	672	ACATGGAAACT	LINE/L1
LINC00504:9	ELF5	MA0136.2	662	672	ACATGGAAACT	LINE/L1
LINC00504:9	NFATC3	MA0625.1	663	672	AGTTTCCATG	LINE/L1
LINC00504:9	NFATC1	MA0624.1	663	672	AGTTTCCATG	LINE/L1
LINC00504:9	NFAT5	MA0606.1	663	672	AGTTTCCATG	LINE/L1
LINC00504:9	NFATC4	MA1525.1	663	672	CATGGAAACT	LINE/L1
LINC00504:9	RFX7	MA1554.1	664	672	AGTTTCCAT	LINE/L1
LINC00504:9	NFATC2	MA0152.1	665	671	GTTTCCA	LINE/L1
LINC00504:9	PRDM4	MA1647.1	665	675	TTCAGTTTCCA	LINE/L1
LINC00504:9	SOX12	MA1561.1	670	680	ACTGAACAACC	LINE/L1
LINC00504:9	SRY	MA0084.1	671	679	CTGAACAAC	LINE/L1
LINC00504:9	Foxj2	MA0614.1	671	678	CTGAACAA	LINE/L1
LINC00504:9	VDR	MA0693.2	672	679	GTTGTTCA	LINE/L1
LINC00504:9	SOX15	MA1152.1	672	681	AGGTTGTTCA	LINE/L1
LINC00504:9	OSR2	MA1646.1	680	691	ATTCAGGAGCAG	LINE/L1
LINC00504:9	LHX1	MA1518.1	687	694	TGAATGAC	LINE/L1
LINC00504:9	Pax2	MA0067.1	688	695	AGTCATTC	LINE/L1
LINC00504:9	HMBOX1	MA0895.1	689	698	AGTAGTCATT	LINE/L1
LINC00504:9	MEIS1	MA0498.2	690	696	ATGACTA	LINE/L1
LINC00504:9	OSR1	MA1542.1	692	701	GACTACTGGG	LINE/L1
LINC00504:9	DMRTC2	MA1479.1	696	707	ACTGGGTACATA	LINE/L1
LINC00504:9	DMRTA2	MA1478.1	696	707	ACTGGGTACATA	LINE/L1
LINC00504:9	HIC2	MA0738.1	696	704	GTACCCAGT	LINE/L1
LINC00504:9	DMRT3	MA0610.1	697	707	TATGTACCCAG	LINE/L1
LINC00504:9	LHX1	MA1518.1	702	709	TACATAAC	LINE/L1
LINC00504:9	HOXA9	MA0594.2	703	712	TTCGTTATGT	LINE/L1
LINC00504:9	HMBOX1	MA0895.1	704	713	TTTCGTTATG	LINE/L1
LINC00504:9	HOXA4	MA1496.1	705	712	TTCGTTAT	LINE/L1
LINC00504:9	MIXL1	MA0662.1	709	718	CGAAATGAAG	LINE/L1
LINC00504:9	HLTF	MA0109.1	709	718	CTTCATTTCG	LINE/L1
LINC00504:9	EN1	MA0027.2	710	717	GAAATGAA	LINE/L1
LINC00504:9	LHX1	MA1518.1	710	717	GAAATGAA	LINE/L1
LINC00504:9	HLTF	MA0109.1	712	721	TGCCTTCATT	LINE/L1
LINC00504:9	Arid3a	MA0151.1	713	718	ATGAAG	LINE/L1
LINC00504:9	THAP1	MA0597.1	714	722	CTGCCTTCA	LINE/L1
LINC00504:9	OSR2	MA1646.1	717	728	AGGCAGAAGTAA	LINE/L1
LINC00504:9	HLTF	MA0109.1	719	728	TTACTTCTGC	LINE/L1
LINC00504:9	FOXC2	MA0846.1	722	733	GAAGTAAAGATG	LINE/L1
LINC00504:9	FOXB1	MA0845.1	722	732	GAAGTAAAGAT	LINE/L1
LINC00504:9	FOXC1	MA0032.2	722	732	GAAGTAAAGAT	LINE/L1
LINC00504:9	FOXP1	MA0481.3	723	733	AAGTAAAGATG	LINE/L1
LINC00504:9	FOXA1	MA0148.4	723	734	AAGTAAAGATGT	LINE/L1
LINC00504:9	FOXA2	MA0047.3	723	733	AAGTAAAGATG	LINE/L1
LINC00504:9	FOXA3	MA1683.1	723	733	AAGTAAAGATG	LINE/L1
LINC00504:9	FOXL1	MA0033.2	725	731	GTAAAGA	LINE/L1
LINC00504:9	FOXO4	MA0848.1	725	731	GTAAAGA	LINE/L1
LINC00504:9	FOXP3	MA0850.1	725	731	GTAAAGA	LINE/L1
LINC00504:9	FOXI1	MA0042.2	725	731	GTAAAGA	LINE/L1
LINC00504:9	HLTF	MA0109.1	727	736	GAACATCTTT	LINE/L1
LINC00504:9	Stat4	MA0518.1	730	743	TTTCAAAGAACATC	LINE/L1
LINC00504:9	Stat5b	MA1625.1	731	745	GGTTTCAAAGAACAT	LINE/L1
LINC00504:9	Stat5a::Stat5b	MA0519.1	732	742	TGTTCTTTGAA	LINE/L1
LINC00504:9	Stat5a	MA1624.1	732	743	TTTCAAAGAACA	LINE/L1
LINC00504:9	TCF7L2	MA0523.1	733	746	TGGTTTCAAAGAAC	LINE/L1
LINC00504:9	HLTF	MA0109.1	733	742	GTTCTTTGAA	LINE/L1
LINC00504:9	Stat5a::Stat5b	MA0519.1	734	744	GTTTCAAAGAA	LINE/L1
LINC00504:9	TCF7	MA0769.2	734	744	TTCTTTGAAAC	LINE/L1
LINC00504:9	LIN54	MA0619.1	735	743	TTTCAAAGA	LINE/L1
LINC00504:9	LIN54	MA0619.1	736	744	CTTTGAAAC	LINE/L1
LINC00504:9	LIN54	MA0619.1	736	744	GTTTCAAAG	LINE/L1
LINC00504:9	LIN54	MA0619.1	737	745	TTTGAAACC	LINE/L1
LINC00504:9	ZBTB12	MA1649.1	746	756	AACGAGAACAA	LINE/L1
LINC00504:9	SRY	MA0084.1	749	757	GAGAACAAA	LINE/L1
LINC00504:9	SOX10	MA0442.2	750	760	AGAACAAAGAC	LINE/L1
LINC00504:9	Sox3	MA0514.1	750	759	TCTTTGTTCT	LINE/L1
LINC00504:9	SOX8	MA0868.2	750	759	AGAACAAAGA	LINE/L1
LINC00504:9	SOX15	MA1152.1	750	759	TCTTTGTTCT	LINE/L1
LINC00504:9	Sox6	MA0515.1	750	759	TCTTTGTTCT	LINE/L1
LINC00504:9	SOX4	MA0867.2	751	760	GAACAAAGAC	LINE/L1
LINC00504:9	DMRTA2	MA1478.1	754	765	CAAAGACACAAC	LINE/L1
LINC00504:9	TBX3	MA1566.1	756	765	GTTGTGTCTT	LINE/L1
LINC00504:9	MEIS1	MA0498.2	756	762	AAGACAC	LINE/L1
LINC00504:9	SRY	MA0084.1	757	765	AGACACAAC	LINE/L1
LINC00504:9	SOX15	MA1152.1	758	767	ATGTTGTGTC	LINE/L1
LINC00504:9	TEAD3	MA0808.1	764	771	ACATACCA	LINE/L1
LINC00504:9	Hand1::Tcf3	MA0092.1	766	775	ATTCTGGTAT	LINE/L1
LINC00504:9	Gfi1b	MA0483.1	772	782	GAATCTCTGGG	LINE/L1
LINC00504:9	Hand1::Tcf3	MA0092.1	775	784	TCTCTGGGAC	LINE/L1
LINC00504:9	DMRTA2	MA1478.1	778	789	CTGGGACACATT	LINE/L1
LINC00504:9	TBX6	MA1567.1	780	789	AATGTGTCCC	LINE/L1
LINC00504:9	TBX3	MA1566.1	780	789	AATGTGTCCC	LINE/L1
LINC00504:9	MEIS1	MA0498.2	780	786	GGGACAC	LINE/L1
LINC00504:9	TCF7L2	MA0523.1	784	797	CACATTCAAAGCAG	LINE/L1
LINC00504:9	LIN54	MA0619.1	786	794	CTTTGAATG	LINE/L1
LINC00504:9	TCF7	MA0769.2	786	796	TGCTTTGAATG	LINE/L1
LINC00504:9	LIN54	MA0619.1	787	795	ATTCAAAGC	LINE/L1
LINC00504:9	HLTF	MA0109.1	788	797	CTGCTTTGAA	LINE/L1
LINC00504:9	SOX18	MA1563.1	794	801	CACACTGC	LINE/L1
LINC00504:9	TBX3	MA1566.1	794	803	GCAGTGTGTA	LINE/L1
LINC00504:9	TBX3	MA1566.1	796	805	AGTGTGTAGA	LINE/L1
LINC00504:9	ZNF282	MA1154.1	796	812	ATTTCCCTCTACACACT	LINE/L1
LINC00504:9	HLTF	MA0109.1	801	810	TTCCCTCTAC	LINE/L1
LINC00504:9	ELF5	MA0136.2	803	813	AGAGGGAAATT	LINE/L1
LINC00504:9	THAP1	MA0597.1	803	811	TTTCCCTCT	LINE/L1
LINC00504:9	NFATC3	MA0625.1	804	813	AATTTCCCTC	LINE/L1
LINC00504:9	TBP	MA0108.2	804	818	CTATAAATTTCCCTC	LINE/L1
LINC00504:9	NFATC1	MA0624.1	804	813	AATTTCCCTC	LINE/L1
LINC00504:9	NFAT5	MA0606.1	804	813	AATTTCCCTC	LINE/L1
LINC00504:9	NFATC4	MA1525.1	804	813	GAGGGAAATT	LINE/L1
LINC00504:9	NFATC2	MA0152.1	806	812	ATTTCCC	LINE/L1
LINC00504:9	Dlx1	MA0879.1	807	816	ATAAATTTCC	LINE/L1
LINC00504:9	CDX4	MA1473.1	810	820	TGCTATAAATT	LINE/L1
LINC00504:9	CDX2	MA0465.2	810	821	GTGCTATAAATT	LINE/L1
LINC00504:9	HOXD9	MA0913.2	810	819	GCTATAAATT	LINE/L1
LINC00504:9	CDX1	MA0878.2	810	820	TGCTATAAATT	LINE/L1
LINC00504:9	HOXA10	MA0899.1	810	820	TGCTATAAATT	LINE/L1
LINC00504:9	HOXA6	MA1497.1	811	820	TGCTATAAAT	LINE/L1
LINC00504:9	Arid3a	MA0151.1	811	816	ATAAAT	LINE/L1
LINC00504:9	LHX1	MA1518.1	812	819	GCTATAAA	LINE/L1
LINC00504:9	NKX2-5	MA0063.2	817	827	AGCACTAAATG	LINE/L1
LINC00504:9	NKX2-8	MA0673.1	818	826	GCACTAAAT	LINE/L1
LINC00504:9	BARHL2	MA0635.1	820	829	ACTAAATGCC	LINE/L1
LINC00504:9	ISL2	MA0914.1	821	828	GCATTTAG	LINE/L1
LINC00504:9	BARHL1	MA0877.2	821	828	CTAAATGC	LINE/L1
LINC00504:9	HLTF	MA0109.1	821	830	GGGCATTTAG	LINE/L1
LINC00504:9	Hic1	MA0739.1	825	833	ATGCCCACA	LINE/L1
LINC00504:9	HIC2	MA0738.1	825	833	ATGCCCACA	LINE/L1
LINC00504:9	THAP1	MA0597.1	825	833	ATGCCCACA	LINE/L1
LINC00504:9	RUNX1	MA0002.2	826	836	TCTTGTGGGCA	LINE/L1
LINC00504:9	ZNF354C	MA0130.1	827	832	GCCCAC	LINE/L1
LINC00504:9	SOX15	MA1152.1	828	837	CTCTTGTGGG	LINE/L1
LINC00504:9	HLTF	MA0109.1	829	838	TCTCTTGTGG	LINE/L1
LINC00504:9	PRDM1	MA0508.3	833	843	TGCTTTCTCTT	LINE/L1
LINC00504:9	IKZF1	MA1508.1	838	849	AAAGCAGGAAAG	LINE/L1
LINC00504:9	ELF5	MA0136.2	840	850	AGCAGGAAAGA	LINE/L1
LINC00504:9	NFATC3	MA0625.1	841	850	TCTTTCCTGC	LINE/L1
LINC00504:9	NFATC1	MA0624.1	841	850	TCTTTCCTGC	LINE/L1
LINC00504:9	NFATC4	MA1525.1	841	850	GCAGGAAAGA	LINE/L1
LINC00504:9	NFATC2	MA0152.1	843	849	CTTTCCT	LINE/L1
LINC00504:9	Dlx1	MA0879.1	853	862	GTCAATTTTA	LINE/L1
LINC00504:9	Pax2	MA0067.1	856	863	TGTCAATT	LINE/L1
LINC00504:9	TBX18	MA1565.1	857	868	TAGGGTGTCAAT	LINE/L1
LINC00504:9	TBX2	MA0688.1	857	867	AGGGTGTCAAT	LINE/L1
LINC00504:9	KLF6	MA1517.1	857	867	ATTGACACCCT	LINE/L1
LINC00504:9	MEIS3	MA0775.1	858	865	TTGACACC	LINE/L1
LINC00504:9	TBX6	MA1567.1	858	867	AGGGTGTCAA	LINE/L1
LINC00504:9	TBX3	MA1566.1	858	867	AGGGTGTCAA	LINE/L1
LINC00504:9	MEIS2	MA0774.1	858	865	TTGACACC	LINE/L1
LINC00504:9	MEIS1	MA0498.2	858	864	TTGACAC	LINE/L1
LINC00504:9	TBX4	MA0806.1	859	866	GGGTGTCA	LINE/L1
LINC00504:9	TBX5	MA0807.1	859	866	GGGTGTCA	LINE/L1
LINC00504:9	MGA	MA0801.1	859	866	GGGTGTCA	LINE/L1
LINC00504:9	Rhox11	MA0629.1	862	878	ATTGTGATGTTAGGGTG	LINE/L1
LINC00504:9	CREB1	MA0018.4	865	877	TTGTGATGTTAGG	LINE/L1
LINC00504:9	LHX1	MA1518.1	868	875	AACATCAC	LINE/L1
LINC00504:9	Hmx2	MA0897.1	870	886	CATCACAATTAAAAGAA	LINE/L1
LINC00504:9	SRY	MA0084.1	870	878	CATCACAAT	LINE/L1
LINC00504:9	Hmx3	MA0898.1	870	886	CATCACAATTAAAAGAA	LINE/L1
LINC00504:9	Hmx1	MA0896.1	870	886	CATCACAATTAAAAGAA	LINE/L1
LINC00504:9	SOX8	MA0868.2	871	880	ATCACAATTA	LINE/L1
LINC00504:9	SOX15	MA1152.1	871	880	TAATTGTGAT	LINE/L1
LINC00504:9	SOX2	MA0143.4	872	882	TCACAATTAAA	LINE/L1
LINC00504:9	SOX13	MA1120.1	872	882	TCACAATTAAA	LINE/L1
LINC00504:9	Sox5	MA0087.1	872	878	ATTGTGA	LINE/L1
LINC00504:9	SOX9	MA0077.1	872	880	TAATTGTGA	LINE/L1
LINC00504:9	LHX2	MA0700.2	872	882	TCACAATTAAA	LINE/L1
LINC00504:9	ARGFX	MA1463.1	873	882	CACAATTAAA	LINE/L1
LINC00504:9	ARGFX	MA1463.1	873	882	TTTAATTGTG	LINE/L1
LINC00504:9	VENTX	MA0724.1	873	881	CACAATTAA	LINE/L1
LINC00504:9	HOXA6	MA1497.1	873	882	CACAATTAAA	LINE/L1
LINC00504:9	MEOX1	MA0661.1	873	882	CACAATTAAA	LINE/L1
LINC00504:9	MNX1	MA0707.1	873	882	CACAATTAAA	LINE/L1
LINC00504:9	Nobox	MA0125.1	873	880	TAATTGTG	LINE/L1
LINC00504:9	mix-a	MA0621.1	873	883	TTTTAATTGTG	LINE/L1
LINC00504:9	EVX2	MA0888.1	873	882	CACAATTAAA	LINE/L1
LINC00504:9	GSC2	MA0891.1	873	882	TTTAATTGTG	LINE/L1
LINC00504:9	EN2	MA0642.1	873	882	CACAATTAAA	LINE/L1
LINC00504:9	LBX2	MA0699.1	873	882	CACAATTAAA	LINE/L1
LINC00504:9	RAX	MA0718.1	873	882	CACAATTAAA	LINE/L1
LINC00504:9	GBX1	MA0889.1	873	882	CACAATTAAA	LINE/L1
LINC00504:9	GSX1	MA0892.1	873	882	CACAATTAAA	LINE/L1
LINC00504:9	HOXB3	MA0903.1	873	882	CACAATTAAA	LINE/L1
LINC00504:9	ESX1	MA0644.1	873	882	CACAATTAAA	LINE/L1
LINC00504:9	Dlx1	MA0879.1	873	882	CACAATTAAA	LINE/L1
LINC00504:9	Isl1	MA1608.1	873	883	CACAATTAAAA	LINE/L1
LINC00504:9	BARHL2	MA0635.1	873	882	TTTAATTGTG	LINE/L1
LINC00504:9	NOTO	MA0710.1	873	882	CACAATTAAA	LINE/L1
LINC00504:9	NOTO	MA0710.1	873	882	TTTAATTGTG	LINE/L1
LINC00504:9	MIXL1	MA0662.1	873	882	CACAATTAAA	LINE/L1
LINC00504:9	HESX1	MA0894.1	873	882	TTTAATTGTG	LINE/L1
LINC00504:9	EVX1	MA0887.1	873	882	CACAATTAAA	LINE/L1
LINC00504:9	Sox17	MA0078.1	873	881	TTAATTGTG	LINE/L1
LINC00504:9	EMX2	MA0886.1	873	882	CACAATTAAA	LINE/L1
LINC00504:9	ALX3	MA0634.1	873	882	CACAATTAAA	LINE/L1
LINC00504:9	GBX2	MA0890.1	873	882	CACAATTAAA	LINE/L1
LINC00504:9	MEOX2	MA0706.1	873	882	CACAATTAAA	LINE/L1
LINC00504:9	HOXA10	MA0899.1	873	883	CACAATTAAAA	LINE/L1
LINC00504:9	GSC	MA0648.1	873	882	TTTAATTGTG	LINE/L1
LINC00504:9	LBX1	MA0618.1	874	881	TTAATTGT	LINE/L1
LINC00504:9	DLX6	MA0882.1	874	881	ACAATTAA	LINE/L1
LINC00504:9	HOXB2	MA0902.2	874	881	ACAATTAA	LINE/L1
LINC00504:9	Dlx4	MA0881.1	874	881	ACAATTAA	LINE/L1
LINC00504:9	RAX2	MA0717.1	874	881	ACAATTAA	LINE/L1
LINC00504:9	ISX	MA0654.1	874	881	ACAATTAA	LINE/L1
LINC00504:9	PAX4	MA0068.2	874	881	ACAATTAA	LINE/L1
LINC00504:9	PAX4	MA0068.2	874	881	TTAATTGT	LINE/L1
LINC00504:9	TCF7L2	MA0523.1	874	887	ACAATTAAAAGAAC	LINE/L1
LINC00504:9	HOXD8	MA0910.2	874	881	ACAATTAA	LINE/L1
LINC00504:9	HOXA5	MA0158.2	874	881	ACAATTAA	LINE/L1
LINC00504:9	HOXB8	MA1502.1	874	881	ACAATTAA	LINE/L1
LINC00504:9	Msx3	MA0709.1	874	881	ACAATTAA	LINE/L1
LINC00504:9	PRRX1	MA0716.1	874	881	ACAATTAA	LINE/L1
LINC00504:9	DLX5	MA1476.1	874	881	ACAATTAA	LINE/L1
LINC00504:9	SHOX	MA0630.1	874	881	TTAATTGT	LINE/L1
LINC00504:9	Dlx2	MA0885.1	874	881	ACAATTAA	LINE/L1
LINC00504:9	EMX1	MA0612.2	874	881	ACAATTAA	LINE/L1
LINC00504:9	VAX2	MA0723.1	874	881	ACAATTAA	LINE/L1
LINC00504:9	VAX2	MA0723.1	874	881	TTAATTGT	LINE/L1
LINC00504:9	HOXD4	MA1507.1	874	881	ACAATTAA	LINE/L1
LINC00504:9	HOXA4	MA1496.1	874	881	ACAATTAA	LINE/L1
LINC00504:9	PDX1	MA0132.2	874	881	ACAATTAA	LINE/L1
LINC00504:9	VSX1	MA0725.1	874	881	ACAATTAA	LINE/L1
LINC00504:9	VSX1	MA0725.1	874	881	TTAATTGT	LINE/L1
LINC00504:9	HOXB4	MA1499.1	874	881	ACAATTAA	LINE/L1
LINC00504:9	Dlx3	MA0880.1	874	881	ACAATTAA	LINE/L1
LINC00504:9	LHX5	MA1519.1	874	881	ACAATTAA	LINE/L1
LINC00504:9	MSX2	MA0708.1	874	881	ACAATTAA	LINE/L1
LINC00504:9	LMX1A	MA0702.2	874	881	TTAATTGT	LINE/L1
LINC00504:9	NKX6-3	MA1530.1	874	882	ACAATTAAA	LINE/L1
LINC00504:9	MSX1	MA0666.1	874	881	ACAATTAA	LINE/L1
LINC00504:9	NKX6-2	MA0675.1	874	881	ACAATTAA	LINE/L1
LINC00504:9	GSX2	MA0893.2	874	881	ACAATTAA	LINE/L1
LINC00504:9	Lhx4	MA0704.1	874	881	ACAATTAA	LINE/L1
LINC00504:9	Lhx4	MA0704.1	874	881	TTAATTGT	LINE/L1
LINC00504:9	TLX2	MA1577.1	874	881	ACAATTAA	LINE/L1
LINC00504:9	Arid3b	MA0601.1	874	884	CTTTTAATTGT	LINE/L1
LINC00504:9	ISL2	MA0914.1	874	881	ACAATTAA	LINE/L1
LINC00504:9	EN1	MA0027.2	874	881	ACAATTAA	LINE/L1
LINC00504:9	Shox2	MA0720.1	874	881	ACAATTAA	LINE/L1
LINC00504:9	UNCX	MA0721.1	874	881	ACAATTAA	LINE/L1
LINC00504:9	HOXA7	MA1498.1	874	881	ACAATTAA	LINE/L1
LINC00504:9	HOXD9	MA0913.2	874	883	ACAATTAAAA	LINE/L1
LINC00504:9	HOXA1	MA1495.1	874	881	ACAATTAA	LINE/L1
LINC00504:9	HOXA1	MA1495.1	874	881	TTAATTGT	LINE/L1
LINC00504:9	HOXC4	MA1504.1	874	881	ACAATTAA	LINE/L1
LINC00504:9	Lhx8	MA0705.1	874	881	ACAATTAA	LINE/L1
LINC00504:9	Lhx8	MA0705.1	874	881	TTAATTGT	LINE/L1
LINC00504:9	BARHL1	MA0877.2	874	881	TTAATTGT	LINE/L1
LINC00504:9	VAX1	MA0722.1	874	881	ACAATTAA	LINE/L1
LINC00504:9	VAX1	MA0722.1	874	881	TTAATTGT	LINE/L1
LINC00504:9	BSX	MA0876.1	874	881	ACAATTAA	LINE/L1
LINC00504:9	NKX6-1	MA0674.1	874	881	ACAATTAA	LINE/L1
LINC00504:9	VSX2	MA0726.1	874	881	ACAATTAA	LINE/L1
LINC00504:9	VSX2	MA0726.1	874	881	TTAATTGT	LINE/L1
LINC00504:9	LHX9	MA0701.2	874	881	ACAATTAA	LINE/L1
LINC00504:9	LHX1	MA1518.1	874	881	ACAATTAA	LINE/L1
LINC00504:9	HOXC8	MA1505.1	874	881	ACAATTAA	LINE/L1
LINC00504:9	HOXC8	MA1505.1	874	881	TTAATTGT	LINE/L1
LINC00504:9	BARX1	MA0875.1	874	881	ACAATTAA	LINE/L1
LINC00504:9	PRRX2	MA0075.3	874	881	ACAATTAA	LINE/L1
LINC00504:9	DRGX	MA1481.1	874	881	ACAATTAA	LINE/L1
LINC00504:9	HOXB5	MA0904.2	874	881	ACAATTAA	LINE/L1
LINC00504:9	HOXB5	MA0904.2	874	881	TTAATTGT	LINE/L1
LINC00504:9	HOXB6	MA1500.1	874	881	TTAATTGT	LINE/L1
LINC00504:9	LIN54	MA0619.1	876	884	CTTTTAATT	LINE/L1
LINC00504:9	Arid3a	MA0151.1	877	882	ATTAAA	LINE/L1
LINC00504:9	BARHL2	MA0635.1	877	886	ATTAAAAGAA	LINE/L1
LINC00504:9	Stat4	MA0518.1	877	890	ATTAAAAGAACTAG	LINE/L1
LINC00504:9	BARHL1	MA0877.2	878	885	TTAAAAGA	LINE/L1
LINC00504:9	HLTF	MA0109.1	878	887	GTTCTTTTAA	LINE/L1
LINC00504:9	NR1I3	MA1534.1	882	890	AAGAACTAG	LINE/L1
LINC00504:9	HLTF	MA0109.1	889	898	TTGCTTCTCT	LINE/L1
LINC00504:9	IKZF1	MA1508.1	895	906	GCAAGAGGAAAC	LINE/L1
LINC00504:9	ELF5	MA0136.2	897	907	AAGAGGAAACA	LINE/L1
LINC00504:9	NFATC3	MA0625.1	898	907	TGTTTCCTCT	LINE/L1
LINC00504:9	DMRTA2	MA1478.1	898	909	AGAGGAAACACA	LINE/L1
LINC00504:9	FOXC2	MA0846.1	898	909	AGAGGAAACACA	LINE/L1
LINC00504:9	NFATC1	MA0624.1	898	907	TGTTTCCTCT	LINE/L1
LINC00504:9	NFAT5	MA0606.1	898	907	TGTTTCCTCT	LINE/L1
LINC00504:9	FOXK1	MA0852.2	898	911	AGAGGAAACACATT	LINE/L1
LINC00504:9	NFATC4	MA1525.1	898	907	AGAGGAAACA	LINE/L1
LINC00504:9	FOXP2	MA0593.1	899	909	GAGGAAACACA	LINE/L1
LINC00504:9	NFATC2	MA0152.1	900	906	GTTTCCT	LINE/L1
LINC00504:9	PRDM4	MA1647.1	900	910	ATGTGTTTCCT	LINE/L1
LINC00504:9	Foxo1	MA0480.1	900	910	ATGTGTTTCCT	LINE/L1
LINC00504:9	FOXO4	MA0848.1	901	907	GGAAACA	LINE/L1
LINC00504:9	FOXP3	MA0850.1	901	907	GGAAACA	LINE/L1
LINC00504:9	TBX6	MA1567.1	902	911	AATGTGTTTC	LINE/L1
LINC00504:9	TBX3	MA1566.1	902	911	AATGTGTTTC	LINE/L1
LINC00504:9	LIN54	MA0619.1	908	916	TTTTGAATG	LINE/L1
LINC00504:9	LIN54	MA0619.1	909	917	ATTCAAAAG	LINE/L1
LINC00504:9	HLTF	MA0109.1	911	920	TAGCTTTTGA	LINE/L1
LINC00504:9	OSR2	MA1646.1	919	930	TAGCAGAAGGCA	LINE/L1
LINC00504:9	HLTF	MA0109.1	921	930	TGCCTTCTGC	LINE/L1
LINC00504:9	LHX1	MA1518.1	932	939	GAAATAAC	LINE/L1
LINC00504:9	HMBOX1	MA0895.1	934	943	TTTAGTTATT	LINE/L1
LINC00504:9	MIXL1	MA0662.1	940	949	TAAAATCAGA	LINE/L1
LINC00504:9	PRRX1	MA0716.1	941	948	AAAATCAG	LINE/L1
LINC00504:9	GFI1	MA0038.2	941	952	AAAATCAGAGCA	LINE/L1
LINC00504:9	EN1	MA0027.2	941	948	AAAATCAG	LINE/L1
LINC00504:9	Dux	MA0611.1	941	948	AAAATCAG	LINE/L1
LINC00504:9	LHX1	MA1518.1	941	948	AAAATCAG	LINE/L1
LINC00504:9	Gfi1b	MA0483.1	942	952	AAATCAGAGCA	LINE/L1
LINC00504:9	HLTF	MA0109.1	955	964	TTCCTTCAGT	LINE/L1
LINC00504:9	ELF5	MA0136.2	957	967	TGAAGGAAATA	LINE/L1
LINC00504:9	ELF3	MA0640.2	957	970	CTCTATTTCCTTCA	LINE/L1
LINC00504:9	NFATC3	MA0625.1	958	967	TATTTCCTTC	LINE/L1
LINC00504:9	NFATC1	MA0624.1	958	967	TATTTCCTTC	LINE/L1
LINC00504:9	NFAT5	MA0606.1	958	967	TATTTCCTTC	LINE/L1
LINC00504:9	NFATC4	MA1525.1	958	967	GAAGGAAATA	LINE/L1
LINC00504:9	NFATC2	MA0152.1	960	966	ATTTCCT	LINE/L1
LINC00504:9	DMRTA2	MA1478.1	964	975	AATAGAGACACA	LINE/L1
LINC00504:9	DMRTA2	MA1478.1	966	977	TAGAGACACACA	LINE/L1
LINC00504:9	TBX3	MA1566.1	968	977	TGTGTGTCTC	LINE/L1
LINC00504:9	MEIS1	MA0498.2	968	974	GAGACAC	LINE/L1
LINC00504:9	TBX3	MA1566.1	970	979	CTTGTGTGTC	LINE/L1
LINC00504:9	SRY	MA0084.1	971	979	ACACACAAG	LINE/L1
LINC00504:9	SOX15	MA1152.1	972	981	TTCTTGTGTG	LINE/L1
LINC00504:9	HLTF	MA0109.1	973	982	GTTCTTGTGT	LINE/L1
LINC00504:9	ZBTB12	MA1649.1	974	984	CACAAGAACCC	LINE/L1
LINC00504:9	HLTF	MA0109.1	981	990	ACCCTTCAAA	LINE/L1
LINC00504:9	LIN54	MA0619.1	983	991	TTTTGAAGG	LINE/L1
LINC00504:9	ZNF384	MA1125.1	984	995	CTTCAAAAAATC	LINE/L1
LINC00504:9	LIN54	MA0619.1	984	992	CTTCAAAAA	LINE/L1
LINC00504:9	DUXA	MA0884.1	985	997	TTCAAAAAATCAA	LINE/L1
LINC00504:9	ONECUT2	MA0756.1	988	1001	AAAAAATCAATGAA	LINE/L1
LINC00504:9	ONECUT3	MA0757.1	988	1001	AAAAAATCAATGAA	LINE/L1
LINC00504:9	ONECUT1	MA0679.2	988	1003	AAAAAATCAATGAATC	LINE/L1
LINC00504:9	MIXL1	MA0662.1	989	998	AAAAATCAAT	LINE/L1
LINC00504:9	PRRX1	MA0716.1	990	997	AAAATCAA	LINE/L1
LINC00504:9	EN1	MA0027.2	990	997	AAAATCAA	LINE/L1
LINC00504:9	Dux	MA0611.1	990	997	AAAATCAA	LINE/L1
LINC00504:9	LHX1	MA1518.1	990	997	AAAATCAA	LINE/L1
LINC00504:9	Gfi1b	MA0483.1	991	1001	AAATCAATGAA	LINE/L1
LINC00504:9	CUX1	MA0754.1	991	1000	AAATCAATGA	LINE/L1
LINC00504:9	CUX2	MA0755.1	991	1000	AAATCAATGA	LINE/L1
LINC00504:9	SOX9	MA0077.1	992	1000	TCATTGATT	LINE/L1
LINC00504:9	SOX18	MA1563.1	993	1000	ATCAATGA	LINE/L1
LINC00504:9	MNX1	MA0707.1	993	1002	ATCAATGAAT	LINE/L1
LINC00504:9	EN2	MA0642.1	993	1002	ATCAATGAAT	LINE/L1
LINC00504:9	LBX2	MA0699.1	993	1002	ATCAATGAAT	LINE/L1
LINC00504:9	ESX1	MA0644.1	993	1002	ATCAATGAAT	LINE/L1
LINC00504:9	Arid3a	MA0151.1	993	998	ATCAAT	LINE/L1
LINC00504:9	MIXL1	MA0662.1	993	1002	ATCAATGAAT	LINE/L1
LINC00504:9	HOXB2	MA0902.2	994	1001	TCAATGAA	LINE/L1
LINC00504:9	RAX2	MA0717.1	994	1001	TCAATGAA	LINE/L1
LINC00504:9	HOXD8	MA0910.2	994	1001	TCAATGAA	LINE/L1
LINC00504:9	HOXB8	MA1502.1	994	1001	TCAATGAA	LINE/L1
LINC00504:9	PRRX1	MA0716.1	994	1001	TCAATGAA	LINE/L1
LINC00504:9	VAX2	MA0723.1	994	1001	TCAATGAA	LINE/L1
LINC00504:9	MSX1	MA0666.1	994	1001	TCAATGAA	LINE/L1
LINC00504:9	NKX6-2	MA0675.1	994	1001	TCAATGAA	LINE/L1
LINC00504:9	MEIS1(var.2)	MA1639.1	994	1006	TCAATGAATCCAG	LINE/L1
LINC00504:9	EN1	MA0027.2	994	1001	TCAATGAA	LINE/L1
LINC00504:9	UNCX	MA0721.1	994	1001	TCAATGAA	LINE/L1
LINC00504:9	HOXA7	MA1498.1	994	1001	TCAATGAA	LINE/L1
LINC00504:9	LHX1	MA1518.1	994	1001	TCAATGAA	LINE/L1
LINC00504:9	HOXC8	MA1505.1	994	1001	TCAATGAA	LINE/L1
LINC00504:9	HOXC8	MA1505.1	994	1001	TTCATTGA	LINE/L1
LINC00504:9	Arid3a	MA0151.1	997	1002	ATGAAT	LINE/L1
LINC00504:9	RHOXF1	MA0719.1	998	1005	TGAATCCA	LINE/L1
LINC00504:9	TFAP2E	MA1569.1	1001	1011	AGCCCCTGGAT	LINE/L1
LINC00504:9	MZF1(var.2)	MA0057.1	1003	1012	CCAGGGGCTG	LINE/L1
LINC00504:9	THAP1	MA0597.1	1004	1012	CAGCCCCTG	LINE/L1
LINC00504:9	Hand1::Tcf3	MA0092.1	1007	1016	GGGCTGGTTT	LINE/L1
LINC00504:9	ZNF384	MA1125.1	1012	1023	TTTCAAAAAACC	LINE/L1
LINC00504:9	LIN54	MA0619.1	1015	1023	TTTCAAAAA	LINE/L1
LINC00504:9	NFAT5	MA0606.1	1016	1025	CTTTTCAAAA	LINE/L1
LINC00504:9	LIN54	MA0619.1	1016	1024	TTTTGAAAA	LINE/L1
LINC00504:9	LIN54	MA0619.1	1016	1024	TTTTCAAAA	LINE/L1
LINC00504:9	Mecom	MA0029.1	1018	1031	TTGAAAAGATCAAT	LINE/L1
LINC00504:9	HLTF	MA0109.1	1019	1028	GATCTTTTCA	LINE/L1
LINC00504:9	ONECUT2	MA0756.1	1021	1034	AAAAGATCAATAAA	LINE/L1
LINC00504:9	ONECUT3	MA0757.1	1021	1034	AAAAGATCAATAAA	LINE/L1
LINC00504:9	ONECUT1	MA0679.2	1021	1036	AAAAGATCAATAAAAT	LINE/L1
LINC00504:9	RHOXF1	MA0719.1	1023	1030	TTGATCTT	LINE/L1
LINC00504:9	NR4A2	MA0160.1	1023	1030	AAGATCAA	LINE/L1
LINC00504:9	FOXC1	MA0032.2	1023	1033	AAGATCAATAA	LINE/L1
LINC00504:9	LHX1	MA1518.1	1023	1030	AAGATCAA	LINE/L1
LINC00504:9	CUX1	MA0754.1	1024	1033	AGATCAATAA	LINE/L1
LINC00504:9	CUX2	MA0755.1	1024	1033	AGATCAATAA	LINE/L1
LINC00504:9	HOXB13	MA0901.2	1025	1038	GATCAATAAAATTG	LINE/L1
LINC00504:9	CDX2	MA0465.2	1025	1036	GATCAATAAAAT	LINE/L1
LINC00504:9	MNX1	MA0707.1	1026	1035	ATCAATAAAA	LINE/L1
LINC00504:9	PHOX2B	MA0681.2	1026	1041	ATCAATAAAATTGATA	LINE/L1
LINC00504:9	EN2	MA0642.1	1026	1035	ATCAATAAAA	LINE/L1
LINC00504:9	LBX2	MA0699.1	1026	1035	ATCAATAAAA	LINE/L1
LINC00504:9	CDX4	MA1473.1	1026	1036	ATCAATAAAAT	LINE/L1
LINC00504:9	ESX1	MA0644.1	1026	1035	ATCAATAAAA	LINE/L1
LINC00504:9	Arid3a	MA0151.1	1026	1031	ATCAAT	LINE/L1
LINC00504:9	MIXL1	MA0662.1	1026	1035	ATCAATAAAA	LINE/L1
LINC00504:9	CDX1	MA0878.2	1026	1036	ATCAATAAAAT	LINE/L1
LINC00504:9	HOXA10	MA0899.1	1026	1036	ATCAATAAAAT	LINE/L1
LINC00504:9	HOXA13	MA0650.2	1026	1036	ATCAATAAAAT	LINE/L1
LINC00504:9	HOXD13	MA0909.2	1026	1036	ATCAATAAAAT	LINE/L1
LINC00504:9	HOXB2	MA0902.2	1027	1034	TCAATAAA	LINE/L1
LINC00504:9	RAX2	MA0717.1	1027	1034	TCAATAAA	LINE/L1
LINC00504:9	HOXB8	MA1502.1	1027	1034	TCAATAAA	LINE/L1
LINC00504:9	PRRX1	MA0716.1	1027	1034	TCAATAAA	LINE/L1
LINC00504:9	MSX1	MA0666.1	1027	1034	TCAATAAA	LINE/L1
LINC00504:9	NKX6-2	MA0675.1	1027	1034	TCAATAAA	LINE/L1
LINC00504:9	EN1	MA0027.2	1027	1034	TCAATAAA	LINE/L1
LINC00504:9	UNCX	MA0721.1	1027	1034	TCAATAAA	LINE/L1
LINC00504:9	HOXA7	MA1498.1	1027	1034	TCAATAAA	LINE/L1
LINC00504:9	HOXD9	MA0913.2	1027	1036	TCAATAAAAT	LINE/L1
LINC00504:9	LHX1	MA1518.1	1027	1034	TCAATAAA	LINE/L1
LINC00504:9	HOXC8	MA1505.1	1027	1034	TCAATAAA	LINE/L1
LINC00504:9	TBP	MA0108.2	1028	1042	CAATAAAATTGATAG	LINE/L1
LINC00504:9	Arid3a	MA0151.1	1030	1035	ATAAAA	LINE/L1
LINC00504:9	Dlx1	MA0879.1	1031	1040	ATCAATTTTA	LINE/L1
LINC00504:9	CUX1	MA0754.1	1033	1042	CTATCAATTT	LINE/L1
LINC00504:9	CUX2	MA0755.1	1033	1042	CTATCAATTT	LINE/L1
LINC00504:9	Arid3a	MA0151.1	1035	1040	ATCAAT	LINE/L1
LINC00504:9	LHX1	MA1518.1	1036	1043	TCTATCAA	LINE/L1
LINC00504:9	GATA3	MA0037.3	1037	1044	TGATAGAC	LINE/L1
LINC00504:9	RUNX2	MA0511.2	1041	1049	AGACCGCTA	LINE/L1
LINC00504:9	OVOL2	MA1545.1	1041	1053	AGACCGCTAGCAA	LINE/L1
LINC00504:9	Dmbx1	MA0883.1	1047	1063	CTAGCAAGATTAATAAA	LINE/L1
LINC00504:9	OTX2	MA0712.2	1050	1061	GCAAGATTAATA	LINE/L1
LINC00504:9	MEIS2(var.2)	MA1640.1	1050	1064	GCAAGATTAATAAAG	LINE/L1
LINC00504:9	EVX2	MA0888.1	1051	1060	CAAGATTAAT	LINE/L1
LINC00504:9	GSC2	MA0891.1	1051	1060	ATTAATCTTG	LINE/L1
LINC00504:9	GSX1	MA0892.1	1051	1060	CAAGATTAAT	LINE/L1
LINC00504:9	HOXB3	MA0903.1	1051	1060	CAAGATTAAT	LINE/L1
LINC00504:9	MEIS1(var.2)	MA1639.1	1051	1063	TTTATTAATCTTG	LINE/L1
LINC00504:9	EVX1	MA0887.1	1051	1060	CAAGATTAAT	LINE/L1
LINC00504:9	GSC	MA0648.1	1051	1060	ATTAATCTTG	LINE/L1
LINC00504:9	GATA1	MA0035.4	1051	1061	TATTAATCTTG	LINE/L1
LINC00504:9	RHOXF1	MA0719.1	1052	1059	TTAATCTT	LINE/L1
LINC00504:9	PITX3	MA0714.1	1052	1060	ATTAATCTT	LINE/L1
LINC00504:9	SHOX	MA0630.1	1052	1059	TTAATCTT	LINE/L1
LINC00504:9	PDX1	MA0132.2	1052	1059	AAGATTAA	LINE/L1
LINC00504:9	OTX1	MA0711.1	1052	1059	TTAATCTT	LINE/L1
LINC00504:9	PITX1	MA0682.2	1052	1059	TTAATCTT	LINE/L1
LINC00504:9	NKX6-2	MA0675.1	1052	1059	AAGATTAA	LINE/L1
LINC00504:9	GSX2	MA0893.2	1052	1059	AAGATTAA	LINE/L1
LINC00504:9	Arid3b	MA0601.1	1052	1062	TTATTAATCTT	LINE/L1
LINC00504:9	UNCX	MA0721.1	1052	1059	AAGATTAA	LINE/L1
LINC00504:9	HOXA7	MA1498.1	1052	1059	AAGATTAA	LINE/L1
LINC00504:9	BSX	MA0876.1	1052	1059	AAGATTAA	LINE/L1
LINC00504:9	LHX1	MA1518.1	1052	1059	AAGATTAA	LINE/L1
LINC00504:9	PITX2	MA1547.1	1052	1059	TTAATCTT	LINE/L1
LINC00504:9	BARX1	MA0875.1	1052	1059	AAGATTAA	LINE/L1
LINC00504:9	HOXB6	MA1500.1	1052	1059	TTAATCTT	LINE/L1
LINC00504:9	Arid3b	MA0601.1	1053	1063	AGATTAATAAA	LINE/L1
LINC00504:9	CDX2	MA0465.2	1054	1065	GATTAATAAAGA	LINE/L1
LINC00504:9	HOXA10	MA0899.1	1054	1064	CTTTATTAATC	LINE/L1
LINC00504:9	HOXA6	MA1497.1	1055	1064	ATTAATAAAG	LINE/L1
LINC00504:9	HOXA6	MA1497.1	1055	1064	CTTTATTAAT	LINE/L1
LINC00504:9	MEOX1	MA0661.1	1055	1064	CTTTATTAAT	LINE/L1
LINC00504:9	LHX6	MA0658.1	1055	1064	ATTAATAAAG	LINE/L1
LINC00504:9	MNX1	MA0707.1	1055	1064	ATTAATAAAG	LINE/L1
LINC00504:9	MNX1	MA0707.1	1055	1064	CTTTATTAAT	LINE/L1
LINC00504:9	EVX2	MA0888.1	1055	1064	CTTTATTAAT	LINE/L1
LINC00504:9	EN2	MA0642.1	1055	1064	ATTAATAAAG	LINE/L1
LINC00504:9	EN2	MA0642.1	1055	1064	CTTTATTAAT	LINE/L1
LINC00504:9	LBX2	MA0699.1	1055	1064	ATTAATAAAG	LINE/L1
LINC00504:9	CDX4	MA1473.1	1055	1065	ATTAATAAAGA	LINE/L1
LINC00504:9	GSX1	MA0892.1	1055	1064	CTTTATTAAT	LINE/L1
LINC00504:9	HOXB3	MA0903.1	1055	1064	CTTTATTAAT	LINE/L1
LINC00504:9	ESX1	MA0644.1	1055	1064	ATTAATAAAG	LINE/L1
LINC00504:9	ESX1	MA0644.1	1055	1064	CTTTATTAAT	LINE/L1
LINC00504:9	NKX6-3	MA1530.1	1055	1063	TTTATTAAT	LINE/L1
LINC00504:9	Arid3a	MA0151.1	1055	1060	ATTAAT	LINE/L1
LINC00504:9	Arid3a	MA0151.1	1055	1060	ATTAAT	LINE/L1
LINC00504:9	NOTO	MA0710.1	1055	1064	CTTTATTAAT	LINE/L1
LINC00504:9	MIXL1	MA0662.1	1055	1064	ATTAATAAAG	LINE/L1
LINC00504:9	MIXL1	MA0662.1	1055	1064	CTTTATTAAT	LINE/L1
LINC00504:9	EVX1	MA0887.1	1055	1064	CTTTATTAAT	LINE/L1
LINC00504:9	EMX2	MA0886.1	1055	1064	CTTTATTAAT	LINE/L1
LINC00504:9	ALX3	MA0634.1	1055	1064	ATTAATAAAG	LINE/L1
LINC00504:9	ALX3	MA0634.1	1055	1064	CTTTATTAAT	LINE/L1
LINC00504:9	MEOX2	MA0706.1	1055	1064	ATTAATAAAG	LINE/L1
LINC00504:9	MEOX2	MA0706.1	1055	1064	CTTTATTAAT	LINE/L1
LINC00504:9	HOXA10	MA0899.1	1055	1065	ATTAATAAAGA	LINE/L1
LINC00504:9	LBX1	MA0618.1	1056	1063	TTAATAAA	LINE/L1
LINC00504:9	DLX6	MA0882.1	1056	1063	TTTATTAA	LINE/L1
LINC00504:9	HOXB2	MA0902.2	1056	1063	TTAATAAA	LINE/L1
LINC00504:9	HOXB2	MA0902.2	1056	1063	TTTATTAA	LINE/L1
LINC00504:9	HOXA2	MA0900.2	1056	1063	TTTATTAA	LINE/L1
LINC00504:9	Dlx4	MA0881.1	1056	1063	TTTATTAA	LINE/L1
LINC00504:9	RAX2	MA0717.1	1056	1063	TTAATAAA	LINE/L1
LINC00504:9	RAX2	MA0717.1	1056	1063	TTTATTAA	LINE/L1
LINC00504:9	HOXD8	MA0910.2	1056	1063	TTTATTAA	LINE/L1
LINC00504:9	HOXA5	MA0158.2	1056	1063	TTAATAAA	LINE/L1
LINC00504:9	HOXA5	MA0158.2	1056	1063	TTTATTAA	LINE/L1
LINC00504:9	HOXB8	MA1502.1	1056	1063	TTTATTAA	LINE/L1
LINC00504:9	PRRX1	MA0716.1	1056	1063	TTAATAAA	LINE/L1
LINC00504:9	PRRX1	MA0716.1	1056	1063	TTTATTAA	LINE/L1
LINC00504:9	SHOX	MA0630.1	1056	1063	TTAATAAA	LINE/L1
LINC00504:9	Dlx2	MA0885.1	1056	1063	TTTATTAA	LINE/L1
LINC00504:9	VAX2	MA0723.1	1056	1063	TTAATAAA	LINE/L1
LINC00504:9	HOXD4	MA1507.1	1056	1063	TTTATTAA	LINE/L1
LINC00504:9	HOXA4	MA1496.1	1056	1063	TTTATTAA	LINE/L1
LINC00504:9	PDX1	MA0132.2	1056	1063	TTTATTAA	LINE/L1
LINC00504:9	VSX1	MA0725.1	1056	1063	TTAATAAA	LINE/L1
LINC00504:9	HOXB4	MA1499.1	1056	1063	TTTATTAA	LINE/L1
LINC00504:9	Dlx3	MA0880.1	1056	1063	TTTATTAA	LINE/L1
LINC00504:9	POU6F2	MA0793.1	1056	1065	TCTTTATTAA	LINE/L1
LINC00504:9	NKX6-2	MA0675.1	1056	1063	TTAATAAA	LINE/L1
LINC00504:9	NKX6-2	MA0675.1	1056	1063	TTTATTAA	LINE/L1
LINC00504:9	GSX2	MA0893.2	1056	1063	TTTATTAA	LINE/L1
LINC00504:9	Lhx4	MA0704.1	1056	1063	TTTATTAA	LINE/L1
LINC00504:9	EN1	MA0027.2	1056	1063	TTAATAAA	LINE/L1
LINC00504:9	UNCX	MA0721.1	1056	1063	TTAATAAA	LINE/L1
LINC00504:9	UNCX	MA0721.1	1056	1063	TTTATTAA	LINE/L1
LINC00504:9	HOXA7	MA1498.1	1056	1063	TTTATTAA	LINE/L1
LINC00504:9	HOXA1	MA1495.1	1056	1063	TTAATAAA	LINE/L1
LINC00504:9	HOXA1	MA1495.1	1056	1063	TTTATTAA	LINE/L1
LINC00504:9	HOXC4	MA1504.1	1056	1063	TTTATTAA	LINE/L1
LINC00504:9	Lhx8	MA0705.1	1056	1063	TTAATAAA	LINE/L1
LINC00504:9	Lhx8	MA0705.1	1056	1063	TTTATTAA	LINE/L1
LINC00504:9	VAX1	MA0722.1	1056	1063	TTAATAAA	LINE/L1
LINC00504:9	BSX	MA0876.1	1056	1063	TTTATTAA	LINE/L1
LINC00504:9	NKX6-1	MA0674.1	1056	1063	TTTATTAA	LINE/L1
LINC00504:9	LHX1	MA1518.1	1056	1063	TTAATAAA	LINE/L1
LINC00504:9	LHX1	MA1518.1	1056	1063	TTTATTAA	LINE/L1
LINC00504:9	HOXC8	MA1505.1	1056	1063	TTAATAAA	LINE/L1
LINC00504:9	HOXC8	MA1505.1	1056	1063	TTTATTAA	LINE/L1
LINC00504:9	BARX1	MA0875.1	1056	1063	TTTATTAA	LINE/L1
LINC00504:9	DRGX	MA1481.1	1056	1063	TTTATTAA	LINE/L1
LINC00504:9	HOXB5	MA0904.2	1056	1063	TTAATAAA	LINE/L1
LINC00504:9	HOXB5	MA0904.2	1056	1063	TTTATTAA	LINE/L1
LINC00504:9	HOXB6	MA1500.1	1056	1063	TTAATAAA	LINE/L1
LINC00504:9	TBP	MA0108.2	1057	1071	TAATAAAGAAGAAAA	LINE/L1
LINC00504:9	FOXL1	MA0033.2	1059	1065	ATAAAGA	LINE/L1
LINC00504:9	Arid3a	MA0151.1	1059	1064	ATAAAG	LINE/L1
LINC00504:9	FOXP3	MA0850.1	1059	1065	ATAAAGA	LINE/L1
LINC00504:9	HLTF	MA0109.1	1061	1070	TTTCTTCTTT	LINE/L1
LINC00504:9	HLTF	MA0109.1	1066	1075	TCTCTTTTCT	LINE/L1
LINC00504:9	HLTF	MA0109.1	1073	1082	ATTCTTCTCT	LINE/L1
LINC00504:9	MIXL1	MA0662.1	1077	1086	AAGAATCAAA	LINE/L1
LINC00504:9	PRRX1	MA0716.1	1078	1085	AGAATCAA	LINE/L1
LINC00504:9	EN1	MA0027.2	1078	1085	AGAATCAA	LINE/L1
LINC00504:9	Dux	MA0611.1	1078	1085	AGAATCAA	LINE/L1
LINC00504:9	LHX1	MA1518.1	1078	1085	AGAATCAA	LINE/L1
LINC00504:9	Arid3a	MA0151.1	1081	1086	ATCAAA	LINE/L1
LINC00504:9	MSANTD3	MA1523.1	1086	1095	ATAGACTCAA	LINE/L1
LINC00504:9	HOXB13	MA0901.2	1090	1103	ACTCAATAAAAAAT	LINE/L1
LINC00504:9	CDX2	MA0465.2	1090	1101	ACTCAATAAAAA	LINE/L1
LINC00504:9	MNX1	MA0707.1	1091	1100	CTCAATAAAA	LINE/L1
LINC00504:9	EN2	MA0642.1	1091	1100	CTCAATAAAA	LINE/L1
LINC00504:9	LBX2	MA0699.1	1091	1100	CTCAATAAAA	LINE/L1
LINC00504:9	CDX4	MA1473.1	1091	1101	CTCAATAAAAA	LINE/L1
LINC00504:9	ESX1	MA0644.1	1091	1100	CTCAATAAAA	LINE/L1
LINC00504:9	MIXL1	MA0662.1	1091	1100	CTCAATAAAA	LINE/L1
LINC00504:9	CDX1	MA0878.2	1091	1101	CTCAATAAAAA	LINE/L1
LINC00504:9	HOXA10	MA0899.1	1091	1101	CTCAATAAAAA	LINE/L1
LINC00504:9	HOXA13	MA0650.2	1091	1101	CTCAATAAAAA	LINE/L1
LINC00504:9	HOXD13	MA0909.2	1091	1101	CTCAATAAAAA	LINE/L1
LINC00504:9	HOXB2	MA0902.2	1092	1099	TCAATAAA	LINE/L1
LINC00504:9	RAX2	MA0717.1	1092	1099	TCAATAAA	LINE/L1
LINC00504:9	HOXB8	MA1502.1	1092	1099	TCAATAAA	LINE/L1
LINC00504:9	PRRX1	MA0716.1	1092	1099	TCAATAAA	LINE/L1
LINC00504:9	MSX1	MA0666.1	1092	1099	TCAATAAA	LINE/L1
LINC00504:9	NKX6-2	MA0675.1	1092	1099	TCAATAAA	LINE/L1
LINC00504:9	EN1	MA0027.2	1092	1099	TCAATAAA	LINE/L1
LINC00504:9	UNCX	MA0721.1	1092	1099	TCAATAAA	LINE/L1
LINC00504:9	HOXA7	MA1498.1	1092	1099	TCAATAAA	LINE/L1
LINC00504:9	HOXD9	MA0913.2	1092	1101	TCAATAAAAA	LINE/L1
LINC00504:9	LHX1	MA1518.1	1092	1099	TCAATAAA	LINE/L1
LINC00504:9	HOXC8	MA1505.1	1092	1099	TCAATAAA	LINE/L1
LINC00504:9	ZNF384	MA1125.1	1093	1104	CAATAAAAAATG	LINE/L1
LINC00504:9	TBP	MA0108.2	1093	1107	CAATAAAAAATGACA	LINE/L1
LINC00504:9	FOXL1	MA0033.2	1095	1101	ATAAAAA	LINE/L1
LINC00504:9	Arid3a	MA0151.1	1095	1100	ATAAAA	LINE/L1
LINC00504:9	FOXP3	MA0850.1	1095	1101	ATAAAAA	LINE/L1
LINC00504:9	NR4A1	MA1112.2	1098	1109	AAAAATGACAAA	LINE/L1
LINC00504:9	HLTF	MA0109.1	1098	1107	TGTCATTTTT	LINE/L1
LINC00504:9	LHX1	MA1518.1	1099	1106	AAAATGAC	LINE/L1
LINC00504:9	Pparg::Rxra	MA0065.2	1100	1114	AAATGACAAAGGGGA	LINE/L1
LINC00504:9	Pax2	MA0067.1	1100	1107	TGTCATTT	LINE/L1
LINC00504:9	SRY	MA0084.1	1101	1109	AATGACAAA	LINE/L1
LINC00504:9	JUN::JUNB	MA1132.1	1101	1110	AATGACAAAG	LINE/L1
LINC00504:9	FOSL1::JUND	MA1142.1	1101	1110	AATGACAAAG	LINE/L1
LINC00504:9	SOX10	MA0442.2	1102	1112	ATGACAAAGGG	LINE/L1
LINC00504:9	Sox3	MA0514.1	1102	1111	CCTTTGTCAT	LINE/L1
LINC00504:9	MEIS3	MA0775.1	1102	1109	ATGACAAA	LINE/L1
LINC00504:9	SOX15	MA1152.1	1102	1111	CCTTTGTCAT	LINE/L1
LINC00504:9	MEIS2	MA0774.1	1102	1109	ATGACAAA	LINE/L1
LINC00504:9	MEIS1	MA0498.2	1102	1108	ATGACAA	LINE/L1
LINC00504:9	Sox6	MA0515.1	1102	1111	CCTTTGTCAT	LINE/L1
LINC00504:9	SOX4	MA0867.2	1103	1112	TGACAAAGGG	LINE/L1
LINC00504:9	SOX18	MA1563.1	1104	1111	GACAAAGG	LINE/L1
LINC00504:9	HLTF	MA0109.1	1104	1113	CCCCTTTGTC	LINE/L1
LINC00504:9	HLTF	MA0109.1	1105	1114	TCCCCTTTGT	LINE/L1
LINC00504:9	MZF1(var.2)	MA0057.1	1106	1115	CAAAGGGGAT	LINE/L1
LINC00504:9	MZF1	MA0056.2	1106	1118	GATATCCCCTTTG	LINE/L1
LINC00504:9	MZF1(var.2)	MA0057.1	1107	1116	AAAGGGGATA	LINE/L1
LINC00504:9	HIC2	MA0738.1	1107	1115	ATCCCCTTT	LINE/L1
LINC00504:9	Six3	MA0631.1	1108	1124	AAGGGGATATCACCACC	LINE/L1
LINC00504:9	ZNF382	MA1594.1	1109	1132	AGGGGATATCACCACCAATCCCTC	LINE/L1
LINC00504:9	RHOXF1	MA0719.1	1111	1118	GATATCCC	LINE/L1
LINC00504:9	GATA3	MA0037.3	1112	1119	GGATATCA	LINE/L1
LINC00504:9	GATA3	MA0037.3	1112	1119	TGATATCC	LINE/L1
LINC00504:9	LHX1	MA1518.1	1113	1120	GATATCAC	LINE/L1
LINC00504:9	TBX6	MA1567.1	1114	1123	GTGGTGATAT	LINE/L1
LINC00504:9	TBX3	MA1566.1	1114	1123	GTGGTGATAT	LINE/L1
LINC00504:9	ZBTB7C	MA0695.1	1116	1127	ATCACCACCAAT	LINE/L1
LINC00504:9	ZNF354C	MA0130.1	1118	1123	CACCAC	LINE/L1
LINC00504:9	NFYC	MA1644.1	1121	1131	CACCAATCCCT	LINE/L1
LINC00504:9	NFYA	MA0060.3	1121	1131	CACCAATCCCT	LINE/L1
LINC00504:9	RHOXF1	MA0719.1	1123	1130	CCAATCCC	LINE/L1
LINC00504:9	Nkx2-5(var.2)	MA0503.1	1125	1135	AATCCCTCAGA	LINE/L1
LINC00504:9	SRY	MA0084.1	1135	1143	AAATACAAA	LINE/L1
LINC00504:9	SOX15	MA1152.1	1136	1145	AGTTTGTATT	LINE/L1
LINC00504:9	LHX1	MA1518.1	1146	1153	ACCATCAG	LINE/L1
LINC00504:9	Foxj3	MA0851.1	1157	1173	ATACTATAAACACCTCT	LINE/L1
LINC00504:9	FOXF2	MA0030.1	1157	1170	ATACTATAAACACC	LINE/L1
LINC00504:9	CDX2	MA0465.2	1157	1168	ATACTATAAACA	LINE/L1
LINC00504:9	Foxl2	MA1607.1	1157	1170	ATACTATAAACACC	LINE/L1
LINC00504:9	HOXA10	MA0899.1	1158	1168	TACTATAAACA	LINE/L1
LINC00504:9	FOXC2	MA0846.1	1159	1170	ACTATAAACACC	LINE/L1
LINC00504:9	FOXK1	MA0852.2	1159	1172	ACTATAAACACCTC	LINE/L1
LINC00504:9	LHX1	MA1518.1	1159	1166	ACTATAAA	LINE/L1
LINC00504:9	FOXK2	MA1103.2	1160	1170	CTATAAACACC	LINE/L1
LINC00504:9	FOXP1	MA0481.3	1160	1170	CTATAAACACC	LINE/L1
LINC00504:9	TBP	MA0108.2	1160	1174	CTATAAACACCTCTA	LINE/L1
LINC00504:9	Foxf1	MA1606.1	1160	1170	CTATAAACACC	LINE/L1
LINC00504:9	FOXP2	MA0593.1	1160	1170	CTATAAACACC	LINE/L1
LINC00504:9	FOXA3	MA1683.1	1160	1170	CTATAAACACC	LINE/L1
LINC00504:9	BARHL2	MA0635.1	1161	1170	TATAAACACC	LINE/L1
LINC00504:9	Foxo1	MA0480.1	1161	1171	AGGTGTTTATA	LINE/L1
LINC00504:9	Foxq1	MA0040.1	1161	1171	AGGTGTTTATA	LINE/L1
LINC00504:9	FOXL1	MA0033.2	1162	1168	ATAAACA	LINE/L1
LINC00504:9	FOXD1	MA0031.1	1162	1169	ATAAACAC	LINE/L1
LINC00504:9	FOXO6	MA0849.1	1162	1168	ATAAACA	LINE/L1
LINC00504:9	FOXO4	MA0848.1	1162	1168	ATAAACA	LINE/L1
LINC00504:9	Arid3a	MA0151.1	1162	1167	ATAAAC	LINE/L1
LINC00504:9	Foxj2	MA0614.1	1162	1169	ATAAACAC	LINE/L1
LINC00504:9	BARHL1	MA0877.2	1162	1169	ATAAACAC	LINE/L1
LINC00504:9	FOXP3	MA0850.1	1162	1168	ATAAACA	LINE/L1
LINC00504:9	FOXG1	MA0613.1	1162	1169	ATAAACAC	LINE/L1
LINC00504:9	FOXI1	MA0042.2	1162	1168	ATAAACA	LINE/L1
LINC00504:9	TBX6	MA1567.1	1163	1172	GAGGTGTTTA	LINE/L1
LINC00504:9	TBX3	MA1566.1	1163	1172	GAGGTGTTTA	LINE/L1
LINC00504:9	TBX4	MA0806.1	1164	1171	AGGTGTTT	LINE/L1
LINC00504:9	TBX5	MA0807.1	1164	1171	AGGTGTTT	LINE/L1
LINC00504:9	HLTF	MA0109.1	1166	1175	ACACCTCTAC	LINE/L1
LINC00504:9	Gmeb1	MA0615.1	1167	1183	TTATTTGCGTAGAGGTG	LINE/L1
LINC00504:9	Gmeb1	MA0615.1	1168	1184	ACCTCTACGCAAATAAA	LINE/L1
LINC00504:9	FOXD2	MA0847.2	1171	1183	TCTACGCAAATAA	LINE/L1
LINC00504:9	FOXC2	MA0846.1	1173	1184	TACGCAAATAAA	LINE/L1
LINC00504:9	FOXC1	MA0032.2	1173	1183	TACGCAAATAA	LINE/L1
LINC00504:9	MIXL1	MA0662.1	1176	1185	GCAAATAAAC	LINE/L1
LINC00504:9	HOXA10	MA0899.1	1176	1186	GCAAATAAACT	LINE/L1
LINC00504:9	PRRX1	MA0716.1	1177	1184	CAAATAAA	LINE/L1
LINC00504:9	LHX1	MA1518.1	1177	1184	CAAATAAA	LINE/L1
LINC00504:9	BARHL2	MA0635.1	1179	1188	AATAAACTAG	LINE/L1
LINC00504:9	Foxq1	MA0040.1	1179	1189	TCTAGTTTATT	LINE/L1
LINC00504:9	Arid3a	MA0151.1	1180	1185	ATAAAC	LINE/L1
LINC00504:9	VDR	MA0693.2	1181	1188	CTAGTTTA	LINE/L1
LINC00504:9	NFAT5	MA0606.1	1184	1193	ATTTTCTAGT	LINE/L1
LINC00504:9	HLTF	MA0109.1	1194	1203	TTTCTTCTAG	LINE/L1
LINC00504:9	HLTF	MA0109.1	1199	1208	ATCCATTTCT	LINE/L1
LINC00504:9	CUX1	MA0754.1	1201	1210	TTATCCATTT	LINE/L1
LINC00504:9	CUX2	MA0755.1	1201	1210	TTATCCATTT	LINE/L1
LINC00504:9	GATA2	MA0036.3	1203	1213	AATTTATCCAT	LINE/L1
LINC00504:9	RHOXF1	MA0719.1	1204	1211	TTTATCCA	LINE/L1
LINC00504:9	GATA5	MA0766.2	1204	1213	TGGATAAATT	LINE/L1
LINC00504:9	LHX1	MA1518.1	1204	1211	TGGATAAA	LINE/L1
LINC00504:9	TBP	MA0108.2	1205	1219	GGATAAATTCCTCGA	LINE/L1
LINC00504:9	GATA3	MA0037.3	1205	1212	GGATAAAT	LINE/L1
LINC00504:9	TEAD2	MA1121.1	1207	1219	ATAAATTCCTCGA	LINE/L1
LINC00504:9	Arid3a	MA0151.1	1207	1212	ATAAAT	LINE/L1
LINC00504:9	PAX4	MA0068.2	1208	1215	TAAATTCC	LINE/L1
LINC00504:9	NFATC3	MA0625.1	1209	1218	AAATTCCTCG	LINE/L1
LINC00504:9	ELF5	MA0136.2	1209	1219	TCGAGGAATTT	LINE/L1
LINC00504:9	NFATC1	MA0624.1	1209	1218	AAATTCCTCG	LINE/L1
LINC00504:9	TEAD3	MA0808.1	1209	1216	AAATTCCT	LINE/L1
LINC00504:9	NFATC4	MA1525.1	1209	1218	CGAGGAATTT	LINE/L1
LINC00504:9	DMRTA2	MA1478.1	1214	1225	CCTCGACACATA	LINE/L1
LINC00504:9	MEIS3	MA0775.1	1216	1223	TCGACACA	LINE/L1
LINC00504:9	TBX6	MA1567.1	1216	1225	TATGTGTCGA	LINE/L1
LINC00504:9	TBX3	MA1566.1	1216	1225	TATGTGTCGA	LINE/L1
LINC00504:9	MEIS1	MA0498.2	1216	1222	TCGACAC	LINE/L1
LINC00504:9	TBX3	MA1566.1	1222	1231	ACAGTGTATG	LINE/L1
LINC00504:9	MEIS3	MA0775.1	1227	1234	GGGACAGT	LINE/L1
LINC00504:9	DMRTA2	MA1478.1	1227	1238	TCTTGGGACAGT	LINE/L1
LINC00504:9	MEIS1	MA0498.2	1228	1234	GGGACAG	LINE/L1
LINC00504:9	Smad4	MA1153.1	1233	1240	AGTCTTGG	LINE/L1
LINC00504:9	PITX3	MA0714.1	1238	1246	ACTAAACCA	LINE/L1
LINC00504:9	BARHL2	MA0635.1	1238	1247	ACTAAACCAT	LINE/L1
LINC00504:9	Foxq1	MA0040.1	1238	1248	CATGGTTTAGT	LINE/L1
LINC00504:9	RHOXF1	MA0719.1	1239	1246	CTAAACCA	LINE/L1
LINC00504:9	SOX18	MA1563.1	1242	1249	AACCATGA	LINE/L1
LINC00504:9	HOXD8	MA0910.2	1243	1250	ACCATGAA	LINE/L1
LINC00504:9	NKX6-2	MA0675.1	1243	1250	ACCATGAA	LINE/L1
LINC00504:9	HOXA7	MA1498.1	1243	1250	ACCATGAA	LINE/L1
LINC00504:9	LHX1	MA1518.1	1243	1250	ACCATGAA	LINE/L1
LINC00504:9	Pax2	MA0067.1	1244	1251	CTTCATGG	LINE/L1
LINC00504:9	FOSL1::JUND	MA1142.1	1245	1254	CATGAAGAAG	LINE/L1
LINC00504:9	Arid3a	MA0151.1	1246	1251	ATGAAG	LINE/L1
LINC00504:9	HLTF	MA0109.1	1248	1257	CAACTTCTTC	LINE/L1
LINC00504:9	VDR	MA0693.2	1251	1258	GAAGTTGA	LINE/L1
LINC00504:9	Gfi1b	MA0483.1	1257	1267	GAATCTCTGAA	LINE/L1
LINC00504:9	FOXH1	MA0479.1	1263	1273	CTGAATACACC	LINE/L1
LINC00504:9	TBX6	MA1567.1	1266	1275	TTGGTGTATT	LINE/L1
LINC00504:9	TBX3	MA1566.1	1266	1275	TTGGTGTATT	LINE/L1
LINC00504:9	NFYC	MA1644.1	1270	1280	CACCAATAACA	LINE/L1
LINC00504:9	NFYA	MA0060.3	1270	1280	CACCAATAACA	LINE/L1
LINC00504:9	MNX1	MA0707.1	1271	1280	ACCAATAACA	LINE/L1
LINC00504:9	EN2	MA0642.1	1271	1280	ACCAATAACA	LINE/L1
LINC00504:9	LBX2	MA0699.1	1271	1280	ACCAATAACA	LINE/L1
LINC00504:9	ESX1	MA0644.1	1271	1280	ACCAATAACA	LINE/L1
LINC00504:9	MIXL1	MA0662.1	1271	1280	ACCAATAACA	LINE/L1
LINC00504:9	HOXB2	MA0902.2	1272	1279	CCAATAAC	LINE/L1
LINC00504:9	RAX2	MA0717.1	1272	1279	CCAATAAC	LINE/L1
LINC00504:9	HOXD8	MA0910.2	1272	1279	CCAATAAC	LINE/L1
LINC00504:9	HOXB8	MA1502.1	1272	1279	CCAATAAC	LINE/L1
LINC00504:9	PRRX1	MA0716.1	1272	1279	CCAATAAC	LINE/L1
LINC00504:9	MSX1	MA0666.1	1272	1279	CCAATAAC	LINE/L1
LINC00504:9	NKX6-2	MA0675.1	1272	1279	CCAATAAC	LINE/L1
LINC00504:9	EN1	MA0027.2	1272	1279	CCAATAAC	LINE/L1
LINC00504:9	UNCX	MA0721.1	1272	1279	CCAATAAC	LINE/L1
LINC00504:9	HOXA7	MA1498.1	1272	1279	CCAATAAC	LINE/L1
LINC00504:9	LHX1	MA1518.1	1272	1279	CCAATAAC	LINE/L1
LINC00504:9	HOXC8	MA1505.1	1272	1279	CCAATAAC	LINE/L1
LINC00504:9	GRHL2	MA1105.2	1275	1286	ATAACAGGCTCC	LINE/L1
LINC00504:9	Dlx1	MA0879.1	1286	1295	CTCAATTTCG	LINE/L1
LINC00504:9	CEBPG(var.2)	MA1636.1	1289	1303	AATTGAGGCAATAAT	LINE/L1
LINC00504:9	FOSL1::JUND	MA1142.1	1290	1299	ATTGAGGCAA	LINE/L1
LINC00504:9	THAP1	MA0597.1	1291	1299	TTGCCTCAA	LINE/L1
LINC00504:9	Alx4	MA0853.1	1294	1310	GCTATTAATTATTGCCT	LINE/L1
LINC00504:9	Alx1	MA0854.1	1294	1310	GCTATTAATTATTGCCT	LINE/L1
LINC00504:9	Arx	MA0874.1	1294	1310	AGGCAATAATTAATAGC	LINE/L1
LINC00504:9	HOXA6	MA1497.1	1295	1304	GGCAATAATT	LINE/L1
LINC00504:9	MNX1	MA0707.1	1295	1304	GGCAATAATT	LINE/L1
LINC00504:9	Alx4	MA0853.1	1295	1311	GGCAATAATTAATAGCT	LINE/L1
LINC00504:9	EN2	MA0642.1	1295	1304	GGCAATAATT	LINE/L1
LINC00504:9	LBX2	MA0699.1	1295	1304	GGCAATAATT	LINE/L1
LINC00504:9	BARX2	MA1471.1	1295	1306	GGCAATAATTAA	LINE/L1
LINC00504:9	POU4F1	MA0790.1	1295	1308	GGCAATAATTAATA	LINE/L1
LINC00504:9	ESX1	MA0644.1	1295	1304	GGCAATAATT	LINE/L1
LINC00504:9	Alx1	MA0854.1	1295	1311	GGCAATAATTAATAGCT	LINE/L1
LINC00504:9	MIXL1	MA0662.1	1295	1304	GGCAATAATT	LINE/L1
LINC00504:9	Arx	MA0874.1	1295	1311	AGCTATTAATTATTGCC	LINE/L1
LINC00504:9	POU4F3	MA0791.1	1295	1310	GGCAATAATTAATAGC	LINE/L1
LINC00504:9	HOXB2	MA0902.2	1296	1303	GCAATAAT	LINE/L1
LINC00504:9	RAX2	MA0717.1	1296	1303	GCAATAAT	LINE/L1
LINC00504:9	HOXD8	MA0910.2	1296	1303	GCAATAAT	LINE/L1
LINC00504:9	HOXB8	MA1502.1	1296	1303	GCAATAAT	LINE/L1
LINC00504:9	PRRX1	MA0716.1	1296	1303	GCAATAAT	LINE/L1
LINC00504:9	MSX1	MA0666.1	1296	1303	GCAATAAT	LINE/L1
LINC00504:9	NKX6-2	MA0675.1	1296	1303	GCAATAAT	LINE/L1
LINC00504:9	LMX1B	MA0703.2	1296	1306	GCAATAATTAA	LINE/L1
LINC00504:9	EN1	MA0027.2	1296	1303	GCAATAAT	LINE/L1
LINC00504:9	UNCX	MA0721.1	1296	1303	GCAATAAT	LINE/L1
LINC00504:9	HOXA7	MA1498.1	1296	1303	GCAATAAT	LINE/L1
LINC00504:9	LHX1	MA1518.1	1296	1303	GCAATAAT	LINE/L1
LINC00504:9	HOXC8	MA1505.1	1296	1303	GCAATAAT	LINE/L1
LINC00504:9	mix-a	MA0621.1	1297	1307	CAATAATTAAT	LINE/L1
LINC00504:9	POU6F1(var.2)	MA1549.1	1297	1306	TTAATTATTG	LINE/L1
LINC00504:9	POU6F2	MA0793.1	1297	1306	CAATAATTAA	LINE/L1
LINC00504:9	Lhx3	MA0135.1	1297	1309	CTATTAATTATTG	LINE/L1
LINC00504:9	LHX2	MA0700.2	1297	1307	CAATAATTAAT	LINE/L1
LINC00504:9	ARGFX	MA1463.1	1298	1307	AATAATTAAT	LINE/L1
LINC00504:9	ARGFX	MA1463.1	1298	1307	ATTAATTATT	LINE/L1
LINC00504:9	VENTX	MA0724.1	1298	1306	AATAATTAA	LINE/L1
LINC00504:9	HOXA6	MA1497.1	1298	1307	AATAATTAAT	LINE/L1
LINC00504:9	HOXA6	MA1497.1	1298	1307	ATTAATTATT	LINE/L1
LINC00504:9	MEOX1	MA0661.1	1298	1307	AATAATTAAT	LINE/L1
LINC00504:9	MEOX1	MA0661.1	1298	1307	ATTAATTATT	LINE/L1
LINC00504:9	LHX6	MA0658.1	1298	1307	AATAATTAAT	LINE/L1
LINC00504:9	LHX6	MA0658.1	1298	1307	ATTAATTATT	LINE/L1
LINC00504:9	MNX1	MA0707.1	1298	1307	AATAATTAAT	LINE/L1
LINC00504:9	MNX1	MA0707.1	1298	1307	ATTAATTATT	LINE/L1
LINC00504:9	Nobox	MA0125.1	1298	1305	TAATTATT	LINE/L1
LINC00504:9	mix-a	MA0621.1	1298	1308	TATTAATTATT	LINE/L1
LINC00504:9	EVX2	MA0888.1	1298	1307	AATAATTAAT	LINE/L1
LINC00504:9	EVX2	MA0888.1	1298	1307	ATTAATTATT	LINE/L1
LINC00504:9	GSC2	MA0891.1	1298	1307	ATTAATTATT	LINE/L1
LINC00504:9	EN2	MA0642.1	1298	1307	AATAATTAAT	LINE/L1
LINC00504:9	EN2	MA0642.1	1298	1307	ATTAATTATT	LINE/L1
LINC00504:9	LBX2	MA0699.1	1298	1307	AATAATTAAT	LINE/L1
LINC00504:9	LBX2	MA0699.1	1298	1307	ATTAATTATT	LINE/L1
LINC00504:9	RAX	MA0718.1	1298	1307	AATAATTAAT	LINE/L1
LINC00504:9	RAX	MA0718.1	1298	1307	ATTAATTATT	LINE/L1
LINC00504:9	GBX1	MA0889.1	1298	1307	AATAATTAAT	LINE/L1
LINC00504:9	GBX1	MA0889.1	1298	1307	ATTAATTATT	LINE/L1
LINC00504:9	GSX1	MA0892.1	1298	1307	AATAATTAAT	LINE/L1
LINC00504:9	GSX1	MA0892.1	1298	1307	ATTAATTATT	LINE/L1
LINC00504:9	HOXB3	MA0903.1	1298	1307	AATAATTAAT	LINE/L1
LINC00504:9	HOXB3	MA0903.1	1298	1307	ATTAATTATT	LINE/L1
LINC00504:9	POU6F1	MA0628.1	1298	1307	AATAATTAAT	LINE/L1
LINC00504:9	POU6F1	MA0628.1	1298	1307	ATTAATTATT	LINE/L1
LINC00504:9	ESX1	MA0644.1	1298	1307	AATAATTAAT	LINE/L1
LINC00504:9	ESX1	MA0644.1	1298	1307	ATTAATTATT	LINE/L1
LINC00504:9	Dlx1	MA0879.1	1298	1307	AATAATTAAT	LINE/L1
LINC00504:9	Dlx1	MA0879.1	1298	1307	ATTAATTATT	LINE/L1
LINC00504:9	NKX6-3	MA1530.1	1298	1306	TTAATTATT	LINE/L1
LINC00504:9	Hmx3	MA0898.1	1298	1314	GTAAGCTATTAATTATT	LINE/L1
LINC00504:9	NOTO	MA0710.1	1298	1307	AATAATTAAT	LINE/L1
LINC00504:9	NOTO	MA0710.1	1298	1307	ATTAATTATT	LINE/L1
LINC00504:9	MIXL1	MA0662.1	1298	1307	AATAATTAAT	LINE/L1
LINC00504:9	MIXL1	MA0662.1	1298	1307	ATTAATTATT	LINE/L1
LINC00504:9	HESX1	MA0894.1	1298	1307	AATAATTAAT	LINE/L1
LINC00504:9	HESX1	MA0894.1	1298	1307	ATTAATTATT	LINE/L1
LINC00504:9	EVX1	MA0887.1	1298	1307	AATAATTAAT	LINE/L1
LINC00504:9	EVX1	MA0887.1	1298	1307	ATTAATTATT	LINE/L1
LINC00504:9	EMX2	MA0886.1	1298	1307	AATAATTAAT	LINE/L1
LINC00504:9	EMX2	MA0886.1	1298	1307	ATTAATTATT	LINE/L1
LINC00504:9	ALX3	MA0634.1	1298	1307	AATAATTAAT	LINE/L1
LINC00504:9	ALX3	MA0634.1	1298	1307	ATTAATTATT	LINE/L1
LINC00504:9	GBX2	MA0890.1	1298	1307	AATAATTAAT	LINE/L1
LINC00504:9	GBX2	MA0890.1	1298	1307	ATTAATTATT	LINE/L1
LINC00504:9	MEOX2	MA0706.1	1298	1307	AATAATTAAT	LINE/L1
LINC00504:9	MEOX2	MA0706.1	1298	1307	ATTAATTATT	LINE/L1
LINC00504:9	HOXA10	MA0899.1	1298	1308	AATAATTAATA	LINE/L1
LINC00504:9	LHX2	MA0700.2	1298	1308	TATTAATTATT	LINE/L1
LINC00504:9	GSC	MA0648.1	1298	1307	AATAATTAAT	LINE/L1
LINC00504:9	GSC	MA0648.1	1298	1307	ATTAATTATT	LINE/L1
LINC00504:9	VENTX	MA0724.1	1299	1307	ATTAATTAT	LINE/L1
LINC00504:9	LBX1	MA0618.1	1299	1306	ATAATTAA	LINE/L1
LINC00504:9	LBX1	MA0618.1	1299	1306	TTAATTAT	LINE/L1
LINC00504:9	DLX6	MA0882.1	1299	1306	ATAATTAA	LINE/L1
LINC00504:9	DLX6	MA0882.1	1299	1306	TTAATTAT	LINE/L1
LINC00504:9	HOXB2	MA0902.2	1299	1306	ATAATTAA	LINE/L1
LINC00504:9	HOXB2	MA0902.2	1299	1306	TTAATTAT	LINE/L1
LINC00504:9	HOXA2	MA0900.2	1299	1306	ATAATTAA	LINE/L1
LINC00504:9	HOXA2	MA0900.2	1299	1306	TTAATTAT	LINE/L1
LINC00504:9	Dlx4	MA0881.1	1299	1306	ATAATTAA	LINE/L1
LINC00504:9	Dlx4	MA0881.1	1299	1306	TTAATTAT	LINE/L1
LINC00504:9	RAX2	MA0717.1	1299	1306	ATAATTAA	LINE/L1
LINC00504:9	RAX2	MA0717.1	1299	1306	TTAATTAT	LINE/L1
LINC00504:9	ISX	MA0654.1	1299	1306	ATAATTAA	LINE/L1
LINC00504:9	ISX	MA0654.1	1299	1306	TTAATTAT	LINE/L1
LINC00504:9	PAX4	MA0068.2	1299	1306	ATAATTAA	LINE/L1
LINC00504:9	PAX4	MA0068.2	1299	1306	TTAATTAT	LINE/L1
LINC00504:9	HOXD8	MA0910.2	1299	1306	ATAATTAA	LINE/L1
LINC00504:9	HOXD8	MA0910.2	1299	1306	TTAATTAT	LINE/L1
LINC00504:9	HOXA5	MA0158.2	1299	1306	ATAATTAA	LINE/L1
LINC00504:9	HOXA5	MA0158.2	1299	1306	TTAATTAT	LINE/L1
LINC00504:9	HOXB8	MA1502.1	1299	1306	ATAATTAA	LINE/L1
LINC00504:9	HOXB8	MA1502.1	1299	1306	TTAATTAT	LINE/L1
LINC00504:9	Msx3	MA0709.1	1299	1306	ATAATTAA	LINE/L1
LINC00504:9	Msx3	MA0709.1	1299	1306	TTAATTAT	LINE/L1
LINC00504:9	PRRX1	MA0716.1	1299	1306	ATAATTAA	LINE/L1
LINC00504:9	PRRX1	MA0716.1	1299	1306	TTAATTAT	LINE/L1
LINC00504:9	POU6F1(var.2)	MA1549.1	1299	1308	ATAATTAATA	LINE/L1
LINC00504:9	DLX5	MA1476.1	1299	1306	ATAATTAA	LINE/L1
LINC00504:9	DLX5	MA1476.1	1299	1306	TTAATTAT	LINE/L1
LINC00504:9	SHOX	MA0630.1	1299	1306	ATAATTAA	LINE/L1
LINC00504:9	SHOX	MA0630.1	1299	1306	TTAATTAT	LINE/L1
LINC00504:9	BARX2	MA1471.1	1299	1310	GCTATTAATTAT	LINE/L1
LINC00504:9	Dlx2	MA0885.1	1299	1306	ATAATTAA	LINE/L1
LINC00504:9	Dlx2	MA0885.1	1299	1306	TTAATTAT	LINE/L1
LINC00504:9	EMX1	MA0612.2	1299	1306	ATAATTAA	LINE/L1
LINC00504:9	EMX1	MA0612.2	1299	1306	TTAATTAT	LINE/L1
LINC00504:9	VAX2	MA0723.1	1299	1306	ATAATTAA	LINE/L1
LINC00504:9	VAX2	MA0723.1	1299	1306	TTAATTAT	LINE/L1
LINC00504:9	HOXD4	MA1507.1	1299	1306	ATAATTAA	LINE/L1
LINC00504:9	HOXD4	MA1507.1	1299	1306	TTAATTAT	LINE/L1
LINC00504:9	HOXA4	MA1496.1	1299	1306	ATAATTAA	LINE/L1
LINC00504:9	HOXA4	MA1496.1	1299	1306	TTAATTAT	LINE/L1
LINC00504:9	PDX1	MA0132.2	1299	1306	ATAATTAA	LINE/L1
LINC00504:9	PDX1	MA0132.2	1299	1306	TTAATTAT	LINE/L1
LINC00504:9	VSX1	MA0725.1	1299	1306	ATAATTAA	LINE/L1
LINC00504:9	VSX1	MA0725.1	1299	1306	TTAATTAT	LINE/L1
LINC00504:9	HOXB4	MA1499.1	1299	1306	ATAATTAA	LINE/L1
LINC00504:9	HOXB4	MA1499.1	1299	1306	TTAATTAT	LINE/L1
LINC00504:9	Dlx3	MA0880.1	1299	1306	ATAATTAA	LINE/L1
LINC00504:9	Dlx3	MA0880.1	1299	1306	TTAATTAT	LINE/L1
LINC00504:9	LHX5	MA1519.1	1299	1306	ATAATTAA	LINE/L1
LINC00504:9	LHX5	MA1519.1	1299	1306	TTAATTAT	LINE/L1
LINC00504:9	MSX2	MA0708.1	1299	1306	ATAATTAA	LINE/L1
LINC00504:9	MSX2	MA0708.1	1299	1306	TTAATTAT	LINE/L1
LINC00504:9	LMX1A	MA0702.2	1299	1306	ATAATTAA	LINE/L1
LINC00504:9	LMX1A	MA0702.2	1299	1306	TTAATTAT	LINE/L1
LINC00504:9	NKX6-3	MA1530.1	1299	1307	ATAATTAAT	LINE/L1
LINC00504:9	HOXD3	MA0912.2	1299	1306	ATAATTAA	LINE/L1
LINC00504:9	HOXD3	MA0912.2	1299	1306	TTAATTAT	LINE/L1
LINC00504:9	MSX1	MA0666.1	1299	1306	ATAATTAA	LINE/L1
LINC00504:9	MSX1	MA0666.1	1299	1306	TTAATTAT	LINE/L1
LINC00504:9	POU6F2	MA0793.1	1299	1308	TATTAATTAT	LINE/L1
LINC00504:9	NKX6-2	MA0675.1	1299	1306	ATAATTAA	LINE/L1
LINC00504:9	NKX6-2	MA0675.1	1299	1306	TTAATTAT	LINE/L1
LINC00504:9	GSX2	MA0893.2	1299	1306	ATAATTAA	LINE/L1
LINC00504:9	GSX2	MA0893.2	1299	1306	TTAATTAT	LINE/L1
LINC00504:9	Lhx4	MA0704.1	1299	1306	ATAATTAA	LINE/L1
LINC00504:9	Lhx4	MA0704.1	1299	1306	TTAATTAT	LINE/L1
LINC00504:9	TLX2	MA1577.1	1299	1306	ATAATTAA	LINE/L1
LINC00504:9	TLX2	MA1577.1	1299	1306	TTAATTAT	LINE/L1
LINC00504:9	Arid3b	MA0601.1	1299	1309	CTATTAATTAT	LINE/L1
LINC00504:9	LMX1B	MA0703.2	1299	1309	CTATTAATTAT	LINE/L1
LINC00504:9	EN1	MA0027.2	1299	1306	ATAATTAA	LINE/L1
LINC00504:9	EN1	MA0027.2	1299	1306	TTAATTAT	LINE/L1
LINC00504:9	Shox2	MA0720.1	1299	1306	ATAATTAA	LINE/L1
LINC00504:9	Shox2	MA0720.1	1299	1306	TTAATTAT	LINE/L1
LINC00504:9	UNCX	MA0721.1	1299	1306	ATAATTAA	LINE/L1
LINC00504:9	UNCX	MA0721.1	1299	1306	TTAATTAT	LINE/L1
LINC00504:9	HOXA7	MA1498.1	1299	1306	ATAATTAA	LINE/L1
LINC00504:9	HOXA7	MA1498.1	1299	1306	TTAATTAT	LINE/L1
LINC00504:9	HOXA1	MA1495.1	1299	1306	ATAATTAA	LINE/L1
LINC00504:9	HOXA1	MA1495.1	1299	1306	TTAATTAT	LINE/L1
LINC00504:9	HOXC4	MA1504.1	1299	1306	ATAATTAA	LINE/L1
LINC00504:9	HOXC4	MA1504.1	1299	1306	TTAATTAT	LINE/L1
LINC00504:9	Lhx8	MA0705.1	1299	1306	ATAATTAA	LINE/L1
LINC00504:9	Lhx8	MA0705.1	1299	1306	TTAATTAT	LINE/L1
LINC00504:9	VAX1	MA0722.1	1299	1306	ATAATTAA	LINE/L1
LINC00504:9	VAX1	MA0722.1	1299	1306	TTAATTAT	LINE/L1
LINC00504:9	BSX	MA0876.1	1299	1306	ATAATTAA	LINE/L1
LINC00504:9	BSX	MA0876.1	1299	1306	TTAATTAT	LINE/L1
LINC00504:9	NKX6-1	MA0674.1	1299	1306	ATAATTAA	LINE/L1
LINC00504:9	NKX6-1	MA0674.1	1299	1306	TTAATTAT	LINE/L1
LINC00504:9	VSX2	MA0726.1	1299	1306	ATAATTAA	LINE/L1
LINC00504:9	VSX2	MA0726.1	1299	1306	TTAATTAT	LINE/L1
LINC00504:9	LHX9	MA0701.2	1299	1306	ATAATTAA	LINE/L1
LINC00504:9	LHX9	MA0701.2	1299	1306	TTAATTAT	LINE/L1
LINC00504:9	LHX1	MA1518.1	1299	1306	ATAATTAA	LINE/L1
LINC00504:9	LHX1	MA1518.1	1299	1306	TTAATTAT	LINE/L1
LINC00504:9	HOXC8	MA1505.1	1299	1306	ATAATTAA	LINE/L1
LINC00504:9	HOXC8	MA1505.1	1299	1306	TTAATTAT	LINE/L1
LINC00504:9	BARX1	MA0875.1	1299	1306	ATAATTAA	LINE/L1
LINC00504:9	BARX1	MA0875.1	1299	1306	TTAATTAT	LINE/L1
LINC00504:9	PRRX2	MA0075.3	1299	1306	ATAATTAA	LINE/L1
LINC00504:9	PRRX2	MA0075.3	1299	1306	TTAATTAT	LINE/L1
LINC00504:9	DRGX	MA1481.1	1299	1306	ATAATTAA	LINE/L1
LINC00504:9	DRGX	MA1481.1	1299	1306	TTAATTAT	LINE/L1
LINC00504:9	HOXB5	MA0904.2	1299	1306	ATAATTAA	LINE/L1
LINC00504:9	HOXB5	MA0904.2	1299	1306	TTAATTAT	LINE/L1
LINC00504:9	HOXB6	MA1500.1	1299	1306	ATAATTAA	LINE/L1
LINC00504:9	HOXB6	MA1500.1	1299	1306	TTAATTAT	LINE/L1
LINC00504:9	Nobox	MA0125.1	1300	1307	TAATTAAT	LINE/L1
LINC00504:9	Arid3b	MA0601.1	1300	1310	TAATTAATAGC	LINE/L1
LINC00504:9	Isl1	MA1608.1	1301	1311	AGCTATTAATT	LINE/L1
LINC00504:9	HOXD9	MA0913.2	1301	1310	GCTATTAATT	LINE/L1
LINC00504:9	HOXA10	MA0899.1	1301	1311	AGCTATTAATT	LINE/L1
LINC00504:9	HOXA6	MA1497.1	1302	1311	AGCTATTAAT	LINE/L1
LINC00504:9	MNX1	MA0707.1	1302	1311	AGCTATTAAT	LINE/L1
LINC00504:9	EVX2	MA0888.1	1302	1311	AGCTATTAAT	LINE/L1
LINC00504:9	GSC2	MA0891.1	1302	1311	ATTAATAGCT	LINE/L1
LINC00504:9	EN2	MA0642.1	1302	1311	AGCTATTAAT	LINE/L1
LINC00504:9	GSX1	MA0892.1	1302	1311	AGCTATTAAT	LINE/L1
LINC00504:9	HOXB3	MA0903.1	1302	1311	AGCTATTAAT	LINE/L1
LINC00504:9	ESX1	MA0644.1	1302	1311	AGCTATTAAT	LINE/L1
LINC00504:9	NKX6-3	MA1530.1	1302	1310	GCTATTAAT	LINE/L1
LINC00504:9	Arid3a	MA0151.1	1302	1307	ATTAAT	LINE/L1
LINC00504:9	Arid3a	MA0151.1	1302	1307	ATTAAT	LINE/L1
LINC00504:9	MIXL1	MA0662.1	1302	1311	AGCTATTAAT	LINE/L1
LINC00504:9	EVX1	MA0887.1	1302	1311	AGCTATTAAT	LINE/L1
LINC00504:9	ALX3	MA0634.1	1302	1311	AGCTATTAAT	LINE/L1
LINC00504:9	GSC	MA0648.1	1302	1311	ATTAATAGCT	LINE/L1
LINC00504:9	VENTX	MA0724.1	1303	1311	AGCTATTAA	LINE/L1
LINC00504:9	DLX6	MA0882.1	1303	1310	GCTATTAA	LINE/L1
LINC00504:9	HOXB2	MA0902.2	1303	1310	GCTATTAA	LINE/L1
LINC00504:9	Dlx4	MA0881.1	1303	1310	GCTATTAA	LINE/L1
LINC00504:9	RAX2	MA0717.1	1303	1310	GCTATTAA	LINE/L1
LINC00504:9	HOXD8	MA0910.2	1303	1310	GCTATTAA	LINE/L1
LINC00504:9	HOXA5	MA0158.2	1303	1310	GCTATTAA	LINE/L1
LINC00504:9	HOXB8	MA1502.1	1303	1310	GCTATTAA	LINE/L1
LINC00504:9	PRRX1	MA0716.1	1303	1310	GCTATTAA	LINE/L1
LINC00504:9	SHOX	MA0630.1	1303	1310	TTAATAGC	LINE/L1
LINC00504:9	BARX2	MA1471.1	1303	1314	GTAAGCTATTAA	LINE/L1
LINC00504:9	Dlx2	MA0885.1	1303	1310	GCTATTAA	LINE/L1
LINC00504:9	HOXD4	MA1507.1	1303	1310	GCTATTAA	LINE/L1
LINC00504:9	HOXA4	MA1496.1	1303	1310	GCTATTAA	LINE/L1
LINC00504:9	PDX1	MA0132.2	1303	1310	GCTATTAA	LINE/L1
LINC00504:9	Dlx3	MA0880.1	1303	1310	GCTATTAA	LINE/L1
LINC00504:9	NKX6-2	MA0675.1	1303	1310	GCTATTAA	LINE/L1
LINC00504:9	GSX2	MA0893.2	1303	1310	GCTATTAA	LINE/L1
LINC00504:9	Lhx4	MA0704.1	1303	1310	GCTATTAA	LINE/L1
LINC00504:9	UNCX	MA0721.1	1303	1310	GCTATTAA	LINE/L1
LINC00504:9	HOXA7	MA1498.1	1303	1310	GCTATTAA	LINE/L1
LINC00504:9	HOXC4	MA1504.1	1303	1310	GCTATTAA	LINE/L1
LINC00504:9	BSX	MA0876.1	1303	1310	GCTATTAA	LINE/L1
LINC00504:9	NKX6-1	MA0674.1	1303	1310	GCTATTAA	LINE/L1
LINC00504:9	LHX1	MA1518.1	1303	1310	GCTATTAA	LINE/L1
LINC00504:9	HOXC8	MA1505.1	1303	1310	GCTATTAA	LINE/L1
LINC00504:9	BARX1	MA0875.1	1303	1310	GCTATTAA	LINE/L1
LINC00504:9	HOXB6	MA1500.1	1303	1310	TTAATAGC	LINE/L1
LINC00504:9	Nobox	MA0125.1	1304	1311	TAATAGCT	LINE/L1
LINC00504:9	NFYC	MA1644.1	1312	1322	TACCAATGAAA	LINE/L1
LINC00504:9	NFYA	MA0060.3	1312	1322	TACCAATGAAA	LINE/L1
LINC00504:9	SOX18	MA1563.1	1313	1320	ACCAATGA	LINE/L1
LINC00504:9	MNX1	MA0707.1	1313	1322	ACCAATGAAA	LINE/L1
LINC00504:9	EN2	MA0642.1	1313	1322	ACCAATGAAA	LINE/L1
LINC00504:9	LBX2	MA0699.1	1313	1322	ACCAATGAAA	LINE/L1
LINC00504:9	ESX1	MA0644.1	1313	1322	ACCAATGAAA	LINE/L1
LINC00504:9	MIXL1	MA0662.1	1313	1322	ACCAATGAAA	LINE/L1
LINC00504:9	HOXA10	MA0899.1	1313	1323	ACCAATGAAAA	LINE/L1
LINC00504:9	HOXB2	MA0902.2	1314	1321	CCAATGAA	LINE/L1
LINC00504:9	RAX2	MA0717.1	1314	1321	CCAATGAA	LINE/L1
LINC00504:9	HOXD8	MA0910.2	1314	1321	CCAATGAA	LINE/L1
LINC00504:9	HOXB8	MA1502.1	1314	1321	CCAATGAA	LINE/L1
LINC00504:9	PRRX1	MA0716.1	1314	1321	CCAATGAA	LINE/L1
LINC00504:9	VAX2	MA0723.1	1314	1321	CCAATGAA	LINE/L1
LINC00504:9	MSX1	MA0666.1	1314	1321	CCAATGAA	LINE/L1
LINC00504:9	NKX6-2	MA0675.1	1314	1321	CCAATGAA	LINE/L1
LINC00504:9	EN1	MA0027.2	1314	1321	CCAATGAA	LINE/L1
LINC00504:9	UNCX	MA0721.1	1314	1321	CCAATGAA	LINE/L1
LINC00504:9	HOXA7	MA1498.1	1314	1321	CCAATGAA	LINE/L1
LINC00504:9	LHX1	MA1518.1	1314	1321	CCAATGAA	LINE/L1
LINC00504:9	HOXC8	MA1505.1	1314	1321	CCAATGAA	LINE/L1
LINC00504:9	HOXC8	MA1505.1	1314	1321	TTCATTGG	LINE/L1
LINC00504:9	POU5F1	MA1115.1	1315	1325	CAATGAAAAAA	LINE/L1
LINC00504:9	ZNF384	MA1125.1	1316	1327	AATGAAAAAAAG	LINE/L1
LINC00504:9	ZNF384	MA1125.1	1317	1328	ATGAAAAAAAGT	LINE/L1
LINC00504:9	Arid3a	MA0151.1	1317	1322	ATGAAA	LINE/L1
LINC00504:9	HNF4G	MA0484.2	1321	1333	AAAAAAGTCCAGG	LINE/L1
LINC00504:9	HNF4A	MA0114.4	1321	1333	AAAAAAGTCCAGG	LINE/L1
LINC00504:9	HLTF	MA0109.1	1321	1330	GGACTTTTTT	LINE/L1
LINC00504:9	NEUROG2(var.2)	MA1642.1	1332	1344	GGACCAGATGGAT	LINE/L1
LINC00504:9	Hand1::Tcf3	MA0092.1	1332	1341	CATCTGGTCC	LINE/L1
LINC00504:9	TWIST1	MA1123.2	1332	1344	GGACCAGATGGAT	LINE/L1
LINC00504:9	TAL1::TCF3	MA0091.1	1332	1343	GGACCAGATGGA	LINE/L1
LINC00504:9	NEUROD1	MA1109.1	1333	1345	GACCAGATGGATT	LINE/L1
LINC00504:9	Ptf1a	MA1618.1	1333	1345	GACCAGATGGATT	LINE/L1
LINC00504:9	MSGN1	MA1524.1	1333	1344	GACCAGATGGAT	LINE/L1
LINC00504:9	MSGN1	MA1524.1	1333	1344	ATCCATCTGGTC	LINE/L1
LINC00504:9	TAL1::TCF3	MA0091.1	1334	1345	AATCCATCTGGT	LINE/L1
LINC00504:9	Atoh1	MA0461.2	1334	1343	ACCAGATGGA	LINE/L1
LINC00504:9	Tcf12	MA0521.1	1334	1344	ACCAGATGGAT	LINE/L1
LINC00504:9	ASCL1	MA1100.2	1334	1343	ACCAGATGGA	LINE/L1
LINC00504:9	ASCL1	MA1100.2	1334	1343	TCCATCTGGT	LINE/L1
LINC00504:9	BHLHA15(var.2)	MA1472.1	1334	1343	ACCAGATGGA	LINE/L1
LINC00504:9	BHLHA15(var.2)	MA1472.1	1334	1343	TCCATCTGGT	LINE/L1
LINC00504:9	FIGLA	MA0820.1	1334	1343	TCCATCTGGT	LINE/L1
LINC00504:9	Twist2	MA0633.1	1334	1343	ACCAGATGGA	LINE/L1
LINC00504:9	Twist2	MA0633.1	1334	1343	TCCATCTGGT	LINE/L1
LINC00504:9	HAND2	MA1638.1	1334	1343	ACCAGATGGA	LINE/L1
LINC00504:9	ATOH7	MA1468.1	1334	1343	ACCAGATGGA	LINE/L1
LINC00504:9	ATOH7	MA1468.1	1334	1343	TCCATCTGGT	LINE/L1
LINC00504:9	TFAP4(var.2)	MA1570.1	1334	1343	ACCAGATGGA	LINE/L1
LINC00504:9	TFAP4(var.2)	MA1570.1	1334	1343	TCCATCTGGT	LINE/L1
LINC00504:9	Bhlha15	MA0607.1	1335	1342	CCAGATGG	LINE/L1
LINC00504:9	Bhlha15	MA0607.1	1335	1342	CCATCTGG	LINE/L1
LINC00504:9	HLTF	MA0109.1	1335	1344	ATCCATCTGG	LINE/L1
LINC00504:9	CUX1	MA0754.1	1337	1346	GAATCCATCT	LINE/L1
LINC00504:9	CUX2	MA0755.1	1337	1346	GAATCCATCT	LINE/L1
LINC00504:9	RHOXF1	MA0719.1	1340	1347	TGAATCCA	LINE/L1
LINC00504:9	Rhox11	MA0629.1	1340	1356	ATTTGGCTGTGAATCCA	LINE/L1
LINC00504:9	NFIX	MA0671.1	1347	1355	ACAGCCAAA	LINE/L1
LINC00504:9	PAX4	MA0068.2	1352	1359	CAAATTCT	LINE/L1
LINC00504:9	PAX4	MA0068.2	1352	1359	AGAATTTG	LINE/L1
LINC00504:9	Hand1::Tcf3	MA0092.1	1358	1367	CCTCTGGTAG	LINE/L1
LINC00504:9	HLTF	MA0109.1	1361	1370	GTACCTCTGG	LINE/L1
LINC00504:9	DMRTA2	MA1478.1	1362	1373	CAGAGGTACATG	LINE/L1
LINC00504:9	DMRT3	MA0610.1	1363	1373	CATGTACCTCT	LINE/L1
LINC00504:9	HLTF	MA0109.1	1367	1376	GTACATGGAG	LINE/L1
LINC00504:9	HLTF	MA0109.1	1367	1376	CTCCATGTAC	LINE/L1
LINC00504:9	ZNF263	MA0528.2	1369	1380	ACATGGAGGAGC	LINE/L1
LINC00504:9	Hand1::Tcf3	MA0092.1	1377	1386	GAGCTGGTAC	LINE/L1
LINC00504:9	Hic1	MA0739.1	1378	1386	GTACCAGCT	LINE/L1
LINC00504:9	Spz1	MA0111.1	1379	1389	ATGGTACCAGC	LINE/L1
LINC00504:9	TEAD2	MA1121.1	1384	1396	TACCATTCCTTCT	LINE/L1
LINC00504:9	TEAD4	MA0809.2	1384	1395	TACCATTCCTTC	LINE/L1
LINC00504:9	NFATC3	MA0625.1	1386	1395	CCATTCCTTC	LINE/L1
LINC00504:9	ELF5	MA0136.2	1386	1396	AGAAGGAATGG	LINE/L1
LINC00504:9	NFATC1	MA0624.1	1386	1395	CCATTCCTTC	LINE/L1
LINC00504:9	TEAD3	MA0808.1	1386	1393	CCATTCCT	LINE/L1
LINC00504:9	NFATC4	MA1525.1	1386	1395	GAAGGAATGG	LINE/L1
LINC00504:9	OSR2	MA1646.1	1389	1400	TTTCAGAAGGAA	LINE/L1
LINC00504:9	HLTF	MA0109.1	1389	1398	TTCCTTCTGA	LINE/L1
LINC00504:9	NFATC3	MA0625.1	1401	1410	CTATTCCAAT	LINE/L1
LINC00504:9	NFATC1	MA0624.1	1401	1410	CTATTCCAAT	LINE/L1
LINC00504:9	NFATC4	MA1525.1	1401	1410	ATTGGAATAG	LINE/L1
LINC00504:9	NFATC2	MA0152.1	1402	1408	TATTCCA	LINE/L1
LINC00504:9	LIN54	MA0619.1	1402	1410	ATTGGAATA	LINE/L1
LINC00504:9	NFYC	MA1644.1	1404	1414	TTCCAATCAAT	LINE/L1
LINC00504:9	ONECUT2	MA0756.1	1404	1417	TTCCAATCAATAGA	LINE/L1
LINC00504:9	NFYA	MA0060.3	1404	1414	TTCCAATCAAT	LINE/L1
LINC00504:9	ONECUT3	MA0757.1	1404	1417	TTCCAATCAATAGA	LINE/L1
LINC00504:9	ONECUT1	MA0679.2	1404	1419	TTCCAATCAATAGAAA	LINE/L1
LINC00504:9	MNX1	MA0707.1	1405	1414	TCCAATCAAT	LINE/L1
LINC00504:9	EN2	MA0642.1	1405	1414	TCCAATCAAT	LINE/L1
LINC00504:9	LBX2	MA0699.1	1405	1414	TCCAATCAAT	LINE/L1
LINC00504:9	ESX1	MA0644.1	1405	1414	TCCAATCAAT	LINE/L1
LINC00504:9	MIXL1	MA0662.1	1405	1414	TCCAATCAAT	LINE/L1
LINC00504:9	ALX3	MA0634.1	1405	1414	TCCAATCAAT	LINE/L1
LINC00504:9	HOXB2	MA0902.2	1406	1413	CCAATCAA	LINE/L1
LINC00504:9	RAX2	MA0717.1	1406	1413	CCAATCAA	LINE/L1
LINC00504:9	PRRX1	MA0716.1	1406	1413	CCAATCAA	LINE/L1
LINC00504:9	MSX1	MA0666.1	1406	1413	CCAATCAA	LINE/L1
LINC00504:9	NKX6-2	MA0675.1	1406	1413	CCAATCAA	LINE/L1
LINC00504:9	EN1	MA0027.2	1406	1413	CCAATCAA	LINE/L1
LINC00504:9	UNCX	MA0721.1	1406	1413	CCAATCAA	LINE/L1
LINC00504:9	HOXA7	MA1498.1	1406	1413	CCAATCAA	LINE/L1
LINC00504:9	Dux	MA0611.1	1406	1413	CCAATCAA	LINE/L1
LINC00504:9	Lhx8	MA0705.1	1406	1413	CCAATCAA	LINE/L1
LINC00504:9	LHX1	MA1518.1	1406	1413	CCAATCAA	LINE/L1
LINC00504:9	CUX1	MA0754.1	1407	1416	CAATCAATAG	LINE/L1
LINC00504:9	CUX2	MA0755.1	1407	1416	CAATCAATAG	LINE/L1
LINC00504:9	SOX9	MA0077.1	1408	1416	CTATTGATT	LINE/L1
LINC00504:9	Arid3a	MA0151.1	1409	1414	ATCAAT	LINE/L1
LINC00504:9	NFAT5	MA0606.1	1412	1421	TTTTTCTATT	LINE/L1
LINC00504:9	HLTF	MA0109.1	1416	1425	CCTCTTTTTC	LINE/L1
LINC00504:9	HLTF	MA0109.1	1419	1428	TTCCCTCTTT	LINE/L1
LINC00504:9	ELF5	MA0136.2	1421	1431	AGAGGGAATCC	LINE/L1
LINC00504:9	HIC2	MA0738.1	1421	1429	ATTCCCTCT	LINE/L1
LINC00504:9	THAP1	MA0597.1	1421	1429	ATTCCCTCT	LINE/L1
LINC00504:9	NFATC3	MA0625.1	1422	1431	GGATTCCCTC	LINE/L1
LINC00504:9	NFATC1	MA0624.1	1422	1431	GGATTCCCTC	LINE/L1
LINC00504:9	NFATC4	MA1525.1	1422	1431	GAGGGAATCC	LINE/L1
LINC00504:9	TEAD3	MA0808.1	1424	1431	GGATTCCC	LINE/L1
LINC00504:9	RHOXF1	MA0719.1	1425	1432	GGAATCCT	LINE/L1
LINC00504:9	REL	MA0101.1	1425	1434	GGAGGATTCC	LINE/L1
LINC00504:9	ZNF263	MA0528.2	1427	1438	TTAGGGAGGATT	LINE/L1
LINC00504:9	THAP1	MA0597.1	1430	1438	CCTCCCTAA	LINE/L1
LINC00504:9	FOSL1::JUNB	MA1137.1	1433	1445	AAATGAATTAGGG	LINE/L1
LINC00504:9	ARGFX	MA1463.1	1434	1443	CCTAATTCAT	LINE/L1
LINC00504:9	HOXA6	MA1497.1	1434	1443	ATGAATTAGG	LINE/L1
LINC00504:9	MNX1	MA0707.1	1434	1443	ATGAATTAGG	LINE/L1
LINC00504:9	EVX2	MA0888.1	1434	1443	ATGAATTAGG	LINE/L1
LINC00504:9	GSC2	MA0891.1	1434	1443	CCTAATTCAT	LINE/L1
LINC00504:9	EN2	MA0642.1	1434	1443	ATGAATTAGG	LINE/L1
LINC00504:9	LBX2	MA0699.1	1434	1443	ATGAATTAGG	LINE/L1
LINC00504:9	RAX	MA0718.1	1434	1443	ATGAATTAGG	LINE/L1
LINC00504:9	GBX1	MA0889.1	1434	1443	ATGAATTAGG	LINE/L1
LINC00504:9	GSX1	MA0892.1	1434	1443	ATGAATTAGG	LINE/L1
LINC00504:9	HOXB3	MA0903.1	1434	1443	ATGAATTAGG	LINE/L1
LINC00504:9	ESX1	MA0644.1	1434	1443	ATGAATTAGG	LINE/L1
LINC00504:9	Dlx1	MA0879.1	1434	1443	ATGAATTAGG	LINE/L1
LINC00504:9	FOS	MA0476.1	1434	1444	CCTAATTCATT	LINE/L1
LINC00504:9	NOTO	MA0710.1	1434	1443	CCTAATTCAT	LINE/L1
LINC00504:9	NOTO	MA0710.1	1434	1443	ATGAATTAGG	LINE/L1
LINC00504:9	MIXL1	MA0662.1	1434	1443	ATGAATTAGG	LINE/L1
LINC00504:9	HESX1	MA0894.1	1434	1443	CCTAATTCAT	LINE/L1
LINC00504:9	EVX1	MA0887.1	1434	1443	ATGAATTAGG	LINE/L1
LINC00504:9	EMX2	MA0886.1	1434	1443	ATGAATTAGG	LINE/L1
LINC00504:9	ALX3	MA0634.1	1434	1443	ATGAATTAGG	LINE/L1
LINC00504:9	GBX2	MA0890.1	1434	1443	ATGAATTAGG	LINE/L1
LINC00504:9	MEOX2	MA0706.1	1434	1443	ATGAATTAGG	LINE/L1
LINC00504:9	LHX2	MA0700.2	1434	1444	AATGAATTAGG	LINE/L1
LINC00504:9	GSC	MA0648.1	1434	1443	CCTAATTCAT	LINE/L1
LINC00504:9	VENTX	MA0724.1	1435	1443	ATGAATTAG	LINE/L1
LINC00504:9	DLX6	MA0882.1	1435	1442	TGAATTAG	LINE/L1
LINC00504:9	HOXB2	MA0902.2	1435	1442	TGAATTAG	LINE/L1
LINC00504:9	Dlx4	MA0881.1	1435	1442	TGAATTAG	LINE/L1
LINC00504:9	RAX2	MA0717.1	1435	1442	TGAATTAG	LINE/L1
LINC00504:9	ISX	MA0654.1	1435	1442	TGAATTAG	LINE/L1
LINC00504:9	PAX4	MA0068.2	1435	1442	CTAATTCA	LINE/L1
LINC00504:9	PAX4	MA0068.2	1435	1442	TGAATTAG	LINE/L1
LINC00504:9	HOXD8	MA0910.2	1435	1442	TGAATTAG	LINE/L1
LINC00504:9	HOXA5	MA0158.2	1435	1442	TGAATTAG	LINE/L1
LINC00504:9	HOXB8	MA1502.1	1435	1442	TGAATTAG	LINE/L1
LINC00504:9	Msx3	MA0709.1	1435	1442	TGAATTAG	LINE/L1
LINC00504:9	PRRX1	MA0716.1	1435	1442	TGAATTAG	LINE/L1
LINC00504:9	DLX5	MA1476.1	1435	1442	TGAATTAG	LINE/L1
LINC00504:9	SHOX	MA0630.1	1435	1442	CTAATTCA	LINE/L1
LINC00504:9	BARX2	MA1471.1	1435	1446	AAAATGAATTAG	LINE/L1
LINC00504:9	Dlx2	MA0885.1	1435	1442	TGAATTAG	LINE/L1
LINC00504:9	EMX1	MA0612.2	1435	1442	TGAATTAG	LINE/L1
LINC00504:9	VAX2	MA0723.1	1435	1442	TGAATTAG	LINE/L1
LINC00504:9	HOXD4	MA1507.1	1435	1442	TGAATTAG	LINE/L1
LINC00504:9	PDX1	MA0132.2	1435	1442	TGAATTAG	LINE/L1
LINC00504:9	VSX1	MA0725.1	1435	1442	CTAATTCA	LINE/L1
LINC00504:9	VSX1	MA0725.1	1435	1442	TGAATTAG	LINE/L1
LINC00504:9	FOSB::JUNB	MA1135.1	1435	1444	AATGAATTAG	LINE/L1
LINC00504:9	JUN(var.2)	MA0489.1	1435	1448	ATAAAATGAATTAG	LINE/L1
LINC00504:9	HOXB4	MA1499.1	1435	1442	TGAATTAG	LINE/L1
LINC00504:9	Dlx3	MA0880.1	1435	1442	TGAATTAG	LINE/L1
LINC00504:9	LHX5	MA1519.1	1435	1442	TGAATTAG	LINE/L1
LINC00504:9	MSX2	MA0708.1	1435	1442	TGAATTAG	LINE/L1
LINC00504:9	LMX1A	MA0702.2	1435	1442	CTAATTCA	LINE/L1
LINC00504:9	HOXD3	MA0912.2	1435	1442	CTAATTCA	LINE/L1
LINC00504:9	MSX1	MA0666.1	1435	1442	TGAATTAG	LINE/L1
LINC00504:9	NKX6-2	MA0675.1	1435	1442	TGAATTAG	LINE/L1
LINC00504:9	GSX2	MA0893.2	1435	1442	TGAATTAG	LINE/L1
LINC00504:9	Lhx4	MA0704.1	1435	1442	TGAATTAG	LINE/L1
LINC00504:9	TLX2	MA1577.1	1435	1442	TGAATTAG	LINE/L1
LINC00504:9	EN1	MA0027.2	1435	1442	TGAATTAG	LINE/L1
LINC00504:9	Shox2	MA0720.1	1435	1442	TGAATTAG	LINE/L1
LINC00504:9	UNCX	MA0721.1	1435	1442	TGAATTAG	LINE/L1
LINC00504:9	HOXA7	MA1498.1	1435	1442	TGAATTAG	LINE/L1
LINC00504:9	HOXC4	MA1504.1	1435	1442	TGAATTAG	LINE/L1
LINC00504:9	Lhx8	MA0705.1	1435	1442	CTAATTCA	LINE/L1
LINC00504:9	Lhx8	MA0705.1	1435	1442	TGAATTAG	LINE/L1
LINC00504:9	VAX1	MA0722.1	1435	1442	CTAATTCA	LINE/L1
LINC00504:9	VAX1	MA0722.1	1435	1442	TGAATTAG	LINE/L1
LINC00504:9	BSX	MA0876.1	1435	1442	TGAATTAG	LINE/L1
LINC00504:9	VSX2	MA0726.1	1435	1442	CTAATTCA	LINE/L1
LINC00504:9	VSX2	MA0726.1	1435	1442	TGAATTAG	LINE/L1
LINC00504:9	LHX9	MA0701.2	1435	1442	TGAATTAG	LINE/L1
LINC00504:9	LHX1	MA1518.1	1435	1442	TGAATTAG	LINE/L1
LINC00504:9	FOSL1::JUND	MA1142.1	1435	1444	AATGAATTAG	LINE/L1
LINC00504:9	HOXC8	MA1505.1	1435	1442	CTAATTCA	LINE/L1
LINC00504:9	HOXC8	MA1505.1	1435	1442	TGAATTAG	LINE/L1
LINC00504:9	PITX2	MA1547.1	1435	1442	CTAATTCA	LINE/L1
LINC00504:9	BARX1	MA0875.1	1435	1442	TGAATTAG	LINE/L1
LINC00504:9	FOSL2::JUNB	MA1138.1	1435	1444	AATGAATTAG	LINE/L1
LINC00504:9	PRRX2	MA0075.3	1435	1442	TGAATTAG	LINE/L1
LINC00504:9	DRGX	MA1481.1	1435	1442	TGAATTAG	LINE/L1
LINC00504:9	HOXB6	MA1500.1	1435	1442	CTAATTCA	LINE/L1
LINC00504:9	Nobox	MA0125.1	1436	1443	TAATTCAT	LINE/L1
LINC00504:9	TBP	MA0108.2	1436	1450	TCATAAAATGAATTA	LINE/L1
LINC00504:9	PROP1	MA0715.1	1436	1446	AAAATGAATTA	LINE/L1
LINC00504:9	PAX3	MA0780.1	1436	1445	AAATGAATTA	LINE/L1
LINC00504:9	PAX7	MA0680.1	1436	1445	AAATGAATTA	LINE/L1
LINC00504:9	PHOX2A	MA0713.1	1436	1446	AAAATGAATTA	LINE/L1
LINC00504:9	Arid3a	MA0151.1	1438	1443	ATGAAT	LINE/L1
LINC00504:9	MIXL1	MA0662.1	1438	1447	TAAAATGAAT	LINE/L1
LINC00504:9	HLTF	MA0109.1	1438	1447	ATTCATTTTA	LINE/L1
LINC00504:9	LHX1	MA1518.1	1439	1446	AAAATGAA	LINE/L1
LINC00504:9	Hoxa11	MA0911.1	1441	1452	CCTCATAAAATG	LINE/L1
LINC00504:9	HOXD12	MA0873.1	1442	1452	CCTCATAAAAT	LINE/L1
LINC00504:9	CDX4	MA1473.1	1442	1452	CCTCATAAAAT	LINE/L1
LINC00504:9	HOXC10	MA0905.1	1442	1451	CTCATAAAAT	LINE/L1
LINC00504:9	HOXC13	MA0907.1	1442	1452	CCTCATAAAAT	LINE/L1
LINC00504:9	HOXC11	MA0651.1	1442	1452	CCTCATAAAAT	LINE/L1
LINC00504:9	HOXD10	MA1506.1	1442	1452	CCTCATAAAAT	LINE/L1
LINC00504:9	HOXA9	MA0594.2	1442	1451	CTCATAAAAT	LINE/L1
LINC00504:9	HOXD9	MA0913.2	1442	1451	CTCATAAAAT	LINE/L1
LINC00504:9	HOXB9	MA1503.1	1442	1451	CTCATAAAAT	LINE/L1
LINC00504:9	HOXC9	MA0485.2	1442	1451	CTCATAAAAT	LINE/L1
LINC00504:9	HOXA10	MA0899.1	1442	1452	CCTCATAAAAT	LINE/L1
LINC00504:9	HOXD11	MA0908.1	1442	1451	CTCATAAAAT	LINE/L1
LINC00504:9	HOXA6	MA1497.1	1443	1452	CCTCATAAAA	LINE/L1
LINC00504:9	Arid3a	MA0151.1	1443	1448	ATAAAA	LINE/L1
LINC00504:9	MEOX2	MA0706.1	1443	1452	CCTCATAAAA	LINE/L1
LINC00504:9	NKX6-2	MA0675.1	1444	1451	CTCATAAA	LINE/L1
LINC00504:9	HOXA1	MA1495.1	1444	1451	TTTATGAG	LINE/L1
LINC00504:9	LHX1	MA1518.1	1444	1451	TTTATGAG	LINE/L1
LINC00504:9	LHX1	MA1518.1	1444	1451	CTCATAAA	LINE/L1
LINC00504:9	JUN	MA0488.1	1444	1456	TTTATGAGGCCAG	LINE/L1
LINC00504:9	Plagl1	MA1615.1	1445	1457	TTATGAGGCCAGC	LINE/L1
LINC00504:9	NFIX	MA0671.1	1449	1457	GAGGCCAGC	LINE/L1
LINC00504:9	Zfx	MA0146.2	1449	1462	ATGATGCTGGCCTC	LINE/L1
LINC00504:9	NR4A2	MA0160.1	1449	1456	GAGGCCAG	LINE/L1
LINC00504:9	LHX1	MA1518.1	1455	1462	AGCATCAT	LINE/L1
LINC00504:9	DPRX	MA1480.1	1456	1465	GCATCATCCT	LINE/L1
LINC00504:9	RHOXF1	MA0719.1	1458	1465	ATCATCCT	LINE/L1
LINC00504:9	LHX1	MA1518.1	1458	1465	AGGATGAT	LINE/L1
LINC00504:9	Six3	MA0631.1	1460	1476	GCTTTGGTATCAGGATG	LINE/L1
LINC00504:9	DMRT3	MA0610.1	1463	1473	TTGGTATCAGG	LINE/L1
LINC00504:9	LHX1	MA1518.1	1464	1471	GGTATCAG	LINE/L1
LINC00504:9	GATA3	MA0037.3	1465	1472	TGATACCA	LINE/L1
LINC00504:9	Prdm15	MA1616.1	1469	1483	ACCAAAGCCTGGCAG	LINE/L1
LINC00504:9	RHOXF1	MA0719.1	1471	1478	CAAAGCCT	LINE/L1
LINC00504:9	Hand1::Tcf3	MA0092.1	1474	1483	AGCCTGGCAG	LINE/L1
LINC00504:9	Hic1	MA0739.1	1475	1483	CTGCCAGGC	LINE/L1
LINC00504:9	HIC2	MA0738.1	1475	1483	CTGCCAGGC	LINE/L1
LINC00504:9	THAP1	MA0597.1	1475	1483	CTGCCAGGC	LINE/L1
LINC00504:9	NFIX	MA0671.1	1476	1484	TCTGCCAGG	LINE/L1
LINC00504:9	DMRTA2	MA1478.1	1481	1492	CAGAGACACAAC	LINE/L1
LINC00504:9	TBX3	MA1566.1	1483	1492	GTTGTGTCTC	LINE/L1
LINC00504:9	MEIS1	MA0498.2	1483	1489	GAGACAC	LINE/L1
LINC00504:9	SRY	MA0084.1	1484	1492	AGACACAAC	LINE/L1
LINC00504:9	SOX15	MA1152.1	1485	1494	TGGTTGTGTC	LINE/L1
LINC00504:9	HLTF	MA0109.1	1493	1502	ATTCTTTTTG	LINE/L1
LINC00504:9	Arid5a	MA0602.1	1509	1522	CCAATATCCTTGAT	LINE/L1
LINC00504:9	RHOXF1	MA0719.1	1511	1518	AATATCCT	LINE/L1
LINC00504:9	GATA1::TAL1	MA0140.2	1511	1528	AATATCCTTGATGAACAC	LINE/L1
LINC00504:9	NR5A1	MA1540.1	1512	1522	ATCAAGGATAT	LINE/L1
LINC00504:9	HLTF	MA0109.1	1514	1523	ATCCTTGATG	LINE/L1
LINC00504:9	HOXC10	MA0905.1	1516	1525	TTCATCAAGG	LINE/L1
LINC00504:9	Pax2	MA0067.1	1516	1523	CATCAAGG	LINE/L1
LINC00504:9	Arid3a	MA0151.1	1517	1522	ATCAAG	LINE/L1
LINC00504:9	MEOX2	MA0706.1	1517	1526	CTTGATGAAC	LINE/L1
LINC00504:9	MEOX2	MA0706.1	1517	1526	GTTCATCAAG	LINE/L1
LINC00504:9	NKX6-2	MA0675.1	1518	1525	TTCATCAA	LINE/L1
LINC00504:9	HOXA1	MA1495.1	1518	1525	TTGATGAA	LINE/L1
LINC00504:9	HOXA1	MA1495.1	1518	1525	TTCATCAA	LINE/L1
LINC00504:9	LHX1	MA1518.1	1518	1525	TTGATGAA	LINE/L1
LINC00504:9	LHX1	MA1518.1	1518	1525	TTCATCAA	LINE/L1
LINC00504:9	Arid3a	MA0151.1	1521	1526	ATGAAC	LINE/L1
LINC00504:9	Foxj2	MA0614.1	1521	1528	ATGAACAC	LINE/L1
LINC00504:9	TBX3	MA1566.1	1522	1531	TCAGTGTTCA	LINE/L1
LINC00504:9	VDR	MA0693.2	1522	1529	AGTGTTCA	LINE/L1
LINC00504:9	SOX18	MA1563.1	1524	1531	AACACTGA	LINE/L1
LINC00504:9	CEBPG(var.2)	MA1636.1	1526	1540	CACTGATGCAAAAAT	LINE/L1
LINC00504:9	ATF4	MA0833.2	1526	1539	CACTGATGCAAAAA	LINE/L1
LINC00504:9	FOSL1::JUND	MA1142.1	1527	1536	ACTGATGCAA	LINE/L1
LINC00504:9	POU2F3	MA0627.2	1528	1540	CTGATGCAAAAAT	LINE/L1
LINC00504:9	LHX1	MA1518.1	1528	1535	TGCATCAG	LINE/L1
LINC00504:9	POU5F1	MA1115.1	1529	1539	TGATGCAAAAA	LINE/L1
LINC00504:9	POU2F2	MA0507.1	1529	1541	GATTTTTGCATCA	LINE/L1
LINC00504:9	POU5F1B	MA0792.1	1530	1538	GATGCAAAA	LINE/L1
LINC00504:9	RHOXF1	MA0719.1	1536	1543	AAAATCCT	LINE/L1
LINC00504:9	HOXB13	MA0901.2	1541	1554	CCTCAATAAAATAC	LINE/L1
LINC00504:9	CDX2	MA0465.2	1541	1552	CCTCAATAAAAT	LINE/L1
LINC00504:9	MNX1	MA0707.1	1542	1551	CTCAATAAAA	LINE/L1
LINC00504:9	EN2	MA0642.1	1542	1551	CTCAATAAAA	LINE/L1
LINC00504:9	LBX2	MA0699.1	1542	1551	CTCAATAAAA	LINE/L1
LINC00504:9	CDX4	MA1473.1	1542	1552	CTCAATAAAAT	LINE/L1
LINC00504:9	ESX1	MA0644.1	1542	1551	CTCAATAAAA	LINE/L1
LINC00504:9	MIXL1	MA0662.1	1542	1551	CTCAATAAAA	LINE/L1
LINC00504:9	CDX1	MA0878.2	1542	1552	CTCAATAAAAT	LINE/L1
LINC00504:9	HOXA10	MA0899.1	1542	1552	CTCAATAAAAT	LINE/L1
LINC00504:9	HOXA13	MA0650.2	1542	1552	CTCAATAAAAT	LINE/L1
LINC00504:9	HOXD13	MA0909.2	1542	1552	CTCAATAAAAT	LINE/L1
LINC00504:9	HOXB2	MA0902.2	1543	1550	TCAATAAA	LINE/L1
LINC00504:9	RAX2	MA0717.1	1543	1550	TCAATAAA	LINE/L1
LINC00504:9	HOXB8	MA1502.1	1543	1550	TCAATAAA	LINE/L1
LINC00504:9	PRRX1	MA0716.1	1543	1550	TCAATAAA	LINE/L1
LINC00504:9	MSX1	MA0666.1	1543	1550	TCAATAAA	LINE/L1
LINC00504:9	NKX6-2	MA0675.1	1543	1550	TCAATAAA	LINE/L1
LINC00504:9	EN1	MA0027.2	1543	1550	TCAATAAA	LINE/L1
LINC00504:9	UNCX	MA0721.1	1543	1550	TCAATAAA	LINE/L1
LINC00504:9	HOXA7	MA1498.1	1543	1550	TCAATAAA	LINE/L1
LINC00504:9	HOXD9	MA0913.2	1543	1552	TCAATAAAAT	LINE/L1
LINC00504:9	LHX1	MA1518.1	1543	1550	TCAATAAA	LINE/L1
LINC00504:9	HOXC8	MA1505.1	1543	1550	TCAATAAA	LINE/L1
LINC00504:9	TBP	MA0108.2	1544	1558	CAATAAAATACTGGC	LINE/L1
LINC00504:9	Arid3a	MA0151.1	1546	1551	ATAAAA	LINE/L1
LINC00504:9	Hand1::Tcf3	MA0092.1	1551	1560	ATACTGGCAA	LINE/L1
LINC00504:9	Hic1	MA0739.1	1552	1560	TTGCCAGTA	LINE/L1
LINC00504:9	HIC2	MA0738.1	1552	1560	TTGCCAGTA	LINE/L1
LINC00504:9	THAP1	MA0597.1	1552	1560	TTGCCAGTA	LINE/L1
LINC00504:9	NFIX	MA0671.1	1553	1561	TTTGCCAGT	LINE/L1
LINC00504:9	NFAT5	MA0606.1	1553	1562	GTTTGCCAGT	LINE/L1
LINC00504:9	RHOXF1	MA0719.1	1563	1570	CGAATCCA	LINE/L1
LINC00504:9	Hand1::Tcf3	MA0092.1	1565	1574	TTGCTGGATT	LINE/L1
LINC00504:9	DMRTA2	MA1478.1	1567	1578	TCCAGCAACACA	LINE/L1
LINC00504:9	RFX7	MA1554.1	1568	1576	TGTTGCTGG	LINE/L1
LINC00504:9	TBX6	MA1567.1	1571	1580	GATGTGTTGC	LINE/L1
LINC00504:9	TBX3	MA1566.1	1571	1580	GATGTGTTGC	LINE/L1
LINC00504:9	TCF7L2	MA0523.1	1574	1587	ACACATCAAAAAGC	LINE/L1
LINC00504:9	LHX1	MA1518.1	1575	1582	CACATCAA	LINE/L1
LINC00504:9	Arid3a	MA0151.1	1578	1583	ATCAAA	LINE/L1
LINC00504:9	HLTF	MA0109.1	1580	1589	AAGCTTTTTG	LINE/L1
LINC00504:9	Nr2e3	MA0164.1	1583	1589	AAAGCTT	LINE/L1
LINC00504:9	GATA6	MA1104.2	1583	1595	AAAGCTTATCCAC	LINE/L1
LINC00504:9	GATA4	MA0482.2	1584	1595	AAGCTTATCCAC	LINE/L1
LINC00504:9	Nr2e3	MA0164.1	1584	1590	TAAGCTT	LINE/L1
LINC00504:9	HLTF	MA0109.1	1584	1593	AAGCTTATCC	LINE/L1
LINC00504:9	GATA2	MA0036.3	1585	1595	AGCTTATCCAC	LINE/L1
LINC00504:9	DPRX	MA1480.1	1585	1594	AGCTTATCCA	LINE/L1
LINC00504:9	GATA5	MA0766.2	1585	1594	TGGATAAGCT	LINE/L1
LINC00504:9	GATA3	MA0037.3	1586	1593	GGATAAGC	LINE/L1
LINC00504:9	RHOXF1	MA0719.1	1587	1594	CTTATCCA	LINE/L1
LINC00504:9	LHX1	MA1518.1	1587	1594	TGGATAAG	LINE/L1
LINC00504:9	ZNF354C	MA0130.1	1590	1595	ATCCAC	LINE/L1
LINC00504:9	SOX18	MA1563.1	1593	1600	CACCATGA	LINE/L1
LINC00504:9	HOXA7	MA1498.1	1594	1601	ACCATGAT	LINE/L1
LINC00504:9	LHX1	MA1518.1	1594	1601	ACCATGAT	LINE/L1
LINC00504:9	FOSL1::JUNB	MA1137.1	1595	1607	CCATGATTAAGTG	LINE/L1
LINC00504:9	POU6F1(var.2)	MA1549.1	1595	1604	TTAATCATGG	LINE/L1
LINC00504:9	FOS::JUNB	MA1134.1	1595	1606	ACTTAATCATGG	LINE/L1
LINC00504:9	POU6F2	MA0793.1	1595	1604	CCATGATTAA	LINE/L1
LINC00504:9	Pax2	MA0067.1	1595	1602	AATCATGG	LINE/L1
LINC00504:9	HOXA6	MA1497.1	1596	1605	CATGATTAAG	LINE/L1
LINC00504:9	MEOX1	MA0661.1	1596	1605	CATGATTAAG	LINE/L1
LINC00504:9	MEOX1	MA0661.1	1596	1605	CTTAATCATG	LINE/L1
LINC00504:9	LHX6	MA0658.1	1596	1605	CATGATTAAG	LINE/L1
LINC00504:9	LHX6	MA0658.1	1596	1605	CTTAATCATG	LINE/L1
LINC00504:9	MNX1	MA0707.1	1596	1605	CATGATTAAG	LINE/L1
LINC00504:9	MNX1	MA0707.1	1596	1605	CTTAATCATG	LINE/L1
LINC00504:9	EVX2	MA0888.1	1596	1605	CATGATTAAG	LINE/L1
LINC00504:9	GSC2	MA0891.1	1596	1605	CTTAATCATG	LINE/L1
LINC00504:9	EN2	MA0642.1	1596	1605	CATGATTAAG	LINE/L1
LINC00504:9	EN2	MA0642.1	1596	1605	CTTAATCATG	LINE/L1
LINC00504:9	LBX2	MA0699.1	1596	1605	CATGATTAAG	LINE/L1
LINC00504:9	LBX2	MA0699.1	1596	1605	CTTAATCATG	LINE/L1
LINC00504:9	FOSB::JUNB	MA1135.1	1596	1605	CATGATTAAG	LINE/L1
LINC00504:9	GSX1	MA0892.1	1596	1605	CATGATTAAG	LINE/L1
LINC00504:9	FOSL2::JUN	MA1130.1	1596	1607	CACTTAATCATG	LINE/L1
LINC00504:9	HOXB3	MA0903.1	1596	1605	CATGATTAAG	LINE/L1
LINC00504:9	ESX1	MA0644.1	1596	1605	CATGATTAAG	LINE/L1
LINC00504:9	ESX1	MA0644.1	1596	1605	CTTAATCATG	LINE/L1
LINC00504:9	FOS	MA0476.1	1596	1606	ACTTAATCATG	LINE/L1
LINC00504:9	NOTO	MA0710.1	1596	1605	CATGATTAAG	LINE/L1
LINC00504:9	MIXL1	MA0662.1	1596	1605	CATGATTAAG	LINE/L1
LINC00504:9	MIXL1	MA0662.1	1596	1605	CTTAATCATG	LINE/L1
LINC00504:9	EVX1	MA0887.1	1596	1605	CATGATTAAG	LINE/L1
LINC00504:9	EMX2	MA0886.1	1596	1605	CATGATTAAG	LINE/L1
LINC00504:9	ALX3	MA0634.1	1596	1605	CATGATTAAG	LINE/L1
LINC00504:9	ALX3	MA0634.1	1596	1605	CTTAATCATG	LINE/L1
LINC00504:9	FOS::JUN	MA0099.3	1596	1605	CTTAATCATG	LINE/L1
LINC00504:9	FOSL1::JUND	MA1142.1	1596	1605	CATGATTAAG	LINE/L1
LINC00504:9	MEOX2	MA0706.1	1596	1605	CATGATTAAG	LINE/L1
LINC00504:9	MEOX2	MA0706.1	1596	1605	CTTAATCATG	LINE/L1
LINC00504:9	HOXA10	MA0899.1	1596	1606	CATGATTAAGT	LINE/L1
LINC00504:9	GSC	MA0648.1	1596	1605	CTTAATCATG	LINE/L1
LINC00504:9	FOSL2::JUNB	MA1138.1	1596	1605	CATGATTAAG	LINE/L1
LINC00504:9	FOSL2::JUND	MA1144.1	1596	1605	CATGATTAAG	LINE/L1
LINC00504:9	DLX6	MA0882.1	1597	1604	ATGATTAA	LINE/L1
LINC00504:9	HOXB2	MA0902.2	1597	1604	ATGATTAA	LINE/L1
LINC00504:9	HOXB2	MA0902.2	1597	1604	TTAATCAT	LINE/L1
LINC00504:9	HOXA2	MA0900.2	1597	1604	ATGATTAA	LINE/L1
LINC00504:9	Dlx4	MA0881.1	1597	1604	ATGATTAA	LINE/L1
LINC00504:9	RAX2	MA0717.1	1597	1604	ATGATTAA	LINE/L1
LINC00504:9	RAX2	MA0717.1	1597	1604	TTAATCAT	LINE/L1
LINC00504:9	HOXD8	MA0910.2	1597	1604	ATGATTAA	LINE/L1
LINC00504:9	HOXA5	MA0158.2	1597	1604	ATGATTAA	LINE/L1
LINC00504:9	HOXB8	MA1502.1	1597	1604	ATGATTAA	LINE/L1
LINC00504:9	PITX3	MA0714.1	1597	1605	CTTAATCAT	LINE/L1
LINC00504:9	PRRX1	MA0716.1	1597	1604	ATGATTAA	LINE/L1
LINC00504:9	PRRX1	MA0716.1	1597	1604	TTAATCAT	LINE/L1
LINC00504:9	SHOX	MA0630.1	1597	1604	TTAATCAT	LINE/L1
LINC00504:9	Dlx2	MA0885.1	1597	1604	ATGATTAA	LINE/L1
LINC00504:9	VAX2	MA0723.1	1597	1604	TTAATCAT	LINE/L1
LINC00504:9	HOXD4	MA1507.1	1597	1604	ATGATTAA	LINE/L1
LINC00504:9	HOXA4	MA1496.1	1597	1604	ATGATTAA	LINE/L1
LINC00504:9	PDX1	MA0132.2	1597	1604	ATGATTAA	LINE/L1
LINC00504:9	VSX1	MA0725.1	1597	1604	TTAATCAT	LINE/L1
LINC00504:9	DUXA	MA0884.1	1597	1609	CCCACTTAATCAT	LINE/L1
LINC00504:9	HOXB4	MA1499.1	1597	1604	ATGATTAA	LINE/L1
LINC00504:9	OTX1	MA0711.1	1597	1604	TTAATCAT	LINE/L1
LINC00504:9	Dlx3	MA0880.1	1597	1604	ATGATTAA	LINE/L1
LINC00504:9	PITX1	MA0682.2	1597	1604	TTAATCAT	LINE/L1
LINC00504:9	NKX6-3	MA1530.1	1597	1605	ATGATTAAG	LINE/L1
LINC00504:9	NKX6-2	MA0675.1	1597	1604	ATGATTAA	LINE/L1
LINC00504:9	NKX6-2	MA0675.1	1597	1604	TTAATCAT	LINE/L1
LINC00504:9	GSX2	MA0893.2	1597	1604	ATGATTAA	LINE/L1
LINC00504:9	Lhx4	MA0704.1	1597	1604	ATGATTAA	LINE/L1
LINC00504:9	Arid3b	MA0601.1	1597	1607	CACTTAATCAT	LINE/L1
LINC00504:9	EN1	MA0027.2	1597	1604	TTAATCAT	LINE/L1
LINC00504:9	UNCX	MA0721.1	1597	1604	ATGATTAA	LINE/L1
LINC00504:9	UNCX	MA0721.1	1597	1604	TTAATCAT	LINE/L1
LINC00504:9	HOXA7	MA1498.1	1597	1604	ATGATTAA	LINE/L1
LINC00504:9	HOXA1	MA1495.1	1597	1604	ATGATTAA	LINE/L1
LINC00504:9	HOXA1	MA1495.1	1597	1604	TTAATCAT	LINE/L1
LINC00504:9	HOXC4	MA1504.1	1597	1604	ATGATTAA	LINE/L1
LINC00504:9	Dux	MA0611.1	1597	1604	TTAATCAT	LINE/L1
LINC00504:9	Lhx8	MA0705.1	1597	1604	ATGATTAA	LINE/L1
LINC00504:9	Lhx8	MA0705.1	1597	1604	TTAATCAT	LINE/L1
LINC00504:9	VAX1	MA0722.1	1597	1604	TTAATCAT	LINE/L1
LINC00504:9	BSX	MA0876.1	1597	1604	ATGATTAA	LINE/L1
LINC00504:9	NKX6-1	MA0674.1	1597	1604	ATGATTAA	LINE/L1
LINC00504:9	LHX1	MA1518.1	1597	1604	ATGATTAA	LINE/L1
LINC00504:9	LHX1	MA1518.1	1597	1604	TTAATCAT	LINE/L1
LINC00504:9	HOXC8	MA1505.1	1597	1604	ATGATTAA	LINE/L1
LINC00504:9	HOXC8	MA1505.1	1597	1604	TTAATCAT	LINE/L1
LINC00504:9	PITX2	MA1547.1	1597	1604	TTAATCAT	LINE/L1
LINC00504:9	BARX1	MA0875.1	1597	1604	ATGATTAA	LINE/L1
LINC00504:9	DRGX	MA1481.1	1597	1604	ATGATTAA	LINE/L1
LINC00504:9	HOXB5	MA0904.2	1597	1604	ATGATTAA	LINE/L1
LINC00504:9	HOXB5	MA0904.2	1597	1604	TTAATCAT	LINE/L1
LINC00504:9	HOXB6	MA1500.1	1597	1604	TTAATCAT	LINE/L1
LINC00504:9	NKX2-5	MA0063.2	1599	1609	CCCACTTAATC	LINE/L1
LINC00504:9	HLTF	MA0109.1	1599	1608	CCACTTAATC	LINE/L1
LINC00504:9	NKX2-3	MA0672.1	1600	1609	CCCACTTAAT	LINE/L1
LINC00504:9	NKX2-8	MA0673.1	1600	1608	CCACTTAAT	LINE/L1
LINC00504:9	Arid3a	MA0151.1	1600	1605	ATTAAG	LINE/L1
LINC00504:9	BARHL2	MA0635.1	1600	1609	ATTAAGTGGG	LINE/L1
LINC00504:9	Nkx3-2	MA0122.3	1600	1612	AAGCCCACTTAAT	LINE/L1
LINC00504:9	Nkx3-1	MA0124.2	1601	1609	CCCACTTAA	LINE/L1
LINC00504:9	ISL2	MA0914.1	1601	1608	CCACTTAA	LINE/L1
LINC00504:9	BARHL1	MA0877.2	1601	1608	TTAAGTGG	LINE/L1
LINC00504:9	THAP1	MA0597.1	1604	1612	AAGCCCACT	LINE/L1
LINC00504:9	ZNF354C	MA0130.1	1605	1610	GCCCAC	LINE/L1
LINC00504:9	Arid3a	MA0151.1	1610	1615	ATGAAG	LINE/L1
LINC00504:9	RHOXF1	MA0719.1	1611	1618	TTCATCCC	LINE/L1
LINC00504:9	LHX1	MA1518.1	1611	1618	GGGATGAA	LINE/L1
LINC00504:9	Znf423	MA0116.1	1612	1626	GCATCCCAGGGATGA	LINE/L1
LINC00504:9	TEAD3	MA0808.1	1612	1619	TCATCCCT	LINE/L1
LINC00504:9	Hand1::Tcf3	MA0092.1	1615	1624	TCCCTGGGAT	LINE/L1
LINC00504:9	TEAD3	MA0808.1	1619	1626	GCATCCCA	LINE/L1
LINC00504:9	HLTF	MA0109.1	1623	1632	AGCCTTGCAT	LINE/L1
LINC00504:9	NR5A1	MA1540.1	1624	1634	TGCAAGGCTGG	LINE/L1
LINC00504:9	Hand1::Tcf3	MA0092.1	1628	1637	AGGCTGGTTC	LINE/L1
LINC00504:9	VDR	MA0693.2	1631	1638	CTGGTTCA	LINE/L1
LINC00504:9	RHOXF1	MA0719.1	1632	1639	TTGAACCA	LINE/L1
LINC00504:9	NR2C2(var.2)	MA1536.1	1632	1639	TGGTTCAA	LINE/L1
LINC00504:9	Foxj2	MA0614.1	1635	1642	TTCAACAT	LINE/L1
LINC00504:9	Gmeb1	MA0615.1	1636	1652	TGATTTTCGTATGTTGA	LINE/L1
LINC00504:9	Gmeb1	MA0615.1	1637	1653	CAACATACGAAAATCAA	LINE/L1
LINC00504:9	ONECUT2	MA0756.1	1644	1657	CGAAAATCAATAAA	LINE/L1
LINC00504:9	ONECUT3	MA0757.1	1644	1657	CGAAAATCAATAAA	LINE/L1
LINC00504:9	ONECUT1	MA0679.2	1644	1659	CGAAAATCAATAAACG	LINE/L1
LINC00504:9	MIXL1	MA0662.1	1645	1654	GAAAATCAAT	LINE/L1
LINC00504:9	PRRX1	MA0716.1	1646	1653	AAAATCAA	LINE/L1
LINC00504:9	EN1	MA0027.2	1646	1653	AAAATCAA	LINE/L1
LINC00504:9	Dux	MA0611.1	1646	1653	AAAATCAA	LINE/L1
LINC00504:9	FOXC1	MA0032.2	1646	1656	AAAATCAATAA	LINE/L1
LINC00504:9	LHX1	MA1518.1	1646	1653	AAAATCAA	LINE/L1
LINC00504:9	Foxd3	MA0041.1	1647	1658	GTTTATTGATTT	LINE/L1
LINC00504:9	CUX1	MA0754.1	1647	1656	AAATCAATAA	LINE/L1
LINC00504:9	CUX2	MA0755.1	1647	1656	AAATCAATAA	LINE/L1
LINC00504:9	HOXB13	MA0901.2	1648	1661	AATCAATAAACGTA	LINE/L1
LINC00504:9	CDX2	MA0465.2	1648	1659	AATCAATAAACG	LINE/L1
LINC00504:9	HOXA6	MA1497.1	1649	1658	ATCAATAAAC	LINE/L1
LINC00504:9	MNX1	MA0707.1	1649	1658	ATCAATAAAC	LINE/L1
LINC00504:9	EN2	MA0642.1	1649	1658	ATCAATAAAC	LINE/L1
LINC00504:9	LBX2	MA0699.1	1649	1658	ATCAATAAAC	LINE/L1
LINC00504:9	CDX4	MA1473.1	1649	1659	ATCAATAAACG	LINE/L1
LINC00504:9	ESX1	MA0644.1	1649	1658	ATCAATAAAC	LINE/L1
LINC00504:9	Arid3a	MA0151.1	1649	1654	ATCAAT	LINE/L1
LINC00504:9	MIXL1	MA0662.1	1649	1658	ATCAATAAAC	LINE/L1
LINC00504:9	HOXA10	MA0899.1	1649	1659	ATCAATAAACG	LINE/L1
LINC00504:9	HOXA13	MA0650.2	1649	1659	ATCAATAAACG	LINE/L1
LINC00504:9	HOXD13	MA0909.2	1649	1659	ATCAATAAACG	LINE/L1
LINC00504:9	HOXB2	MA0902.2	1650	1657	TCAATAAA	LINE/L1
LINC00504:9	RAX2	MA0717.1	1650	1657	TCAATAAA	LINE/L1
LINC00504:9	HOXB8	MA1502.1	1650	1657	TCAATAAA	LINE/L1
LINC00504:9	PRRX1	MA0716.1	1650	1657	TCAATAAA	LINE/L1
LINC00504:9	MSX1	MA0666.1	1650	1657	TCAATAAA	LINE/L1
LINC00504:9	NKX6-2	MA0675.1	1650	1657	TCAATAAA	LINE/L1
LINC00504:9	EN1	MA0027.2	1650	1657	TCAATAAA	LINE/L1
LINC00504:9	UNCX	MA0721.1	1650	1657	TCAATAAA	LINE/L1
LINC00504:9	HOXA7	MA1498.1	1650	1657	TCAATAAA	LINE/L1
LINC00504:9	HOXD9	MA0913.2	1650	1659	TCAATAAACG	LINE/L1
LINC00504:9	LHX1	MA1518.1	1650	1657	TCAATAAA	LINE/L1
LINC00504:9	HOXC8	MA1505.1	1650	1657	TCAATAAA	LINE/L1
LINC00504:9	Gmeb1	MA0615.1	1650	1666	TGGATTACGTTTATTGA	LINE/L1
LINC00504:9	Gmeb1	MA0615.1	1651	1667	CAATAAACGTAATCCAG	LINE/L1
LINC00504:9	BARHL2	MA0635.1	1652	1661	AATAAACGTA	LINE/L1
LINC00504:9	Foxq1	MA0040.1	1652	1662	TTACGTTTATT	LINE/L1
LINC00504:9	Arid3a	MA0151.1	1653	1658	ATAAAC	LINE/L1
LINC00504:9	BARHL1	MA0877.2	1653	1660	ATAAACGT	LINE/L1
LINC00504:9	HLTF	MA0109.1	1653	1662	TTACGTTTAT	LINE/L1
LINC00504:9	DUXA	MA0884.1	1654	1666	TAAACGTAATCCA	LINE/L1
LINC00504:9	Dmbx1	MA0883.1	1655	1671	TATGCTGGATTACGTTT	LINE/L1
LINC00504:9	GMEB2	MA0862.1	1655	1662	AAACGTAA	LINE/L1
LINC00504:9	GMEB2	MA0862.1	1655	1662	TTACGTTT	LINE/L1
LINC00504:9	HOXA9	MA0594.2	1656	1665	AACGTAATCC	LINE/L1
LINC00504:9	Atf1	MA0604.1	1656	1663	ATTACGTT	LINE/L1
LINC00504:9	OTX2	MA0712.2	1657	1668	GCTGGATTACGT	LINE/L1
LINC00504:9	DPRX	MA1480.1	1657	1666	ACGTAATCCA	LINE/L1
LINC00504:9	EVX2	MA0888.1	1658	1667	CTGGATTACG	LINE/L1
LINC00504:9	GSC2	MA0891.1	1658	1667	CGTAATCCAG	LINE/L1
LINC00504:9	PITX3	MA0714.1	1658	1666	CGTAATCCA	LINE/L1
LINC00504:9	GSX1	MA0892.1	1658	1667	CTGGATTACG	LINE/L1
LINC00504:9	HOXB3	MA0903.1	1658	1667	CTGGATTACG	LINE/L1
LINC00504:9	EVX1	MA0887.1	1658	1667	CTGGATTACG	LINE/L1
LINC00504:9	GSC	MA0648.1	1658	1667	CGTAATCCAG	LINE/L1
LINC00504:9	RHOXF1	MA0719.1	1659	1666	GTAATCCA	LINE/L1
LINC00504:9	SHOX	MA0630.1	1659	1666	GTAATCCA	LINE/L1
LINC00504:9	PDX1	MA0132.2	1659	1666	TGGATTAC	LINE/L1
LINC00504:9	OTX1	MA0711.1	1659	1666	GTAATCCA	LINE/L1
LINC00504:9	PITX1	MA0682.2	1659	1666	GTAATCCA	LINE/L1
LINC00504:9	NKX6-2	MA0675.1	1659	1666	TGGATTAC	LINE/L1
LINC00504:9	Crx	MA0467.1	1659	1669	TGCTGGATTAC	LINE/L1
LINC00504:9	UNCX	MA0721.1	1659	1666	TGGATTAC	LINE/L1
LINC00504:9	HOXA7	MA1498.1	1659	1666	TGGATTAC	LINE/L1
LINC00504:9	BSX	MA0876.1	1659	1666	TGGATTAC	LINE/L1
LINC00504:9	LHX1	MA1518.1	1659	1666	TGGATTAC	LINE/L1
LINC00504:9	PITX2	MA1547.1	1659	1666	GTAATCCA	LINE/L1
LINC00504:9	BARX1	MA0875.1	1659	1666	TGGATTAC	LINE/L1
LINC00504:9	DRGX	MA1481.1	1659	1666	TGGATTAC	LINE/L1
LINC00504:9	Hand1::Tcf3	MA0092.1	1661	1670	ATGCTGGATT	LINE/L1
LINC00504:9	FOXE1	MA1487.1	1665	1679	CAGCATATAAACAGA	LINE/L1
LINC00504:9	HLTF	MA0109.1	1665	1674	CAGCATATAA	LINE/L1
LINC00504:9	Foxj3	MA0851.1	1666	1682	AGCATATAAACAGAACC	LINE/L1
LINC00504:9	FOXF2	MA0030.1	1666	1679	AGCATATAAACAGA	LINE/L1
LINC00504:9	FOXD2	MA0847.2	1666	1678	AGCATATAAACAG	LINE/L1
LINC00504:9	Foxl2	MA1607.1	1666	1679	AGCATATAAACAGA	LINE/L1
LINC00504:9	TBP	MA0108.2	1667	1681	GCATATAAACAGAAC	LINE/L1
LINC00504:9	HOXA10	MA0899.1	1667	1677	GCATATAAACA	LINE/L1
LINC00504:9	FOXC2	MA0846.1	1668	1679	CATATAAACAGA	LINE/L1
LINC00504:9	FOXK1	MA0852.2	1668	1681	CATATAAACAGAAC	LINE/L1
LINC00504:9	FOXC1	MA0032.2	1668	1678	CATATAAACAG	LINE/L1
LINC00504:9	LHX1	MA1518.1	1668	1675	CATATAAA	LINE/L1
LINC00504:9	FOXK2	MA1103.2	1669	1679	ATATAAACAGA	LINE/L1
LINC00504:9	FOXP1	MA0481.3	1669	1679	ATATAAACAGA	LINE/L1
LINC00504:9	TBP	MA0108.2	1669	1683	ATATAAACAGAACCA	LINE/L1
LINC00504:9	Foxf1	MA1606.1	1669	1679	ATATAAACAGA	LINE/L1
LINC00504:9	FOXA1	MA0148.4	1669	1680	ATATAAACAGAA	LINE/L1
LINC00504:9	FOXP2	MA0593.1	1669	1679	ATATAAACAGA	LINE/L1
LINC00504:9	FOXA3	MA1683.1	1669	1679	ATATAAACAGA	LINE/L1
LINC00504:9	BARHL2	MA0635.1	1670	1679	TATAAACAGA	LINE/L1
LINC00504:9	Foxo1	MA0480.1	1670	1680	TTCTGTTTATA	LINE/L1
LINC00504:9	Foxq1	MA0040.1	1670	1680	TTCTGTTTATA	LINE/L1
LINC00504:9	FOXL1	MA0033.2	1671	1677	ATAAACA	LINE/L1
LINC00504:9	FOXD1	MA0031.1	1671	1678	ATAAACAG	LINE/L1
LINC00504:9	FOXO6	MA0849.1	1671	1677	ATAAACA	LINE/L1
LINC00504:9	FOXO4	MA0848.1	1671	1677	ATAAACA	LINE/L1
LINC00504:9	Arid3a	MA0151.1	1671	1676	ATAAAC	LINE/L1
LINC00504:9	Foxj2	MA0614.1	1671	1678	ATAAACAG	LINE/L1
LINC00504:9	BARHL1	MA0877.2	1671	1678	ATAAACAG	LINE/L1
LINC00504:9	FOXP3	MA0850.1	1671	1677	ATAAACA	LINE/L1
LINC00504:9	FOXG1	MA0613.1	1671	1678	ATAAACAG	LINE/L1
LINC00504:9	FOXI1	MA0042.2	1671	1677	ATAAACA	LINE/L1
LINC00504:9	SRY	MA0084.1	1683	1691	AAAGACAAA	LINE/L1
LINC00504:9	Sox3	MA0514.1	1684	1693	TTTTTGTCTT	LINE/L1
LINC00504:9	SOX15	MA1152.1	1684	1693	TTTTTGTCTT	LINE/L1
LINC00504:9	MEIS1	MA0498.2	1684	1690	AAGACAA	LINE/L1
LINC00504:9	Sox6	MA0515.1	1684	1693	TTTTTGTCTT	LINE/L1
LINC00504:9	SOX4	MA0867.2	1685	1694	AGACAAAAAC	LINE/L1
LINC00504:9	RUNX3	MA0684.2	1690	1701	AAAACCACATGA	LINE/L1
LINC00504:9	RUNX2	MA0511.2	1691	1699	AAACCACAT	LINE/L1
LINC00504:9	TWIST1	MA1123.2	1691	1703	AAACCACATGATT	LINE/L1
LINC00504:9	RUNX1	MA0002.2	1691	1701	TCATGTGGTTT	LINE/L1
LINC00504:9	USF2	MA0526.3	1691	1704	TAATCATGTGGTTT	LINE/L1
LINC00504:9	ZNF354C	MA0130.1	1692	1697	AACCAC	LINE/L1
LINC00504:9	MSGN1	MA1524.1	1692	1703	AACCACATGATT	LINE/L1
LINC00504:9	MSGN1	MA1524.1	1692	1703	AATCATGTGGTT	LINE/L1
LINC00504:9	TAL1::TCF3	MA0091.1	1693	1704	TAATCATGTGGT	LINE/L1
LINC00504:9	TFEB	MA0692.1	1693	1702	ACCACATGAT	LINE/L1
LINC00504:9	Atoh1	MA0461.2	1693	1702	ACCACATGAT	LINE/L1
LINC00504:9	Twist2	MA0633.1	1693	1702	ACCACATGAT	LINE/L1
LINC00504:9	Twist2	MA0633.1	1693	1702	ATCATGTGGT	LINE/L1
LINC00504:9	MXI1	MA1108.2	1693	1702	ACCACATGAT	LINE/L1
LINC00504:9	ATOH7	MA1468.1	1693	1702	ACCACATGAT	LINE/L1
LINC00504:9	ATOH7	MA1468.1	1693	1702	ATCATGTGGT	LINE/L1
LINC00504:9	SNAI1	MA1558.1	1693	1702	ATCATGTGGT	LINE/L1
LINC00504:9	Npas2	MA0626.1	1693	1702	ACCACATGAT	LINE/L1
LINC00504:9	TFAP4(var.2)	MA1570.1	1693	1702	ACCACATGAT	LINE/L1
LINC00504:9	TFAP4(var.2)	MA1570.1	1693	1702	ATCATGTGGT	LINE/L1
LINC00504:9	Bhlha15	MA0607.1	1694	1701	CCACATGA	LINE/L1
LINC00504:9	HLTF	MA0109.1	1694	1703	AATCATGTGG	LINE/L1
LINC00504:9	TFE3	MA0831.2	1695	1702	CACATGAT	LINE/L1
LINC00504:9	LHX1	MA1518.1	1695	1702	CACATGAT	LINE/L1
LINC00504:9	POU6F1(var.2)	MA1549.1	1696	1705	ATAATCATGT	LINE/L1
LINC00504:9	POU6F2	MA0793.1	1696	1705	ACATGATTAT	LINE/L1
LINC00504:9	Pax2	MA0067.1	1696	1703	AATCATGT	LINE/L1
LINC00504:9	HOXA6	MA1497.1	1697	1706	CATGATTATC	LINE/L1
LINC00504:9	MEOX1	MA0661.1	1697	1706	CATGATTATC	LINE/L1
LINC00504:9	MEOX1	MA0661.1	1697	1706	GATAATCATG	LINE/L1
LINC00504:9	LHX6	MA0658.1	1697	1706	GATAATCATG	LINE/L1
LINC00504:9	MNX1	MA0707.1	1697	1706	CATGATTATC	LINE/L1
LINC00504:9	MNX1	MA0707.1	1697	1706	GATAATCATG	LINE/L1
LINC00504:9	EVX2	MA0888.1	1697	1706	CATGATTATC	LINE/L1
LINC00504:9	GSC2	MA0891.1	1697	1706	GATAATCATG	LINE/L1
LINC00504:9	EN2	MA0642.1	1697	1706	CATGATTATC	LINE/L1
LINC00504:9	EN2	MA0642.1	1697	1706	GATAATCATG	LINE/L1
LINC00504:9	GSX1	MA0892.1	1697	1706	CATGATTATC	LINE/L1
LINC00504:9	HOXB3	MA0903.1	1697	1706	CATGATTATC	LINE/L1
LINC00504:9	ESX1	MA0644.1	1697	1706	CATGATTATC	LINE/L1
LINC00504:9	ESX1	MA0644.1	1697	1706	GATAATCATG	LINE/L1
LINC00504:9	GATA6	MA1104.2	1697	1709	CATGATTATCTCA	LINE/L1
LINC00504:9	NOTO	MA0710.1	1697	1706	CATGATTATC	LINE/L1
LINC00504:9	MIXL1	MA0662.1	1697	1706	CATGATTATC	LINE/L1
LINC00504:9	MIXL1	MA0662.1	1697	1706	GATAATCATG	LINE/L1
LINC00504:9	EVX1	MA0887.1	1697	1706	CATGATTATC	LINE/L1
LINC00504:9	EMX2	MA0886.1	1697	1706	CATGATTATC	LINE/L1
LINC00504:9	ALX3	MA0634.1	1697	1706	CATGATTATC	LINE/L1
LINC00504:9	MEOX2	MA0706.1	1697	1706	CATGATTATC	LINE/L1
LINC00504:9	MEOX2	MA0706.1	1697	1706	GATAATCATG	LINE/L1
LINC00504:9	GSC	MA0648.1	1697	1706	GATAATCATG	LINE/L1
LINC00504:9	DLX6	MA0882.1	1698	1705	ATGATTAT	LINE/L1
LINC00504:9	HOXB2	MA0902.2	1698	1705	ATGATTAT	LINE/L1
LINC00504:9	HOXB2	MA0902.2	1698	1705	ATAATCAT	LINE/L1
LINC00504:9	HOXA2	MA0900.2	1698	1705	ATGATTAT	LINE/L1
LINC00504:9	Dlx4	MA0881.1	1698	1705	ATGATTAT	LINE/L1
LINC00504:9	RAX2	MA0717.1	1698	1705	ATGATTAT	LINE/L1
LINC00504:9	RAX2	MA0717.1	1698	1705	ATAATCAT	LINE/L1
LINC00504:9	HOXD8	MA0910.2	1698	1705	ATGATTAT	LINE/L1
LINC00504:9	HOXA5	MA0158.2	1698	1705	ATGATTAT	LINE/L1
LINC00504:9	HOXB8	MA1502.1	1698	1705	ATGATTAT	LINE/L1
LINC00504:9	PITX3	MA0714.1	1698	1706	GATAATCAT	LINE/L1
LINC00504:9	PRRX1	MA0716.1	1698	1705	ATGATTAT	LINE/L1
LINC00504:9	PRRX1	MA0716.1	1698	1705	ATAATCAT	LINE/L1
LINC00504:9	SHOX	MA0630.1	1698	1705	ATAATCAT	LINE/L1
LINC00504:9	Dlx2	MA0885.1	1698	1705	ATGATTAT	LINE/L1
LINC00504:9	VAX2	MA0723.1	1698	1705	ATAATCAT	LINE/L1
LINC00504:9	HOXD4	MA1507.1	1698	1705	ATGATTAT	LINE/L1
LINC00504:9	HOXA4	MA1496.1	1698	1705	ATGATTAT	LINE/L1
LINC00504:9	PDX1	MA0132.2	1698	1705	ATGATTAT	LINE/L1
LINC00504:9	DUXA	MA0884.1	1698	1710	TTGAGATAATCAT	LINE/L1
LINC00504:9	HOXB4	MA1499.1	1698	1705	ATGATTAT	LINE/L1
LINC00504:9	GATA4	MA0482.2	1698	1709	ATGATTATCTCA	LINE/L1
LINC00504:9	DPRX	MA1480.1	1698	1707	AGATAATCAT	LINE/L1
LINC00504:9	OTX1	MA0711.1	1698	1705	ATAATCAT	LINE/L1
LINC00504:9	Dlx3	MA0880.1	1698	1705	ATGATTAT	LINE/L1
LINC00504:9	PITX1	MA0682.2	1698	1705	ATAATCAT	LINE/L1
LINC00504:9	NKX6-3	MA1530.1	1698	1706	ATGATTATC	LINE/L1
LINC00504:9	NKX6-2	MA0675.1	1698	1705	ATGATTAT	LINE/L1
LINC00504:9	NKX6-2	MA0675.1	1698	1705	ATAATCAT	LINE/L1
LINC00504:9	GSX2	MA0893.2	1698	1705	ATGATTAT	LINE/L1
LINC00504:9	Lhx4	MA0704.1	1698	1705	ATGATTAT	LINE/L1
LINC00504:9	EN1	MA0027.2	1698	1705	ATAATCAT	LINE/L1
LINC00504:9	UNCX	MA0721.1	1698	1705	ATGATTAT	LINE/L1
LINC00504:9	UNCX	MA0721.1	1698	1705	ATAATCAT	LINE/L1
LINC00504:9	HOXA7	MA1498.1	1698	1705	ATGATTAT	LINE/L1
LINC00504:9	HOXA1	MA1495.1	1698	1705	ATGATTAT	LINE/L1
LINC00504:9	HOXA1	MA1495.1	1698	1705	ATAATCAT	LINE/L1
LINC00504:9	HOXC4	MA1504.1	1698	1705	ATGATTAT	LINE/L1
LINC00504:9	Dux	MA0611.1	1698	1705	ATAATCAT	LINE/L1
LINC00504:9	Lhx8	MA0705.1	1698	1705	ATGATTAT	LINE/L1
LINC00504:9	Lhx8	MA0705.1	1698	1705	ATAATCAT	LINE/L1
LINC00504:9	VAX1	MA0722.1	1698	1705	ATAATCAT	LINE/L1
LINC00504:9	BSX	MA0876.1	1698	1705	ATGATTAT	LINE/L1
LINC00504:9	NKX6-1	MA0674.1	1698	1705	ATGATTAT	LINE/L1
LINC00504:9	LHX1	MA1518.1	1698	1705	ATGATTAT	LINE/L1
LINC00504:9	LHX1	MA1518.1	1698	1705	ATAATCAT	LINE/L1
LINC00504:9	HOXC8	MA1505.1	1698	1705	ATGATTAT	LINE/L1
LINC00504:9	HOXC8	MA1505.1	1698	1705	ATAATCAT	LINE/L1
LINC00504:9	PITX2	MA1547.1	1698	1705	ATAATCAT	LINE/L1
LINC00504:9	BARX1	MA0875.1	1698	1705	ATGATTAT	LINE/L1
LINC00504:9	DRGX	MA1481.1	1698	1705	ATGATTAT	LINE/L1
LINC00504:9	HOXB5	MA0904.2	1698	1705	ATGATTAT	LINE/L1
LINC00504:9	HOXB5	MA0904.2	1698	1705	ATAATCAT	LINE/L1
LINC00504:9	HOXB6	MA1500.1	1698	1705	ATAATCAT	LINE/L1
LINC00504:9	GATA2	MA0036.3	1699	1709	TGATTATCTCA	LINE/L1
LINC00504:9	DPRX	MA1480.1	1699	1708	TGATTATCTC	LINE/L1
LINC00504:9	GATA5	MA0766.2	1699	1708	GAGATAATCA	LINE/L1
LINC00504:9	GATA3	MA0037.3	1700	1707	AGATAATC	LINE/L1
LINC00504:9	LHX1	MA1518.1	1701	1708	GAGATAAT	LINE/L1
LINC00504:9	DMRTA2	MA1478.1	1709	1720	AATAGACACAGA	LINE/L1
LINC00504:9	MEIS3	MA0775.1	1711	1718	TAGACACA	LINE/L1
LINC00504:9	TBX3	MA1566.1	1711	1720	TCTGTGTCTA	LINE/L1
LINC00504:9	MEIS1	MA0498.2	1711	1717	TAGACAC	LINE/L1
LINC00504:9	Stat2	MA1623.1	1712	1724	AGACACAGAAAAG	LINE/L1
LINC00504:9	Zfx	MA0146.2	1716	1729	ACAGAAAAGGCCTT	LINE/L1
LINC00504:9	HLTF	MA0109.1	1718	1727	GGCCTTTTCT	LINE/L1
LINC00504:9	Zfx	MA0146.2	1722	1735	TTTTCAAAGGCCTT	LINE/L1
LINC00504:9	TCF7L2	MA0523.1	1724	1737	ATTTTTCAAAGGCC	LINE/L1
LINC00504:9	HLTF	MA0109.1	1724	1733	GGCCTTTGAA	LINE/L1
LINC00504:9	TCF7	MA0769.2	1725	1735	GCCTTTGAAAA	LINE/L1
LINC00504:9	LIN54	MA0619.1	1726	1734	TTTCAAAGG	LINE/L1
LINC00504:9	NFAT5	MA0606.1	1727	1736	TTTTTCAAAG	LINE/L1
LINC00504:9	LIN54	MA0619.1	1727	1735	CTTTGAAAA	LINE/L1
LINC00504:9	LIN54	MA0619.1	1727	1735	TTTTCAAAG	LINE/L1
LINC00504:9	PAX4	MA0068.2	1733	1740	AAAATTCA	LINE/L1
LINC00504:9	FOXC2	MA0846.1	1734	1745	AAATTCAACAAC	LINE/L1
LINC00504:9	SRY	MA0084.1	1737	1745	TTCAACAAC	LINE/L1
LINC00504:9	Foxj2	MA0614.1	1737	1744	TTCAACAA	LINE/L1
LINC00504:9	SOX15	MA1152.1	1738	1747	TGGTTGTTGA	LINE/L1
LINC00504:9	Arid3a	MA0151.1	1747	1752	ATGAAT	LINE/L1
LINC00504:9	Pax2	MA0067.1	1747	1754	ATTCATGC	LINE/L1
LINC00504:9	LHX1	MA1518.1	1748	1755	AGCATGAA	LINE/L1
LINC00504:9	POU5F1B	MA0792.1	1750	1758	CATGCTAAA	LINE/L1
LINC00504:9	FOXL1	MA0033.2	1754	1760	CTAAAAA	LINE/L1
LINC00504:9	Nkx2-5(var.2)	MA0503.1	1758	1768	AAACTCTCAAT	LINE/L1
LINC00504:9	HOXB13	MA0901.2	1762	1775	TCTCAATAAATTAG	LINE/L1
LINC00504:9	CDX2	MA0465.2	1762	1773	TCTCAATAAATT	LINE/L1
LINC00504:9	HOXA6	MA1497.1	1763	1772	CTCAATAAAT	LINE/L1
LINC00504:9	MNX1	MA0707.1	1763	1772	CTCAATAAAT	LINE/L1
LINC00504:9	EN2	MA0642.1	1763	1772	CTCAATAAAT	LINE/L1
LINC00504:9	LBX2	MA0699.1	1763	1772	CTCAATAAAT	LINE/L1
LINC00504:9	CDX4	MA1473.1	1763	1773	CTCAATAAATT	LINE/L1
LINC00504:9	ESX1	MA0644.1	1763	1772	CTCAATAAAT	LINE/L1
LINC00504:9	MEIS2(var.2)	MA1640.1	1763	1777	ACCTAATTTATTGAG	LINE/L1
LINC00504:9	MIXL1	MA0662.1	1763	1772	CTCAATAAAT	LINE/L1
LINC00504:9	HOXA10	MA0899.1	1763	1773	CTCAATAAATT	LINE/L1
LINC00504:9	HOXA13	MA0650.2	1763	1773	CTCAATAAATT	LINE/L1
LINC00504:9	HOXD13	MA0909.2	1763	1773	CTCAATAAATT	LINE/L1
LINC00504:9	HOXB2	MA0902.2	1764	1771	TCAATAAA	LINE/L1
LINC00504:9	RAX2	MA0717.1	1764	1771	TCAATAAA	LINE/L1
LINC00504:9	HOXB8	MA1502.1	1764	1771	TCAATAAA	LINE/L1
LINC00504:9	PRRX1	MA0716.1	1764	1771	TCAATAAA	LINE/L1
LINC00504:9	BARX2	MA1471.1	1764	1775	TCAATAAATTAG	LINE/L1
LINC00504:9	MSX1	MA0666.1	1764	1771	TCAATAAA	LINE/L1
LINC00504:9	NKX6-2	MA0675.1	1764	1771	TCAATAAA	LINE/L1
LINC00504:9	PBX2	MA1113.2	1764	1776	TCAATAAATTAGG	LINE/L1
LINC00504:9	EN1	MA0027.2	1764	1771	TCAATAAA	LINE/L1
LINC00504:9	UNCX	MA0721.1	1764	1771	TCAATAAA	LINE/L1
LINC00504:9	HOXA7	MA1498.1	1764	1771	TCAATAAA	LINE/L1
LINC00504:9	HOXD9	MA0913.2	1764	1773	TCAATAAATT	LINE/L1
LINC00504:9	LHX1	MA1518.1	1764	1771	TCAATAAA	LINE/L1
LINC00504:9	HOXC8	MA1505.1	1764	1771	TCAATAAA	LINE/L1
LINC00504:9	PHOX2A	MA0713.1	1764	1774	TCAATAAATTA	LINE/L1
LINC00504:9	TBP	MA0108.2	1765	1779	CAATAAATTAGGTAT	LINE/L1
LINC00504:9	PAX3	MA0780.1	1765	1774	CAATAAATTA	LINE/L1
LINC00504:9	PAX7	MA0680.1	1765	1774	CAATAAATTA	LINE/L1
LINC00504:9	LHX2	MA0700.2	1766	1776	AATAAATTAGG	LINE/L1
LINC00504:9	ARGFX	MA1463.1	1767	1776	CCTAATTTAT	LINE/L1
LINC00504:9	VENTX	MA0724.1	1767	1775	ATAAATTAG	LINE/L1
LINC00504:9	HOXA6	MA1497.1	1767	1776	ATAAATTAGG	LINE/L1
LINC00504:9	MNX1	MA0707.1	1767	1776	ATAAATTAGG	LINE/L1
LINC00504:9	Nobox	MA0125.1	1767	1774	TAATTTAT	LINE/L1
LINC00504:9	EVX2	MA0888.1	1767	1776	ATAAATTAGG	LINE/L1
LINC00504:9	GSC2	MA0891.1	1767	1776	CCTAATTTAT	LINE/L1
LINC00504:9	EN2	MA0642.1	1767	1776	ATAAATTAGG	LINE/L1
LINC00504:9	LBX2	MA0699.1	1767	1776	ATAAATTAGG	LINE/L1
LINC00504:9	RAX	MA0718.1	1767	1776	ATAAATTAGG	LINE/L1
LINC00504:9	GBX1	MA0889.1	1767	1776	ATAAATTAGG	LINE/L1
LINC00504:9	GSX1	MA0892.1	1767	1776	ATAAATTAGG	LINE/L1
LINC00504:9	HOXB3	MA0903.1	1767	1776	ATAAATTAGG	LINE/L1
LINC00504:9	ESX1	MA0644.1	1767	1776	ATAAATTAGG	LINE/L1
LINC00504:9	Dlx1	MA0879.1	1767	1776	ATAAATTAGG	LINE/L1
LINC00504:9	Dlx1	MA0879.1	1767	1776	CCTAATTTAT	LINE/L1
LINC00504:9	Arid3a	MA0151.1	1767	1772	ATAAAT	LINE/L1
LINC00504:9	NOTO	MA0710.1	1767	1776	ATAAATTAGG	LINE/L1
LINC00504:9	NOTO	MA0710.1	1767	1776	CCTAATTTAT	LINE/L1
LINC00504:9	MIXL1	MA0662.1	1767	1776	ATAAATTAGG	LINE/L1
LINC00504:9	HESX1	MA0894.1	1767	1776	CCTAATTTAT	LINE/L1
LINC00504:9	EVX1	MA0887.1	1767	1776	ATAAATTAGG	LINE/L1
LINC00504:9	EMX2	MA0886.1	1767	1776	ATAAATTAGG	LINE/L1
LINC00504:9	ALX3	MA0634.1	1767	1776	ATAAATTAGG	LINE/L1
LINC00504:9	GBX2	MA0890.1	1767	1776	ATAAATTAGG	LINE/L1
LINC00504:9	MEOX2	MA0706.1	1767	1776	ATAAATTAGG	LINE/L1
LINC00504:9	GSC	MA0648.1	1767	1776	CCTAATTTAT	LINE/L1
LINC00504:9	DLX6	MA0882.1	1768	1775	TAAATTAG	LINE/L1
LINC00504:9	HOXB2	MA0902.2	1768	1775	TAAATTAG	LINE/L1
LINC00504:9	Dlx4	MA0881.1	1768	1775	TAAATTAG	LINE/L1
LINC00504:9	RAX2	MA0717.1	1768	1775	TAAATTAG	LINE/L1
LINC00504:9	ISX	MA0654.1	1768	1775	TAAATTAG	LINE/L1
LINC00504:9	PAX4	MA0068.2	1768	1775	TAAATTAG	LINE/L1
LINC00504:9	PAX4	MA0068.2	1768	1775	CTAATTTA	LINE/L1
LINC00504:9	HOXD8	MA0910.2	1768	1775	TAAATTAG	LINE/L1
LINC00504:9	HOXA5	MA0158.2	1768	1775	TAAATTAG	LINE/L1
LINC00504:9	HOXB8	MA1502.1	1768	1775	TAAATTAG	LINE/L1
LINC00504:9	Msx3	MA0709.1	1768	1775	TAAATTAG	LINE/L1
LINC00504:9	PRRX1	MA0716.1	1768	1775	TAAATTAG	LINE/L1
LINC00504:9	DLX5	MA1476.1	1768	1775	TAAATTAG	LINE/L1
LINC00504:9	SHOX	MA0630.1	1768	1775	CTAATTTA	LINE/L1
LINC00504:9	Dlx2	MA0885.1	1768	1775	TAAATTAG	LINE/L1
LINC00504:9	EMX1	MA0612.2	1768	1775	TAAATTAG	LINE/L1
LINC00504:9	VAX2	MA0723.1	1768	1775	TAAATTAG	LINE/L1
LINC00504:9	HOXD4	MA1507.1	1768	1775	TAAATTAG	LINE/L1
LINC00504:9	PDX1	MA0132.2	1768	1775	TAAATTAG	LINE/L1
LINC00504:9	VSX1	MA0725.1	1768	1775	TAAATTAG	LINE/L1
LINC00504:9	VSX1	MA0725.1	1768	1775	CTAATTTA	LINE/L1
LINC00504:9	HOXB4	MA1499.1	1768	1775	TAAATTAG	LINE/L1
LINC00504:9	Dlx3	MA0880.1	1768	1775	TAAATTAG	LINE/L1
LINC00504:9	LHX5	MA1519.1	1768	1775	TAAATTAG	LINE/L1
LINC00504:9	MSX2	MA0708.1	1768	1775	TAAATTAG	LINE/L1
LINC00504:9	LMX1A	MA0702.2	1768	1775	CTAATTTA	LINE/L1
LINC00504:9	HOXD3	MA0912.2	1768	1775	CTAATTTA	LINE/L1
LINC00504:9	MSX1	MA0666.1	1768	1775	TAAATTAG	LINE/L1
LINC00504:9	NKX6-2	MA0675.1	1768	1775	TAAATTAG	LINE/L1
LINC00504:9	GSX2	MA0893.2	1768	1775	TAAATTAG	LINE/L1
LINC00504:9	Lhx4	MA0704.1	1768	1775	TAAATTAG	LINE/L1
LINC00504:9	TLX2	MA1577.1	1768	1775	TAAATTAG	LINE/L1
LINC00504:9	EN1	MA0027.2	1768	1775	TAAATTAG	LINE/L1
LINC00504:9	Shox2	MA0720.1	1768	1775	TAAATTAG	LINE/L1
LINC00504:9	UNCX	MA0721.1	1768	1775	TAAATTAG	LINE/L1
LINC00504:9	HOXA7	MA1498.1	1768	1775	TAAATTAG	LINE/L1
LINC00504:9	HOXC4	MA1504.1	1768	1775	TAAATTAG	LINE/L1
LINC00504:9	Lhx8	MA0705.1	1768	1775	TAAATTAG	LINE/L1
LINC00504:9	Lhx8	MA0705.1	1768	1775	CTAATTTA	LINE/L1
LINC00504:9	VAX1	MA0722.1	1768	1775	TAAATTAG	LINE/L1
LINC00504:9	VAX1	MA0722.1	1768	1775	CTAATTTA	LINE/L1
LINC00504:9	BSX	MA0876.1	1768	1775	TAAATTAG	LINE/L1
LINC00504:9	VSX2	MA0726.1	1768	1775	TAAATTAG	LINE/L1
LINC00504:9	VSX2	MA0726.1	1768	1775	CTAATTTA	LINE/L1
LINC00504:9	LHX9	MA0701.2	1768	1775	TAAATTAG	LINE/L1
LINC00504:9	LHX1	MA1518.1	1768	1775	TAAATTAG	LINE/L1
LINC00504:9	HOXC8	MA1505.1	1768	1775	TAAATTAG	LINE/L1
LINC00504:9	HOXC8	MA1505.1	1768	1775	CTAATTTA	LINE/L1
LINC00504:9	BARX1	MA0875.1	1768	1775	TAAATTAG	LINE/L1
LINC00504:9	PRRX2	MA0075.3	1768	1775	TAAATTAG	LINE/L1
LINC00504:9	DRGX	MA1481.1	1768	1775	TAAATTAG	LINE/L1
LINC00504:9	HOXB6	MA1500.1	1768	1775	CTAATTTA	LINE/L1
LINC00504:9	ONECUT1	MA0679.2	1773	1788	GTCCCATCAATACCTA	LINE/L1
LINC00504:9	CUX1	MA0754.1	1776	1785	CCATCAATAC	LINE/L1
LINC00504:9	CUX2	MA0755.1	1776	1785	CCATCAATAC	LINE/L1
LINC00504:9	Arid3a	MA0151.1	1778	1783	ATCAAT	LINE/L1
LINC00504:9	NKX6-2	MA0675.1	1779	1786	CCCATCAA	LINE/L1
LINC00504:9	LHX1	MA1518.1	1779	1786	CCCATCAA	LINE/L1
LINC00504:9	MZF1(var.2)	MA0057.1	1780	1789	TGATGGGACC	LINE/L1
LINC00504:9	NR2C1	MA1535.1	1784	1792	ATAGGTCCC	LINE/L1
LINC00504:9	HLTF	MA0109.1	1785	1794	GGACCTATTT	LINE/L1
LINC00504:9	MEF2C	MA0497.1	1787	1801	TATTTTGAAATAGGT	LINE/L1
LINC00504:9	CEBPA	MA0102.4	1789	1802	CTATTTCAAAATAA	LINE/L1
LINC00504:9	CEBPD	MA0836.2	1790	1802	TATTTCAAAATAA	LINE/L1
LINC00504:9	LIN54	MA0619.1	1790	1798	TTTGAAATA	LINE/L1
LINC00504:9	MEF2C	MA0497.1	1790	1804	TATTTCAAAATAATA	LINE/L1
LINC00504:9	MEF2A	MA0052.4	1791	1805	ATTTCAAAATAATAA	LINE/L1
LINC00504:9	LIN54	MA0619.1	1791	1799	ATTTCAAAA	LINE/L1
LINC00504:9	LIN54	MA0619.1	1791	1799	TTTTGAAAT	LINE/L1
LINC00504:9	LIN54	MA0619.1	1792	1800	TTTCAAAAT	LINE/L1
LINC00504:9	LHX1	MA1518.1	1796	1803	AAAATAAT	LINE/L1
LINC00504:9	HOXA6	MA1497.1	1798	1807	AATAATAAGA	LINE/L1
LINC00504:9	HOXA6	MA1497.1	1798	1807	TCTTATTATT	LINE/L1
LINC00504:9	MEOX1	MA0661.1	1798	1807	TCTTATTATT	LINE/L1
LINC00504:9	LHX6	MA0658.1	1798	1807	AATAATAAGA	LINE/L1
LINC00504:9	MNX1	MA0707.1	1798	1807	AATAATAAGA	LINE/L1
LINC00504:9	MNX1	MA0707.1	1798	1807	TCTTATTATT	LINE/L1
LINC00504:9	EVX2	MA0888.1	1798	1807	TCTTATTATT	LINE/L1
LINC00504:9	GSC2	MA0891.1	1798	1807	AATAATAAGA	LINE/L1
LINC00504:9	EN2	MA0642.1	1798	1807	AATAATAAGA	LINE/L1
LINC00504:9	EN2	MA0642.1	1798	1807	TCTTATTATT	LINE/L1
[truncated: 3,821 more rows]

## Sheet: RNASEH1-AS1_23
Additioal File 7: Distrubution of TFBS within repeat element regions of DE-lncRNA
Transcription Factor Distribution Within lncRNA								Repeat Element Distribution
Gene Name	Transcription Factor Name	Transcription Factor ID	Start Position	End Position	Sequence	repeat		sequence	begin	end	(left)	+	repeat	class/family
RNASEH1-AS1:23	SOX4	MA0867.2	677	686	AGACAAAGAG	LINE/L2		RNASEH1-AS1:23	677	734	-10014	C	L2d	LINE/L2
RNASEH1-AS1:23	HLTF	MA0109.1	678	687	TCTCTTTGTC	LINE/L2		RNASEH1-AS1:23	814	870	-9878	C	AluSx	SINE/Alu
RNASEH1-AS1:23	Stat2	MA1623.1	679	691	ACAAAGAGAAAGA	LINE/L2		RNASEH1-AS1:23	950	1124	-9624	+	L1PA8	LINE/L1
RNASEH1-AS1:23	PRDM1	MA0508.3	682	692	TTCTTTCTCTT	LINE/L2		RNASEH1-AS1:23	1256	1553	-9195	+	AluSx	SINE/Alu
RNASEH1-AS1:23	IRF1	MA0050.2	675	695	TGCTTCTTTCTCTTTGTCTAA	LINE/L2		RNASEH1-AS1:23	1915	1931	-8817	C	MIRc	SINE/MIR
RNASEH1-AS1:23	HLTF	MA0109.1	687	696	CTGCTTCTTT	LINE/L2		RNASEH1-AS1:23	1932	2538	-8210	C	L1PA15	LINE/L1
RNASEH1-AS1:23	RORC	MA1151.1	689	700	AGAAGCAGGACA	LINE/L2		RNASEH1-AS1:23	2539	2669	-8079	C	MIR	SINE/MIR
RNASEH1-AS1:23	RORB	MA1150.1	691	701	AAGCAGGACAT	LINE/L2		RNASEH1-AS1:23	2892	3067	-7681	C	MIRc	SINE/MIR
RNASEH1-AS1:23	NR4A2	MA0160.1	694	701	CAGGACAT	LINE/L2		RNASEH1-AS1:23	3381	3566	-7182	C	AluJb	SINE/Alu
RNASEH1-AS1:23	MEIS1	MA0498.2	695	701	AGGACAT	LINE/L2		RNASEH1-AS1:23	3567	3859	-6889	+	AluY	SINE/Alu
RNASEH1-AS1:23	Stat5a::Stat5b	MA0519.1	699	709	CATTCTAGGAA	LINE/L2		RNASEH1-AS1:23	3860	4076	-6672	C	AluJb	SINE/Alu
RNASEH1-AS1:23	Stat4	MA0518.1	697	710	CTTCCTAGAATGTC	LINE/L2		RNASEH1-AS1:23	4232	4469	-6279	+	AluSx	SINE/Alu
RNASEH1-AS1:23	Stat5a	MA1624.1	699	710	CTTCCTAGAATG	LINE/L2		RNASEH1-AS1:23	5012	5288	-5460	+	AluSx	SINE/Alu
RNASEH1-AS1:23	STAT3	MA0144.2	700	710	ATTCTAGGAAG	LINE/L2		RNASEH1-AS1:23	5333	5598	-5150	+	AluJb	SINE/Alu
RNASEH1-AS1:23	STAT1	MA0137.3	700	710	ATTCTAGGAAG	LINE/L2		RNASEH1-AS1:23	5630	5921	-4827	C	AluSx	SINE/Alu
RNASEH1-AS1:23	Stat5a::Stat5b	MA0519.1	701	711	TCTTCCTAGAA	LINE/L2		RNASEH1-AS1:23	6738	6888	-3860	+	MIRc	SINE/MIR
RNASEH1-AS1:23	NFATC2	MA0152.1	705	711	TCTTCCT	LINE/L2		RNASEH1-AS1:23	7086	7230	-3518	+	AluSx	SINE/Alu
RNASEH1-AS1:23	Stat5b	MA1625.1	698	712	TTCTTCCTAGAATGT	LINE/L2		RNASEH1-AS1:23	10448	10590	-158	+	AluJb	SINE/Alu
RNASEH1-AS1:23	ELF5	MA0136.2	702	712	TCTAGGAAGAA	LINE/L2
RNASEH1-AS1:23	NFATC1	MA0624.1	703	712	TTCTTCCTAG	LINE/L2
RNASEH1-AS1:23	NFATC3	MA0625.1	703	712	TTCTTCCTAG	LINE/L2
RNASEH1-AS1:23	ETV4	MA0764.2	703	712	CTAGGAAGAA	LINE/L2
RNASEH1-AS1:23	Stat4	MA0518.1	700	713	ATTCTAGGAAGAAG	LINE/L2
RNASEH1-AS1:23	ETV5	MA0765.2	703	713	CTTCTTCCTAG	LINE/L2
RNASEH1-AS1:23	ELF3	MA0640.2	702	715	TCCTTCTTCCTAGA	LINE/L2
RNASEH1-AS1:23	HLTF	MA0109.1	707	716	TTCCTTCTTC	LINE/L2
RNASEH1-AS1:23	RFX7	MA1554.1	710	718	CGTTCCTTC	LINE/L2
RNASEH1-AS1:23	ELF5	MA0136.2	709	719	AGAAGGAACGG	LINE/L2
RNASEH1-AS1:23	NFATC1	MA0624.1	710	719	CCGTTCCTTC	LINE/L2
RNASEH1-AS1:23	NFATC3	MA0625.1	710	719	CCGTTCCTTC	LINE/L2
RNASEH1-AS1:23	NFATC4	MA1525.1	710	719	GAAGGAACGG	LINE/L2
RNASEH1-AS1:23	REL	MA0101.1	713	722	GGGCCGTTCC	LINE/L2
RNASEH1-AS1:23	THAP1	MA0597.1	717	725	CGGCCCAGG	LINE/L2
RNASEH1-AS1:23	HLTF	MA0109.1	725	734	TCGCTTTTGC	LINE/L2
RNASEH1-AS1:23	NR2C2(var.2)	MA1536.1	820	827	GAGGTCGA	SINE/Alu
RNASEH1-AS1:23	NR2C1	MA1535.1	820	828	GGAGGTCGA	SINE/Alu
RNASEH1-AS1:23	ZNF135	MA1587.1	818	831	CCTCGACCTCCCAA	SINE/Alu
RNASEH1-AS1:23	ZBTB7B	MA0694.1	820	831	TCGACCTCCCAA	SINE/Alu
RNASEH1-AS1:23	ZBTB7C	MA0695.1	820	831	TCGACCTCCCAA	SINE/Alu
RNASEH1-AS1:23	ZNF460	MA1596.1	817	832	ACCTCGACCTCCCAAA	SINE/Alu
RNASEH1-AS1:23	ZNF263	MA0528.2	821	832	TTTGGGAGGTCG	SINE/Alu
RNASEH1-AS1:23	THAP1	MA0597.1	824	832	CCTCCCAAA	SINE/Alu
RNASEH1-AS1:23	GLI3	MA1491.1	821	835	CGACCTCCCAAAGTG	SINE/Alu
RNASEH1-AS1:23	HLTF	MA0109.1	827	836	ACACTTTGGG	SINE/Alu
RNASEH1-AS1:23	NKX2-8	MA0673.1	828	836	ACACTTTGG	SINE/Alu
RNASEH1-AS1:23	ISL2	MA0914.1	829	836	ACACTTTG	SINE/Alu
RNASEH1-AS1:23	NKX2-3	MA0672.1	828	837	AACACTTTGG	SINE/Alu
RNASEH1-AS1:23	Nkx3-1	MA0124.2	829	837	AACACTTTG	SINE/Alu
RNASEH1-AS1:23	TBX6	MA1567.1	830	839	AAAGTGTTGG	SINE/Alu
RNASEH1-AS1:23	TBX3	MA1566.1	830	839	AAAGTGTTGG	SINE/Alu
RNASEH1-AS1:23	Hic1	MA0739.1	834	842	ATCCCAACA	SINE/Alu
RNASEH1-AS1:23	Crx	MA0467.1	835	845	GTTGGGATTAG	SINE/Alu
RNASEH1-AS1:23	DRGX	MA1481.1	838	845	GGGATTAG	SINE/Alu
RNASEH1-AS1:23	HOXB6	MA1500.1	838	845	CTAATCCC	SINE/Alu
RNASEH1-AS1:23	HOXB2	MA0902.2	838	845	GGGATTAG	SINE/Alu
RNASEH1-AS1:23	HOXD8	MA0910.2	838	845	GGGATTAG	SINE/Alu
RNASEH1-AS1:23	HOXA7	MA1498.1	838	845	GGGATTAG	SINE/Alu
RNASEH1-AS1:23	PDX1	MA0132.2	838	845	GGGATTAG	SINE/Alu
RNASEH1-AS1:23	SHOX	MA0630.1	838	845	CTAATCCC	SINE/Alu
RNASEH1-AS1:23	BARX1	MA0875.1	838	845	GGGATTAG	SINE/Alu
RNASEH1-AS1:23	PITX1	MA0682.2	838	845	CTAATCCC	SINE/Alu
RNASEH1-AS1:23	NKX6-2	MA0675.1	838	845	GGGATTAG	SINE/Alu
RNASEH1-AS1:23	LHX1	MA1518.1	838	845	GGGATTAG	SINE/Alu
RNASEH1-AS1:23	BSX	MA0876.1	838	845	GGGATTAG	SINE/Alu
RNASEH1-AS1:23	RHOXF1	MA0719.1	838	845	CTAATCCC	SINE/Alu
RNASEH1-AS1:23	PITX2	MA1547.1	838	845	CTAATCCC	SINE/Alu
RNASEH1-AS1:23	OTX1	MA0711.1	838	845	CTAATCCC	SINE/Alu
RNASEH1-AS1:23	GSX2	MA0893.2	838	845	GGGATTAG	SINE/Alu
RNASEH1-AS1:23	HOXB8	MA1502.1	838	845	GGGATTAG	SINE/Alu
RNASEH1-AS1:23	GSC	MA0648.1	837	846	TCTAATCCCA	SINE/Alu
RNASEH1-AS1:23	HOXA6	MA1497.1	837	846	TGGGATTAGA	SINE/Alu
RNASEH1-AS1:23	GSC2	MA0891.1	837	846	TCTAATCCCA	SINE/Alu
RNASEH1-AS1:23	EVX1	MA0887.1	837	846	TGGGATTAGA	SINE/Alu
RNASEH1-AS1:23	HOXB3	MA0903.1	837	846	TGGGATTAGA	SINE/Alu
RNASEH1-AS1:23	GSX1	MA0892.1	837	846	TGGGATTAGA	SINE/Alu
RNASEH1-AS1:23	EVX2	MA0888.1	837	846	TGGGATTAGA	SINE/Alu
RNASEH1-AS1:23	PITX3	MA0714.1	838	846	TCTAATCCC	SINE/Alu
RNASEH1-AS1:23	OTX2	MA0712.2	836	847	TTGGGATTAGAG	SINE/Alu
RNASEH1-AS1:23	GATA1	MA0035.4	837	847	CTCTAATCCCA	SINE/Alu
RNASEH1-AS1:23	DPRX	MA1480.1	838	847	CTCTAATCCC	SINE/Alu
RNASEH1-AS1:23	Dmbx1	MA0883.1	833	849	GTGTTGGGATTAGAGGC	SINE/Alu
RNASEH1-AS1:23	Ahr::Arnt	MA0006.1	847	852	GGCGTG	SINE/Alu
RNASEH1-AS1:23	ARNT::HIF1A	MA0259.1	846	853	AGGCGTGA	SINE/Alu
RNASEH1-AS1:23	TBX3	MA1566.1	845	854	GAGGCGTGAG	SINE/Alu
RNASEH1-AS1:23	Pax2	MA0067.1	848	855	GCTCACGC	SINE/Alu
RNASEH1-AS1:23	HOXA9	MA0594.2	847	856	GGCGTGAGCC	SINE/Alu
RNASEH1-AS1:23	RHOXF1	MA0719.1	850	857	GTGAGCCA	SINE/Alu
RNASEH1-AS1:23	ZBTB6	MA1581.1	846	858	AGGCGTGAGCCAC	SINE/Alu
RNASEH1-AS1:23	ZNF354C	MA0130.1	853	858	AGCCAC	SINE/Alu
RNASEH1-AS1:23	NFIX	MA0671.1	851	859	TGAGCCACC	SINE/Alu
RNASEH1-AS1:23	Klf1	MA0493.1	856	866	CACCGCGCCCT	SINE/Alu
RNASEH1-AS1:23	KLF6	MA1517.1	856	866	CACCGCGCCCT	SINE/Alu
RNASEH1-AS1:23	KLF3	MA1516.1	856	866	CACCGCGCCCT	SINE/Alu
RNASEH1-AS1:23	KLF2	MA1515.1	856	866	CACCGCGCCCT	SINE/Alu
RNASEH1-AS1:23	KLF5	MA0599.1	857	866	ACCGCGCCCT	SINE/Alu
RNASEH1-AS1:23	KLF15	MA1513.1	857	867	ACCGCGCCCTG	SINE/Alu
RNASEH1-AS1:23	SP3	MA0746.2	856	868	CACCGCGCCCTGC	SINE/Alu
RNASEH1-AS1:23	SP9	MA1564.1	857	868	ACCGCGCCCTGC	SINE/Alu
RNASEH1-AS1:23	THAP1	MA0597.1	860	868	GCGCCCTGC	SINE/Alu
RNASEH1-AS1:23	ZNF354C	MA0130.1	954	959	CCCCAC	LINE/L1
RNASEH1-AS1:23	SP9	MA1564.1	949	960	CCCCCACCCCTC	LINE/L1
RNASEH1-AS1:23	KLF10	MA1511.1	950	960	CCCCCACCCCT	LINE/L1
RNASEH1-AS1:23	KLF16	MA0741.1	950	960	CCCCCACCCCT	LINE/L1
RNASEH1-AS1:23	KLF5	MA0599.1	951	960	CCCCCACCCC	LINE/L1
RNASEH1-AS1:23	TBX3	MA1566.1	951	960	GGGGTGGGGG	LINE/L1
RNASEH1-AS1:23	ZBTB7C	MA0695.1	950	961	ACCCCCACCCCT	LINE/L1
RNASEH1-AS1:23	KLF4	MA0039.4	950	961	ACCCCCACCCCT	LINE/L1
RNASEH1-AS1:23	Klf1	MA0493.1	951	961	ACCCCCACCCC	LINE/L1
RNASEH1-AS1:23	KLF6	MA1517.1	951	961	ACCCCCACCCC	LINE/L1
RNASEH1-AS1:23	KLF2	MA1515.1	951	961	ACCCCCACCCC	LINE/L1
RNASEH1-AS1:23	VEZF1	MA1578.1	952	961	ACCCCCACCC	LINE/L1
RNASEH1-AS1:23	GCM2	MA0767.1	953	962	GGTGGGGGTC	LINE/L1
RNASEH1-AS1:23	EGR1	MA0162.4	950	963	CGACCCCCACCCCT	LINE/L1
RNASEH1-AS1:23	SP8	MA0747.1	953	964	TCGACCCCCACC	LINE/L1
RNASEH1-AS1:23	ZBTB7B	MA0694.1	953	964	TCGACCCCCACC	LINE/L1
RNASEH1-AS1:23	ZBTB7C	MA0695.1	953	964	TCGACCCCCACC	LINE/L1
RNASEH1-AS1:23	NR2C1	MA1535.1	956	964	GGGGGTCGA	LINE/L1
RNASEH1-AS1:23	NR2C2(var.2)	MA1536.1	957	964	GGGGTCGA	LINE/L1
RNASEH1-AS1:23	KLF6	MA1517.1	955	965	CTCGACCCCCA	LINE/L1
RNASEH1-AS1:23	MZF1(var.2)	MA0057.1	962	971	CGAGGGGAGG	LINE/L1
RNASEH1-AS1:23	ZNF263	MA0528.2	963	974	GAGGGGAGGCAG	LINE/L1
RNASEH1-AS1:23	HIC2	MA0738.1	966	974	CTGCCTCCC	LINE/L1
RNASEH1-AS1:23	ZNF460	MA1596.1	963	978	TGCTCTGCCTCCCCTC	LINE/L1
RNASEH1-AS1:23	OSR1	MA1542.1	975	984	TCCTACTGCT	LINE/L1
RNASEH1-AS1:23	ZKSCAN1	MA1585.1	976	985	GCAGTAGGAC	LINE/L1
RNASEH1-AS1:23	NR4A2	MA0160.1	980	987	TAGGACAA	LINE/L1
RNASEH1-AS1:23	MEIS1	MA0498.2	981	987	AGGACAA	LINE/L1
RNASEH1-AS1:23	SRY	MA0084.1	980	988	TAGGACAAA	LINE/L1
RNASEH1-AS1:23	SOX15	MA1152.1	981	990	TATTTGTCCT	LINE/L1
RNASEH1-AS1:23	Sox3	MA0514.1	981	990	TATTTGTCCT	LINE/L1
RNASEH1-AS1:23	SOX4	MA0867.2	982	991	GGACAAATAG	LINE/L1
RNASEH1-AS1:23	MEF2C	MA0497.1	979	993	GTAGGACAAATAGCT	LINE/L1
RNASEH1-AS1:23	DPRX	MA1480.1	990	999	AGCTAATGCA	LINE/L1
RNASEH1-AS1:23	NKX6-3	MA1530.1	991	999	TGCATTAGC	LINE/L1
RNASEH1-AS1:23	HOXB4	MA1499.1	992	999	TGCATTAG	LINE/L1
RNASEH1-AS1:23	HOXB6	MA1500.1	992	999	CTAATGCA	LINE/L1
RNASEH1-AS1:23	HOXB2	MA0902.2	992	999	TGCATTAG	LINE/L1
RNASEH1-AS1:23	HOXD8	MA0910.2	992	999	TGCATTAG	LINE/L1
RNASEH1-AS1:23	HOXA7	MA1498.1	992	999	TGCATTAG	LINE/L1
RNASEH1-AS1:23	HOXD4	MA1507.1	992	999	TGCATTAG	LINE/L1
RNASEH1-AS1:23	PDX1	MA0132.2	992	999	TGCATTAG	LINE/L1
RNASEH1-AS1:23	SHOX	MA0630.1	992	999	CTAATGCA	LINE/L1
RNASEH1-AS1:23	BARX1	MA0875.1	992	999	TGCATTAG	LINE/L1
RNASEH1-AS1:23	NKX6-2	MA0675.1	992	999	TGCATTAG	LINE/L1
RNASEH1-AS1:23	LHX1	MA1518.1	992	999	TGCATTAG	LINE/L1
RNASEH1-AS1:23	BSX	MA0876.1	992	999	TGCATTAG	LINE/L1
RNASEH1-AS1:23	HOXA5	MA0158.2	992	999	TGCATTAG	LINE/L1
RNASEH1-AS1:23	HOXC4	MA1504.1	992	999	TGCATTAG	LINE/L1
RNASEH1-AS1:23	PITX2	MA1547.1	992	999	CTAATGCA	LINE/L1
RNASEH1-AS1:23	GSX2	MA0893.2	992	999	TGCATTAG	LINE/L1
RNASEH1-AS1:23	HOXB8	MA1502.1	992	999	TGCATTAG	LINE/L1
RNASEH1-AS1:23	Isl1	MA1608.1	990	1000	GTGCATTAGCT	LINE/L1
RNASEH1-AS1:23	GSC	MA0648.1	991	1000	GCTAATGCAC	LINE/L1
RNASEH1-AS1:23	HOXA6	MA1497.1	991	1000	GTGCATTAGC	LINE/L1
RNASEH1-AS1:23	NOTO	MA0710.1	991	1000	GTGCATTAGC	LINE/L1
RNASEH1-AS1:23	GSC2	MA0891.1	991	1000	GCTAATGCAC	LINE/L1
RNASEH1-AS1:23	EVX1	MA0887.1	991	1000	GTGCATTAGC	LINE/L1
RNASEH1-AS1:23	HOXB3	MA0903.1	991	1000	GTGCATTAGC	LINE/L1
RNASEH1-AS1:23	GSX1	MA0892.1	991	1000	GTGCATTAGC	LINE/L1
RNASEH1-AS1:23	EVX2	MA0888.1	991	1000	GTGCATTAGC	LINE/L1
RNASEH1-AS1:23	Ahr::Arnt	MA0006.1	998	1003	TGCGTG	LINE/L1
RNASEH1-AS1:23	ARNT::HIF1A	MA0259.1	997	1004	CTGCGTGC	LINE/L1
RNASEH1-AS1:23	THAP1	MA0597.1	1001	1009	AAGCCCTGC	LINE/L1
RNASEH1-AS1:23	PITX1	MA0682.2	1004	1011	TTAAGCCC	LINE/L1
RNASEH1-AS1:23	RHOXF1	MA0719.1	1004	1011	TTAAGCCC	LINE/L1
RNASEH1-AS1:23	OTX1	MA0711.1	1004	1011	TTAAGCCC	LINE/L1
RNASEH1-AS1:23	PITX3	MA0714.1	1004	1012	TTTAAGCCC	LINE/L1
RNASEH1-AS1:23	LIN54	MA0619.1	1006	1014	GTTTTAAGC	LINE/L1
RNASEH1-AS1:23	Smad4	MA1153.1	1014	1021	TGTCTAGG	LINE/L1
RNASEH1-AS1:23	MEIS1	MA0498.2	1016	1022	TAGACAA	LINE/L1
RNASEH1-AS1:23	SRY	MA0084.1	1015	1023	CTAGACAAC	LINE/L1
RNASEH1-AS1:23	MEIS3	MA0775.1	1016	1023	TAGACAAC	LINE/L1
RNASEH1-AS1:23	SOX15	MA1152.1	1016	1025	CTGTTGTCTA	LINE/L1
RNASEH1-AS1:23	HLTF	MA0109.1	1020	1029	CAACCTGTTG	LINE/L1
RNASEH1-AS1:23	TFCP2	MA0145.3	1020	1029	CAACCTGTTG	LINE/L1
RNASEH1-AS1:23	GRHL1	MA0647.1	1019	1030	ACAACAGGTTGA	LINE/L1
RNASEH1-AS1:23	GRHL1	MA0647.1	1019	1030	TCAACCTGTTGT	LINE/L1
RNASEH1-AS1:23	GRHL2	MA1105.2	1019	1030	ACAACAGGTTGA	LINE/L1
RNASEH1-AS1:23	SCRT2	MA0744.2	1016	1031	TAGACAACAGGTTGAT	LINE/L1
RNASEH1-AS1:23	SCRT1	MA0743.2	1016	1031	TAGACAACAGGTTGAT	LINE/L1
RNASEH1-AS1:23	Arid3a	MA0151.1	1026	1031	ATCAAC	LINE/L1
RNASEH1-AS1:23	NKX6-2	MA0675.1	1027	1034	CCCATCAA	LINE/L1
RNASEH1-AS1:23	LHX1	MA1518.1	1027	1034	CCCATCAA	LINE/L1
RNASEH1-AS1:23	MZF1(var.2)	MA0057.1	1028	1037	TGATGGGTGC	LINE/L1
RNASEH1-AS1:23	TBX3	MA1566.1	1031	1040	TGGGTGCAGC	LINE/L1
RNASEH1-AS1:23	KLF2	MA1515.1	1031	1041	TGCTGCACCCA	LINE/L1
RNASEH1-AS1:23	ZNF354C	MA0130.1	1042	1047	AACCAC	LINE/L1
RNASEH1-AS1:23	RUNX2	MA0511.2	1041	1049	AAACCACCA	LINE/L1
RNASEH1-AS1:23	ZBTB7C	MA0695.1	1040	1051	CAAACCACCATG	LINE/L1
RNASEH1-AS1:23	SOX18	MA1563.1	1045	1052	CACCATGA	LINE/L1
RNASEH1-AS1:23	HOXD8	MA0910.2	1046	1053	ACCATGAC	LINE/L1
RNASEH1-AS1:23	HOXA7	MA1498.1	1046	1053	ACCATGAC	LINE/L1
RNASEH1-AS1:23	LHX1	MA1518.1	1046	1053	ACCATGAC	LINE/L1
RNASEH1-AS1:23	Pax2	MA0067.1	1047	1054	TGTCATGG	LINE/L1
RNASEH1-AS1:23	MEIS1	MA0498.2	1049	1055	ATGACAC	LINE/L1
RNASEH1-AS1:23	MEIS3	MA0775.1	1049	1056	ATGACACA	LINE/L1
RNASEH1-AS1:23	MEIS2	MA0774.1	1049	1056	ATGACACA	LINE/L1
RNASEH1-AS1:23	FOS::JUN	MA0099.3	1048	1057	ATGTGTCATG	LINE/L1
RNASEH1-AS1:23	FOSL1::JUND	MA1142.1	1048	1057	CATGACACAT	LINE/L1
RNASEH1-AS1:23	JUN::JUNB	MA1132.1	1048	1057	CATGACACAT	LINE/L1
RNASEH1-AS1:23	TBX1	MA0805.1	1050	1057	ATGTGTCA	LINE/L1
RNASEH1-AS1:23	MGA	MA0801.1	1050	1057	ATGTGTCA	LINE/L1
RNASEH1-AS1:23	TBX4	MA0806.1	1050	1057	ATGTGTCA	LINE/L1
RNASEH1-AS1:23	TBX5	MA0807.1	1050	1057	ATGTGTCA	LINE/L1
RNASEH1-AS1:23	DMRTA2	MA1478.1	1047	1058	CCATGACACATG	LINE/L1
RNASEH1-AS1:23	TBX2	MA0688.1	1048	1058	CATGTGTCATG	LINE/L1
RNASEH1-AS1:23	TBX6	MA1567.1	1049	1058	CATGTGTCAT	LINE/L1
RNASEH1-AS1:23	TBX3	MA1566.1	1049	1058	CATGTGTCAT	LINE/L1
RNASEH1-AS1:23	FOSL1::JUN	MA1128.1	1047	1059	CCATGACACATGT	LINE/L1
RNASEH1-AS1:23	FOSL2::JUN	MA1130.1	1048	1059	ACATGTGTCATG	LINE/L1
RNASEH1-AS1:23	Bhlha15	MA0607.1	1052	1059	ACACATGT	LINE/L1
RNASEH1-AS1:23	Bhlha15	MA0607.1	1052	1059	ACATGTGT	LINE/L1
RNASEH1-AS1:23	Npas2	MA0626.1	1051	1060	GACACATGTT	LINE/L1
RNASEH1-AS1:23	MYF6	MA0667.1	1051	1060	GACACATGTT	LINE/L1
RNASEH1-AS1:23	ASCL1	MA1100.2	1051	1060	GACACATGTT	LINE/L1
RNASEH1-AS1:23	ASCL1	MA1100.2	1051	1060	AACATGTGTC	LINE/L1
RNASEH1-AS1:23	SNAI1	MA1558.1	1051	1060	AACATGTGTC	LINE/L1
RNASEH1-AS1:23	TFAP4(var.2)	MA1570.1	1051	1060	GACACATGTT	LINE/L1
RNASEH1-AS1:23	TFAP4(var.2)	MA1570.1	1051	1060	AACATGTGTC	LINE/L1
RNASEH1-AS1:23	TFEB	MA0692.1	1051	1060	GACACATGTT	LINE/L1
RNASEH1-AS1:23	ATOH7	MA1468.1	1051	1060	GACACATGTT	LINE/L1
RNASEH1-AS1:23	ATOH7	MA1468.1	1051	1060	AACATGTGTC	LINE/L1
RNASEH1-AS1:23	MXI1	MA1108.2	1051	1060	GACACATGTT	LINE/L1
RNASEH1-AS1:23	Atoh1	MA0461.2	1051	1060	GACACATGTT	LINE/L1
RNASEH1-AS1:23	Twist2	MA0633.1	1051	1060	GACACATGTT	LINE/L1
RNASEH1-AS1:23	Twist2	MA0633.1	1051	1060	AACATGTGTC	LINE/L1
RNASEH1-AS1:23	MSGN1	MA1524.1	1050	1061	TGACACATGTTT	LINE/L1
RNASEH1-AS1:23	MSGN1	MA1524.1	1050	1061	AAACATGTGTCA	LINE/L1
RNASEH1-AS1:23	HLTF	MA0109.1	1052	1061	ACACATGTTT	LINE/L1
RNASEH1-AS1:23	HLTF	MA0109.1	1052	1061	AAACATGTGT	LINE/L1
RNASEH1-AS1:23	USF2	MA0526.3	1049	1062	TAAACATGTGTCAT	LINE/L1
RNASEH1-AS1:23	TAL1::TCF3	MA0091.1	1051	1062	TAAACATGTGTC	LINE/L1
RNASEH1-AS1:23	FOXD1	MA0031.1	1056	1063	ATAAACAT	LINE/L1
RNASEH1-AS1:23	Foxj2	MA0614.1	1056	1063	ATAAACAT	LINE/L1
RNASEH1-AS1:23	FOXO3	MA0157.2	1056	1063	ATAAACAT	LINE/L1
RNASEH1-AS1:23	FOXG1	MA0613.1	1056	1063	ATAAACAT	LINE/L1
RNASEH1-AS1:23	BARHL1	MA0877.2	1056	1063	ATAAACAT	LINE/L1
RNASEH1-AS1:23	FOXI1	MA0042.2	1057	1063	ATAAACA	LINE/L1
RNASEH1-AS1:23	FOXO4	MA0848.1	1057	1063	ATAAACA	LINE/L1
RNASEH1-AS1:23	FOXO6	MA0849.1	1057	1063	ATAAACA	LINE/L1
RNASEH1-AS1:23	FOXP3	MA0850.1	1057	1063	ATAAACA	LINE/L1
RNASEH1-AS1:23	FOXL1	MA0033.2	1057	1063	ATAAACA	LINE/L1
RNASEH1-AS1:23	Arid3a	MA0151.1	1058	1063	ATAAAC	LINE/L1
RNASEH1-AS1:23	Foxq1	MA0040.1	1054	1064	ACATGTTTATC	LINE/L1
RNASEH1-AS1:23	Foxo1	MA0480.1	1054	1064	ACATGTTTATC	LINE/L1
RNASEH1-AS1:23	BARHL2	MA0635.1	1055	1064	GATAAACATG	LINE/L1
RNASEH1-AS1:23	FOXA1	MA0148.4	1054	1065	AGATAAACATGT	LINE/L1
RNASEH1-AS1:23	FOXK2	MA1103.2	1055	1065	AGATAAACATG	LINE/L1
RNASEH1-AS1:23	FOXP1	MA0481.3	1055	1065	AGATAAACATG	LINE/L1
RNASEH1-AS1:23	Foxf1	MA1606.1	1055	1065	AGATAAACATG	LINE/L1
RNASEH1-AS1:23	FOXP2	MA0593.1	1055	1065	AGATAAACATG	LINE/L1
RNASEH1-AS1:23	FOXA3	MA1683.1	1055	1065	AGATAAACATG	LINE/L1
RNASEH1-AS1:23	GATA3	MA0037.3	1058	1065	AGATAAAC	LINE/L1
RNASEH1-AS1:23	FOXK1	MA0852.2	1053	1066	TAGATAAACATGTG	LINE/L1
RNASEH1-AS1:23	FOXC2	MA0846.1	1055	1066	TAGATAAACATG	LINE/L1
RNASEH1-AS1:23	FOXC1	MA0032.2	1056	1066	TAGATAAACAT	LINE/L1
RNASEH1-AS1:23	GATA5	MA0766.2	1057	1066	TAGATAAACA	LINE/L1
RNASEH1-AS1:23	DPRX	MA1480.1	1057	1066	TGTTTATCTA	LINE/L1
RNASEH1-AS1:23	LHX1	MA1518.1	1059	1066	TAGATAAA	LINE/L1
RNASEH1-AS1:23	GATA6	MA1104.2	1055	1067	CATGTTTATCTAT	LINE/L1
RNASEH1-AS1:23	GATA4	MA0482.2	1056	1067	ATGTTTATCTAT	LINE/L1
RNASEH1-AS1:23	GATA2	MA0036.3	1057	1067	TGTTTATCTAT	LINE/L1
RNASEH1-AS1:23	HOXA10	MA0899.1	1057	1067	ATAGATAAACA	LINE/L1
RNASEH1-AS1:23	Foxj3	MA0851.1	1052	1068	TATAGATAAACATGTGT	LINE/L1
RNASEH1-AS1:23	FOXF2	MA0030.1	1055	1068	TATAGATAAACATG	LINE/L1
RNASEH1-AS1:23	Foxl2	MA1607.1	1055	1068	TATAGATAAACATG	LINE/L1
RNASEH1-AS1:23	FOXD2	MA0847.2	1056	1068	TATAGATAAACAT	LINE/L1
RNASEH1-AS1:23	FOXE1	MA1487.1	1055	1069	ATATAGATAAACATG	LINE/L1
RNASEH1-AS1:23	TBP	MA0108.2	1055	1069	ATATAGATAAACATG	LINE/L1
RNASEH1-AS1:23	CUX2	MA0755.1	1060	1069	TTATCTATAT	LINE/L1
RNASEH1-AS1:23	CUX1	MA0754.1	1060	1069	TTATCTATAT	LINE/L1
RNASEH1-AS1:23	TBP	MA0108.2	1057	1071	CTATATAGATAAACA	LINE/L1
RNASEH1-AS1:23	TBX4	MA0806.1	1069	1076	AGGTGCTA	LINE/L1
RNASEH1-AS1:23	TBX5	MA0807.1	1069	1076	AGGTGCTA	LINE/L1
RNASEH1-AS1:23	TBX2	MA0688.1	1067	1077	TAGGTGCTATA	LINE/L1
RNASEH1-AS1:23	TBX6	MA1567.1	1068	1077	TAGGTGCTAT	LINE/L1
RNASEH1-AS1:23	TBX3	MA1566.1	1068	1077	TAGGTGCTAT	LINE/L1
RNASEH1-AS1:23	TBP	MA0108.2	1064	1078	CTATATAGCACCTAC	LINE/L1
RNASEH1-AS1:23	TCF3	MA0522.3	1070	1080	AGCACCTACAT	LINE/L1
RNASEH1-AS1:23	HLTF	MA0109.1	1075	1084	CTACATGTTC	LINE/L1
RNASEH1-AS1:23	HLTF	MA0109.1	1075	1084	GAACATGTAG	LINE/L1
RNASEH1-AS1:23	Nkx3-1	MA0124.2	1085	1093	TGCACTTGT	LINE/L1
RNASEH1-AS1:23	Npas2	MA0626.1	1085	1094	TACAAGTGCA	LINE/L1
RNASEH1-AS1:23	ASCL1	MA1100.2	1085	1094	TACAAGTGCA	LINE/L1
RNASEH1-AS1:23	SNAI1	MA1558.1	1085	1094	TACAAGTGCA	LINE/L1
RNASEH1-AS1:23	TFAP4(var.2)	MA1570.1	1085	1094	TGCACTTGTA	LINE/L1
RNASEH1-AS1:23	TFAP4(var.2)	MA1570.1	1085	1094	TACAAGTGCA	LINE/L1
RNASEH1-AS1:23	NKX2-3	MA0672.1	1085	1094	TGCACTTGTA	LINE/L1
RNASEH1-AS1:23	NKX2-8	MA0673.1	1086	1094	GCACTTGTA	LINE/L1
RNASEH1-AS1:23	MSGN1	MA1524.1	1084	1095	CTGCACTTGTAT	LINE/L1
RNASEH1-AS1:23	MSGN1	MA1524.1	1084	1095	ATACAAGTGCAG	LINE/L1
RNASEH1-AS1:23	HLTF	MA0109.1	1086	1095	GCACTTGTAT	LINE/L1
RNASEH1-AS1:23	SOX15	MA1152.1	1087	1096	CACTTGTATC	LINE/L1
RNASEH1-AS1:23	SRY	MA0084.1	1089	1097	GGATACAAG	LINE/L1
RNASEH1-AS1:23	RHOXF1	MA0719.1	1091	1098	TGTATCCT	LINE/L1
RNASEH1-AS1:23	DMRT3	MA0610.1	1089	1099	CTTGTATCCTG	LINE/L1
RNASEH1-AS1:23	DMRTA2	MA1478.1	1089	1100	CCAGGATACAAG	LINE/L1
RNASEH1-AS1:23	Hand1::Tcf3	MA0092.1	1094	1103	ATCCTGGAAC	LINE/L1
RNASEH1-AS1:23	NFATC2	MA0152.1	1098	1104	AGTTCCA	LINE/L1
RNASEH1-AS1:23	ELF5	MA0136.2	1095	1105	TCCTGGAACTT	LINE/L1
RNASEH1-AS1:23	ZBTB12	MA1649.1	1095	1105	TCCTGGAACTT	LINE/L1
RNASEH1-AS1:23	NFATC1	MA0624.1	1096	1105	AAGTTCCAGG	LINE/L1
RNASEH1-AS1:23	NFATC3	MA0625.1	1096	1105	AAGTTCCAGG	LINE/L1
RNASEH1-AS1:23	NFATC4	MA1525.1	1096	1105	CCTGGAACTT	LINE/L1
RNASEH1-AS1:23	NR1I3	MA1534.1	1098	1106	TGGAACTTA	LINE/L1
RNASEH1-AS1:23	NKX2-8	MA0673.1	1100	1108	GAACTTAAA	LINE/L1
RNASEH1-AS1:23	HLTF	MA0109.1	1100	1109	GAACTTAAAA	LINE/L1
RNASEH1-AS1:23	LIN54	MA0619.1	1102	1110	ATTTTAAGT	LINE/L1
RNASEH1-AS1:23	LIN54	MA0619.1	1103	1111	CTTAAAATT	LINE/L1
RNASEH1-AS1:23	Nobox	MA0125.1	1105	1112	TAATTTTA	LINE/L1
RNASEH1-AS1:23	Lhx8	MA0705.1	1106	1113	AAAATTAG	LINE/L1
RNASEH1-AS1:23	Lhx8	MA0705.1	1106	1113	CTAATTTT	LINE/L1
RNASEH1-AS1:23	DRGX	MA1481.1	1106	1113	AAAATTAG	LINE/L1
RNASEH1-AS1:23	VSX1	MA0725.1	1106	1113	AAAATTAG	LINE/L1
RNASEH1-AS1:23	VSX1	MA0725.1	1106	1113	CTAATTTT	LINE/L1
RNASEH1-AS1:23	LHX9	MA0701.2	1106	1113	AAAATTAG	LINE/L1
RNASEH1-AS1:23	HOXB4	MA1499.1	1106	1113	AAAATTAG	LINE/L1
RNASEH1-AS1:23	PRRX2	MA0075.3	1106	1113	AAAATTAG	LINE/L1
RNASEH1-AS1:23	RAX2	MA0717.1	1106	1113	AAAATTAG	LINE/L1
RNASEH1-AS1:23	HOXB6	MA1500.1	1106	1113	CTAATTTT	LINE/L1
RNASEH1-AS1:23	HOXD3	MA0912.2	1106	1113	CTAATTTT	LINE/L1
RNASEH1-AS1:23	HOXB2	MA0902.2	1106	1113	AAAATTAG	LINE/L1
RNASEH1-AS1:23	PAX4	MA0068.2	1106	1113	AAAATTAG	LINE/L1
RNASEH1-AS1:23	PAX4	MA0068.2	1106	1113	CTAATTTT	LINE/L1
RNASEH1-AS1:23	HOXD8	MA0910.2	1106	1113	AAAATTAG	LINE/L1
RNASEH1-AS1:23	HOXA7	MA1498.1	1106	1113	AAAATTAG	LINE/L1
RNASEH1-AS1:23	HOXD4	MA1507.1	1106	1113	AAAATTAG	LINE/L1
RNASEH1-AS1:23	Dlx2	MA0885.1	1106	1113	AAAATTAG	LINE/L1
RNASEH1-AS1:23	PDX1	MA0132.2	1106	1113	AAAATTAG	LINE/L1
RNASEH1-AS1:23	VAX1	MA0722.1	1106	1113	AAAATTAG	LINE/L1
RNASEH1-AS1:23	VAX1	MA0722.1	1106	1113	CTAATTTT	LINE/L1
RNASEH1-AS1:23	SHOX	MA0630.1	1106	1113	CTAATTTT	LINE/L1
RNASEH1-AS1:23	Dlx3	MA0880.1	1106	1113	AAAATTAG	LINE/L1
RNASEH1-AS1:23	BARX1	MA0875.1	1106	1113	AAAATTAG	LINE/L1
RNASEH1-AS1:23	LHX5	MA1519.1	1106	1113	AAAATTAG	LINE/L1
RNASEH1-AS1:23	NKX6-2	MA0675.1	1106	1113	AAAATTAG	LINE/L1
RNASEH1-AS1:23	MSX2	MA0708.1	1106	1113	AAAATTAG	LINE/L1
RNASEH1-AS1:23	EMX1	MA0612.2	1106	1113	AAAATTAG	LINE/L1
RNASEH1-AS1:23	VAX2	MA0723.1	1106	1113	AAAATTAG	LINE/L1
RNASEH1-AS1:23	LHX1	MA1518.1	1106	1113	AAAATTAG	LINE/L1
RNASEH1-AS1:23	BSX	MA0876.1	1106	1113	AAAATTAG	LINE/L1
RNASEH1-AS1:23	HOXC8	MA1505.1	1106	1113	AAAATTAG	LINE/L1
RNASEH1-AS1:23	HOXC8	MA1505.1	1106	1113	CTAATTTT	LINE/L1
RNASEH1-AS1:23	TLX2	MA1577.1	1106	1113	AAAATTAG	LINE/L1
RNASEH1-AS1:23	HOXA5	MA0158.2	1106	1113	AAAATTAG	LINE/L1
RNASEH1-AS1:23	EN1	MA0027.2	1106	1113	AAAATTAG	LINE/L1
RNASEH1-AS1:23	PRRX1	MA0716.1	1106	1113	AAAATTAG	LINE/L1
RNASEH1-AS1:23	Lhx4	MA0704.1	1106	1113	AAAATTAG	LINE/L1
RNASEH1-AS1:23	HOXC4	MA1504.1	1106	1113	AAAATTAG	LINE/L1
RNASEH1-AS1:23	Shox2	MA0720.1	1106	1113	AAAATTAG	LINE/L1
RNASEH1-AS1:23	Msx3	MA0709.1	1106	1113	AAAATTAG	LINE/L1
RNASEH1-AS1:23	VSX2	MA0726.1	1106	1113	AAAATTAG	LINE/L1
RNASEH1-AS1:23	VSX2	MA0726.1	1106	1113	CTAATTTT	LINE/L1
RNASEH1-AS1:23	DLX5	MA1476.1	1106	1113	AAAATTAG	LINE/L1
RNASEH1-AS1:23	DLX6	MA0882.1	1106	1113	AAAATTAG	LINE/L1
RNASEH1-AS1:23	MSX1	MA0666.1	1106	1113	AAAATTAG	LINE/L1
RNASEH1-AS1:23	GSX2	MA0893.2	1106	1113	AAAATTAG	LINE/L1
RNASEH1-AS1:23	Dlx4	MA0881.1	1106	1113	AAAATTAG	LINE/L1
RNASEH1-AS1:23	ISX	MA0654.1	1106	1113	AAAATTAG	LINE/L1
RNASEH1-AS1:23	HOXB8	MA1502.1	1106	1113	AAAATTAG	LINE/L1
RNASEH1-AS1:23	UNCX	MA0721.1	1106	1113	AAAATTAG	LINE/L1
RNASEH1-AS1:23	LHX2	MA0700.2	1104	1114	TTAAAATTAGA	LINE/L1
RNASEH1-AS1:23	ALX3	MA0634.1	1105	1114	TAAAATTAGA	LINE/L1
RNASEH1-AS1:23	GSC	MA0648.1	1105	1114	TCTAATTTTA	LINE/L1
RNASEH1-AS1:23	HESX1	MA0894.1	1105	1114	TCTAATTTTA	LINE/L1
RNASEH1-AS1:23	RAX	MA0718.1	1105	1114	TAAAATTAGA	LINE/L1
RNASEH1-AS1:23	EMX2	MA0886.1	1105	1114	TAAAATTAGA	LINE/L1
RNASEH1-AS1:23	HOXA6	MA1497.1	1105	1114	TAAAATTAGA	LINE/L1
RNASEH1-AS1:23	MNX1	MA0707.1	1105	1114	TAAAATTAGA	LINE/L1
RNASEH1-AS1:23	EN2	MA0642.1	1105	1114	TAAAATTAGA	LINE/L1
RNASEH1-AS1:23	ESX1	MA0644.1	1105	1114	TAAAATTAGA	LINE/L1
RNASEH1-AS1:23	MEOX2	MA0706.1	1105	1114	TAAAATTAGA	LINE/L1
RNASEH1-AS1:23	GBX1	MA0889.1	1105	1114	TAAAATTAGA	LINE/L1
RNASEH1-AS1:23	ARGFX	MA1463.1	1105	1114	TCTAATTTTA	LINE/L1
RNASEH1-AS1:23	NOTO	MA0710.1	1105	1114	TAAAATTAGA	LINE/L1
RNASEH1-AS1:23	NOTO	MA0710.1	1105	1114	TCTAATTTTA	LINE/L1
RNASEH1-AS1:23	GSC2	MA0891.1	1105	1114	TCTAATTTTA	LINE/L1
RNASEH1-AS1:23	EVX1	MA0887.1	1105	1114	TAAAATTAGA	LINE/L1
RNASEH1-AS1:23	MIXL1	MA0662.1	1105	1114	TAAAATTAGA	LINE/L1
RNASEH1-AS1:23	HOXB3	MA0903.1	1105	1114	TAAAATTAGA	LINE/L1
RNASEH1-AS1:23	GSX1	MA0892.1	1105	1114	TAAAATTAGA	LINE/L1
RNASEH1-AS1:23	GBX2	MA0890.1	1105	1114	TAAAATTAGA	LINE/L1
RNASEH1-AS1:23	Dlx1	MA0879.1	1105	1114	TAAAATTAGA	LINE/L1
RNASEH1-AS1:23	Dlx1	MA0879.1	1105	1114	TCTAATTTTA	LINE/L1
RNASEH1-AS1:23	EVX2	MA0888.1	1105	1114	TAAAATTAGA	LINE/L1
RNASEH1-AS1:23	LBX2	MA0699.1	1105	1114	TAAAATTAGA	LINE/L1
RNASEH1-AS1:23	LIN54	MA0619.1	1109	1117	ATTAGAAAA	LINE/L1
RNASEH1-AS1:23	NFAT5	MA0606.1	1109	1118	TTTTTCTAAT	LINE/L1
RNASEH1-AS1:23	ZNF384	MA1125.1	1110	1121	TTAGAAAAAAAA	LINE/L1
RNASEH1-AS1:23	ZNF384	MA1125.1	1111	1122	TAGAAAAAAAAA	LINE/L1
RNASEH1-AS1:23	ZNF384	MA1125.1	1112	1123	AGAAAAAAAAAA	LINE/L1
RNASEH1-AS1:23	ZNF384	MA1125.1	1113	1124	GAAAAAAAAAAT	LINE/L1
RNASEH1-AS1:23	HIC2	MA0738.1	1256	1264	GTGCCTAGC	SINE/Alu
RNASEH1-AS1:23	DMRTA2	MA1478.1	1256	1267	GCTAGGCACAGT	SINE/Alu
RNASEH1-AS1:23	SOX18	MA1563.1	1262	1269	CACAGTGG	SINE/Alu
RNASEH1-AS1:23	ZNF354C	MA0130.1	1266	1271	AGCCAC	SINE/Alu
RNASEH1-AS1:23	NFIX	MA0671.1	1265	1273	TGAGCCACT	SINE/Alu
RNASEH1-AS1:23	RHOXF1	MA0719.1	1267	1274	ATGAGCCA	SINE/Alu
RNASEH1-AS1:23	Pax2	MA0067.1	1269	1276	GCTCATGC	SINE/Alu
RNASEH1-AS1:23	LHX1	MA1518.1	1270	1277	GGCATGAG	SINE/Alu
RNASEH1-AS1:23	ZBTB6	MA1581.1	1266	1278	AGGCATGAGCCAC	SINE/Alu
RNASEH1-AS1:23	TEAD3	MA0808.1	1271	1278	TCATGCCT	SINE/Alu
RNASEH1-AS1:23	HIC2	MA0738.1	1273	1281	ATGCCTGTA	SINE/Alu
RNASEH1-AS1:23	THAP1	MA0597.1	1273	1281	ATGCCTGTA	SINE/Alu
RNASEH1-AS1:23	Spz1	MA0111.1	1276	1286	GGGGTTACAGG	SINE/Alu
RNASEH1-AS1:23	DMRT3	MA0610.1	1276	1286	CCTGTAACCCC	SINE/Alu
RNASEH1-AS1:23	PITX3	MA0714.1	1278	1286	TGTAACCCC	SINE/Alu
RNASEH1-AS1:23	NR2C2(var.2)	MA1536.1	1279	1286	GGGGTTAC	SINE/Alu
RNASEH1-AS1:23	RHOXF1	MA0719.1	1279	1286	GTAACCCC	SINE/Alu
RNASEH1-AS1:23	DMRTA2	MA1478.1	1276	1287	TGGGGTTACAGG	SINE/Alu
RNASEH1-AS1:23	RUNX2	MA0511.2	1280	1288	TAACCCCAG	SINE/Alu
RNASEH1-AS1:23	RUNX3	MA0684.2	1279	1290	GTAACCCCAGCA	SINE/Alu
RNASEH1-AS1:23	RUNX1	MA0002.2	1280	1290	TGCTGGGGTTA	SINE/Alu
RNASEH1-AS1:23	Nkx3-1	MA0124.2	1287	1295	AGCACTTTG	SINE/Alu
RNASEH1-AS1:23	ISL2	MA0914.1	1288	1295	GCACTTTG	SINE/Alu
RNASEH1-AS1:23	NKX2-3	MA0672.1	1287	1296	AGCACTTTGG	SINE/Alu
RNASEH1-AS1:23	NKX2-8	MA0673.1	1288	1296	GCACTTTGG	SINE/Alu
RNASEH1-AS1:23	HNF4A	MA0114.4	1285	1297	CCCAAAGTGCTGG	SINE/Alu
RNASEH1-AS1:23	HNF4G	MA0484.2	1285	1297	CCCAAAGTGCTGG	SINE/Alu
RNASEH1-AS1:23	HLTF	MA0109.1	1288	1297	GCACTTTGGG	SINE/Alu
RNASEH1-AS1:23	THAP1	MA0597.1	1292	1300	CCTCCCAAA	SINE/Alu
RNASEH1-AS1:23	ZNF263	MA0528.2	1292	1303	TTTGGGAGGCTG	SINE/Alu
RNASEH1-AS1:23	RHOXF1	MA0719.1	1298	1305	CTCAGCCT	SINE/Alu
RNASEH1-AS1:23	ZNF460	MA1596.1	1292	1307	GCCTCAGCCTCCCAAA	SINE/Alu
RNASEH1-AS1:23	TFAP2C(var.2)	MA0814.2	1297	1310	GAGGCTGAGGCGGG	SINE/Alu
RNASEH1-AS1:23	ZNF354C	MA0130.1	1310	1315	ATCCAC	SINE/Alu
RNASEH1-AS1:23	LHX1	MA1518.1	1311	1318	TGGATCAC	SINE/Alu
RNASEH1-AS1:23	RHOXF1	MA0719.1	1311	1318	GTGATCCA	SINE/Alu
RNASEH1-AS1:23	DPRX	MA1480.1	1311	1320	AGGTGATCCA	SINE/Alu
RNASEH1-AS1:23	NR2C2(var.2)	MA1536.1	1314	1321	CAGGTGAT	SINE/Alu
RNASEH1-AS1:23	SREBF1	MA0595.1	1314	1323	ATCACCTGAG	SINE/Alu
RNASEH1-AS1:23	SNAI3	MA1559.1	1314	1323	CTCAGGTGAT	SINE/Alu
RNASEH1-AS1:23	ASCL1	MA1100.2	1314	1323	ATCACCTGAG	SINE/Alu
RNASEH1-AS1:23	ASCL1	MA1100.2	1314	1323	CTCAGGTGAT	SINE/Alu
RNASEH1-AS1:23	BHLHA15(var.2)	MA1472.1	1314	1323	ATCACCTGAG	SINE/Alu
RNASEH1-AS1:23	BHLHA15(var.2)	MA1472.1	1314	1323	CTCAGGTGAT	SINE/Alu
RNASEH1-AS1:23	SNAI1	MA1558.1	1314	1323	CTCAGGTGAT	SINE/Alu
RNASEH1-AS1:23	TFAP4(var.2)	MA1570.1	1314	1323	ATCACCTGAG	SINE/Alu
RNASEH1-AS1:23	TFAP4(var.2)	MA1570.1	1314	1323	CTCAGGTGAT	SINE/Alu
RNASEH1-AS1:23	FIGLA	MA0820.1	1314	1323	ATCACCTGAG	SINE/Alu
RNASEH1-AS1:23	TFEB	MA0692.1	1314	1323	ATCACCTGAG	SINE/Alu
RNASEH1-AS1:23	MSGN1	MA1524.1	1313	1324	GATCACCTGAGG	SINE/Alu
RNASEH1-AS1:23	MSGN1	MA1524.1	1313	1324	CCTCAGGTGATC	SINE/Alu
RNASEH1-AS1:23	Ptf1a(var.3)	MA1620.1	1313	1324	GATCACCTGAGG	SINE/Alu
RNASEH1-AS1:23	TCF3	MA0522.3	1314	1324	ATCACCTGAGG	SINE/Alu
RNASEH1-AS1:23	ZEB1	MA0103.3	1314	1324	ATCACCTGAGG	SINE/Alu
RNASEH1-AS1:23	USF2	MA0526.3	1312	1325	ACCTCAGGTGATCC	SINE/Alu
RNASEH1-AS1:23	SREBF1(var.2)	MA0829.2	1312	1325	GGATCACCTGAGGT	SINE/Alu
RNASEH1-AS1:23	SREBF1(var.2)	MA0829.2	1312	1325	ACCTCAGGTGATCC	SINE/Alu
RNASEH1-AS1:23	Rbpjl	MA1621.1	1312	1325	GGATCACCTGAGGT	SINE/Alu
RNASEH1-AS1:23	MYOD1	MA0499.2	1313	1325	GATCACCTGAGGT	SINE/Alu
RNASEH1-AS1:23	SNAI2	MA0745.2	1313	1325	GATCACCTGAGGT	SINE/Alu
RNASEH1-AS1:23	TCF4	MA0830.2	1313	1325	GATCACCTGAGGT	SINE/Alu
RNASEH1-AS1:23	ASCL1(var.2)	MA1631.1	1313	1325	GATCACCTGAGGT	SINE/Alu
RNASEH1-AS1:23	TFAP2E	MA1569.1	1316	1326	CACCTGAGGTC	SINE/Alu
RNASEH1-AS1:23	TFAP2E	MA1569.1	1316	1326	GACCTCAGGTG	SINE/Alu
RNASEH1-AS1:23	MITF	MA0620.3	1310	1327	GTGGATCACCTGAGGTCT	SINE/Alu
RNASEH1-AS1:23	MITF	MA0620.3	1310	1327	AGACCTCAGGTGATCCAC	SINE/Alu
RNASEH1-AS1:23	TFAP2A	MA0003.4	1314	1327	ATCACCTGAGGTCT	SINE/Alu
RNASEH1-AS1:23	RUNX1	MA0002.2	1317	1327	ACCTGAGGTCT	SINE/Alu
RNASEH1-AS1:23	RUNX2	MA0511.2	1319	1327	AGACCTCAG	SINE/Alu
RNASEH1-AS1:23	TFAP2A	MA0003.4	1315	1328	CAGACCTCAGGTGA	SINE/Alu
RNASEH1-AS1:23	TFAP2C(var.2)	MA0814.2	1315	1328	TCACCTGAGGTCTG	SINE/Alu
RNASEH1-AS1:23	RUNX3	MA0684.2	1317	1328	CAGACCTCAGGT	SINE/Alu
RNASEH1-AS1:23	NR2C1	MA1535.1	1320	1328	TGAGGTCTG	SINE/Alu
RNASEH1-AS1:23	Smad4	MA1153.1	1323	1330	GGTCTGGA	SINE/Alu
RNASEH1-AS1:23	Hand1::Tcf3	MA0092.1	1323	1332	GGTCTGGAGT	SINE/Alu
RNASEH1-AS1:23	ZBTB26	MA1579.1	1319	1333	AACTCCAGACCTCAG	SINE/Alu
RNASEH1-AS1:23	NR1I3	MA1534.1	1328	1336	TCGAACTCC	SINE/Alu
RNASEH1-AS1:23	ZBTB12	MA1649.1	1329	1339	ATCTCGAACTC	SINE/Alu
RNASEH1-AS1:23	LHX1	MA1518.1	1335	1342	GAGATGAG	SINE/Alu
RNASEH1-AS1:23	HLTF	MA0109.1	1334	1343	GCTCATCTCG	SINE/Alu
RNASEH1-AS1:23	GATA1	MA0035.4	1334	1344	GGCTCATCTCG	SINE/Alu
RNASEH1-AS1:23	DPRX	MA1480.1	1335	1344	GGCTCATCTC	SINE/Alu
RNASEH1-AS1:23	RHOXF1	MA0719.1	1338	1345	ATGAGCCT	SINE/Alu
RNASEH1-AS1:23	NFIX	MA0671.1	1343	1351	TTGGCCAGG	SINE/Alu
RNASEH1-AS1:23	NFIX	MA0671.1	1344	1352	CTGGCCAAC	SINE/Alu
RNASEH1-AS1:23	THAP1	MA0597.1	1345	1353	TGGCCAACA	SINE/Alu
RNASEH1-AS1:23	RORC	MA1151.1	1345	1356	CCATGTTGGCCA	SINE/Alu
RNASEH1-AS1:23	HLTF	MA0109.1	1349	1358	CAACATGGTG	SINE/Alu
RNASEH1-AS1:23	HLTF	MA0109.1	1349	1358	CACCATGTTG	SINE/Alu
RNASEH1-AS1:23	SOX18	MA1563.1	1351	1358	CACCATGT	SINE/Alu
RNASEH1-AS1:23	YY1	MA0095.2	1349	1360	CAACATGGTGAA	SINE/Alu
RNASEH1-AS1:23	TBX6	MA1567.1	1353	1362	ATGGTGAAAC	SINE/Alu
RNASEH1-AS1:23	TBX3	MA1566.1	1353	1362	ATGGTGAAAC	SINE/Alu
RNASEH1-AS1:23	RUNX2	MA0511.2	1359	1367	AAACCCCAT	SINE/Alu
RNASEH1-AS1:23	RUNX3	MA0684.2	1358	1369	GAAACCCCATTT	SINE/Alu
RNASEH1-AS1:23	RUNX1	MA0002.2	1359	1369	AAATGGGGTTT	SINE/Alu
RNASEH1-AS1:23	HLTF	MA0109.1	1362	1371	CCCCATTTCT	SINE/Alu
RNASEH1-AS1:23	NFAT5	MA0606.1	1365	1374	CATTTCTACT	SINE/Alu
RNASEH1-AS1:23	FOXL1	MA0033.2	1373	1379	CTAAAAA	SINE/Alu
RNASEH1-AS1:23	MEF2C	MA0497.1	1370	1384	CTACTAAAAATACAA	SINE/Alu
RNASEH1-AS1:23	MEF2A	MA0052.4	1371	1385	TACTAAAAATACAAA	SINE/Alu
RNASEH1-AS1:23	SRY	MA0084.1	1377	1385	AAATACAAA	SINE/Alu
RNASEH1-AS1:23	SOX15	MA1152.1	1378	1387	TTTTTGTATT	SINE/Alu
RNASEH1-AS1:23	Sox3	MA0514.1	1378	1387	TTTTTGTATT	SINE/Alu
RNASEH1-AS1:23	SOX4	MA0867.2	1379	1388	ATACAAAAAT	SINE/Alu
RNASEH1-AS1:23	Dux	MA0611.1	1384	1391	AAAATCAG	SINE/Alu
RNASEH1-AS1:23	LHX1	MA1518.1	1384	1391	AAAATCAG	SINE/Alu
RNASEH1-AS1:23	EN1	MA0027.2	1384	1391	AAAATCAG	SINE/Alu
RNASEH1-AS1:23	PRRX1	MA0716.1	1384	1391	AAAATCAG	SINE/Alu
RNASEH1-AS1:23	EN2	MA0642.1	1383	1392	AAAAATCAGC	SINE/Alu
RNASEH1-AS1:23	MIXL1	MA0662.1	1383	1392	AAAAATCAGC	SINE/Alu
RNASEH1-AS1:23	RHOXF1	MA0719.1	1387	1394	ATCAGCCG	SINE/Alu
RNASEH1-AS1:23	Mafb	MA0117.2	1386	1397	ACCCGGCTGATT	SINE/Alu
RNASEH1-AS1:23	TBX5	MA0807.1	1394	1401	GGGTGTGG	SINE/Alu
RNASEH1-AS1:23	SP9	MA1564.1	1391	1402	ACCACACCCGGC	SINE/Alu
RNASEH1-AS1:23	SP8	MA0747.1	1391	1402	ACCACACCCGGC	SINE/Alu
RNASEH1-AS1:23	KLF10	MA1511.1	1392	1402	ACCACACCCGG	SINE/Alu
RNASEH1-AS1:23	KLF11	MA1512.1	1392	1402	ACCACACCCGG	SINE/Alu
RNASEH1-AS1:23	TBX6	MA1567.1	1393	1402	CGGGTGTGGT	SINE/Alu
RNASEH1-AS1:23	KLF5	MA0599.1	1393	1402	ACCACACCCG	SINE/Alu
RNASEH1-AS1:23	TBX3	MA1566.1	1393	1402	CGGGTGTGGT	SINE/Alu
RNASEH1-AS1:23	Klf12	MA0742.1	1389	1403	CACCACACCCGGCTG	SINE/Alu
RNASEH1-AS1:23	KLF4	MA0039.4	1392	1403	CACCACACCCGG	SINE/Alu
RNASEH1-AS1:23	Klf1	MA0493.1	1393	1403	CACCACACCCG	SINE/Alu
RNASEH1-AS1:23	KLF6	MA1517.1	1393	1403	CACCACACCCG	SINE/Alu
RNASEH1-AS1:23	KLF3	MA1516.1	1393	1403	CACCACACCCG	SINE/Alu
RNASEH1-AS1:23	KLF2	MA1515.1	1393	1403	CACCACACCCG	SINE/Alu
RNASEH1-AS1:23	ZNF354C	MA0130.1	1398	1403	CACCAC	SINE/Alu
RNASEH1-AS1:23	KLF9	MA1107.2	1389	1404	CCACCACACCCGGCTG	SINE/Alu
RNASEH1-AS1:23	RUNX1	MA0002.2	1394	1404	GGGTGTGGTGG	SINE/Alu
RNASEH1-AS1:23	RUNX2	MA0511.2	1396	1404	CCACCACAC	SINE/Alu
RNASEH1-AS1:23	RUNX3	MA0684.2	1394	1405	ACCACCACACCC	SINE/Alu
RNASEH1-AS1:23	ZBTB7C	MA0695.1	1394	1405	ACCACCACACCC	SINE/Alu
RNASEH1-AS1:23	ZNF354C	MA0130.1	1401	1406	CACCAC	SINE/Alu
RNASEH1-AS1:23	ZBTB7C	MA0695.1	1397	1408	CTCACCACCACA	SINE/Alu
RNASEH1-AS1:23	TBX3	MA1566.1	1401	1410	GTGGTGAGTG	SINE/Alu
RNASEH1-AS1:23	NKX2-8	MA0673.1	1403	1411	GCACTCACC	SINE/Alu
RNASEH1-AS1:23	NKX2-5	MA0063.2	1402	1412	GGCACTCACCA	SINE/Alu
RNASEH1-AS1:23	Nkx2-5(var.2)	MA0503.1	1403	1413	AGGCACTCACC	SINE/Alu
RNASEH1-AS1:23	MSANTD3	MA1523.1	1404	1413	AGGCACTCAC	SINE/Alu
RNASEH1-AS1:23	NKX2-2	MA1645.1	1401	1414	CAGGCACTCACCAC	SINE/Alu
RNASEH1-AS1:23	HIC2	MA0738.1	1408	1416	GTGCCTGTA	SINE/Alu
RNASEH1-AS1:23	THAP1	MA0597.1	1408	1416	GTGCCTGTA	SINE/Alu
RNASEH1-AS1:23	Ddit3::Cebpa	MA0019.1	1410	1421	GCCTGTAATCCC	SINE/Alu
RNASEH1-AS1:23	DPRX	MA1480.1	1412	1421	CTGTAATCCC	SINE/Alu
RNASEH1-AS1:23	PITX3	MA0714.1	1413	1421	TGTAATCCC	SINE/Alu
RNASEH1-AS1:23	DRGX	MA1481.1	1414	1421	GGGATTAC	SINE/Alu
RNASEH1-AS1:23	HOXB6	MA1500.1	1414	1421	GTAATCCC	SINE/Alu
RNASEH1-AS1:23	HOXB2	MA0902.2	1414	1421	GGGATTAC	SINE/Alu
RNASEH1-AS1:23	HOXD8	MA0910.2	1414	1421	GGGATTAC	SINE/Alu
RNASEH1-AS1:23	HOXA7	MA1498.1	1414	1421	GGGATTAC	SINE/Alu
RNASEH1-AS1:23	PDX1	MA0132.2	1414	1421	GGGATTAC	SINE/Alu
RNASEH1-AS1:23	SHOX	MA0630.1	1414	1421	GTAATCCC	SINE/Alu
RNASEH1-AS1:23	BARX1	MA0875.1	1414	1421	GGGATTAC	SINE/Alu
RNASEH1-AS1:23	PITX1	MA0682.2	1414	1421	GTAATCCC	SINE/Alu
RNASEH1-AS1:23	NKX6-2	MA0675.1	1414	1421	GGGATTAC	SINE/Alu
RNASEH1-AS1:23	LHX1	MA1518.1	1414	1421	GGGATTAC	SINE/Alu
RNASEH1-AS1:23	BSX	MA0876.1	1414	1421	GGGATTAC	SINE/Alu
RNASEH1-AS1:23	RHOXF1	MA0719.1	1414	1421	GTAATCCC	SINE/Alu
RNASEH1-AS1:23	PITX2	MA1547.1	1414	1421	GTAATCCC	SINE/Alu
RNASEH1-AS1:23	OTX1	MA0711.1	1414	1421	GTAATCCC	SINE/Alu
RNASEH1-AS1:23	GSX2	MA0893.2	1414	1421	GGGATTAC	SINE/Alu
RNASEH1-AS1:23	HOXB8	MA1502.1	1414	1421	GGGATTAC	SINE/Alu
RNASEH1-AS1:23	GSC	MA0648.1	1413	1422	TGTAATCCCA	SINE/Alu
RNASEH1-AS1:23	HOXA6	MA1497.1	1413	1422	TGGGATTACA	SINE/Alu
RNASEH1-AS1:23	GSC2	MA0891.1	1413	1422	TGTAATCCCA	SINE/Alu
RNASEH1-AS1:23	EVX1	MA0887.1	1413	1422	TGGGATTACA	SINE/Alu
RNASEH1-AS1:23	HOXB3	MA0903.1	1413	1422	TGGGATTACA	SINE/Alu
RNASEH1-AS1:23	GSX1	MA0892.1	1413	1422	TGGGATTACA	SINE/Alu
RNASEH1-AS1:23	EVX2	MA0888.1	1413	1422	TGGGATTACA	SINE/Alu
RNASEH1-AS1:23	OTX2	MA0712.2	1412	1423	TTGGGATTACAG	SINE/Alu
RNASEH1-AS1:23	Crx	MA0467.1	1414	1424	GTTGGGATTAC	SINE/Alu
RNASEH1-AS1:23	Hic1	MA0739.1	1417	1425	ATCCCAACT	SINE/Alu
RNASEH1-AS1:23	Dmbx1	MA0883.1	1410	1426	TAGTTGGGATTACAGGC	SINE/Alu
RNASEH1-AS1:23	HLTF	MA0109.1	1424	1433	CTACTTGGGA	SINE/Alu
RNASEH1-AS1:23	ZNF263	MA0528.2	1427	1438	CTTGGGAGGCTG	SINE/Alu
RNASEH1-AS1:23	RHOXF1	MA0719.1	1433	1440	CTCAGCCT	SINE/Alu
RNASEH1-AS1:23	ZNF460	MA1596.1	1427	1442	GCCTCAGCCTCCCAAG	SINE/Alu
RNASEH1-AS1:23	FOSL1::JUND	MA1142.1	1435	1444	GCTGAGGCAG	SINE/Alu
RNASEH1-AS1:23	TFAP2C(var.2)	MA0814.2	1432	1445	GAGGCTGAGGCAGG	SINE/Alu
RNASEH1-AS1:23	TCF12(var.2)	MA1648.1	1439	1449	TTCTCCTGCCT	SINE/Alu
RNASEH1-AS1:23	LIN54	MA0619.1	1451	1459	GTTCAAACG	SINE/Alu
RNASEH1-AS1:23	LIN54	MA0619.1	1452	1460	GTTTGAACC	SINE/Alu
RNASEH1-AS1:23	NR2C2(var.2)	MA1536.1	1454	1461	GGGTTCAA	SINE/Alu
RNASEH1-AS1:23	RHOXF1	MA0719.1	1454	1461	TTGAACCC	SINE/Alu
RNASEH1-AS1:23	VDR	MA0693.2	1455	1462	CGGGTTCA	SINE/Alu
RNASEH1-AS1:23	KLF5	MA0599.1	1461	1470	ACACCTCCCG	SINE/Alu
RNASEH1-AS1:23	TCF3	MA0522.3	1461	1471	TACACCTCCCG	SINE/Alu
RNASEH1-AS1:23	MAZ	MA1522.1	1461	1471	TACACCTCCCG	SINE/Alu
RNASEH1-AS1:23	TBX4	MA0806.1	1465	1472	AGGTGTAG	SINE/Alu
RNASEH1-AS1:23	TBX5	MA0807.1	1465	1472	AGGTGTAG	SINE/Alu
RNASEH1-AS1:23	ZNF135	MA1587.1	1460	1473	CCTACACCTCCCGG	SINE/Alu
RNASEH1-AS1:23	TBX6	MA1567.1	1464	1473	GAGGTGTAGG	SINE/Alu
RNASEH1-AS1:23	TBX3	MA1566.1	1464	1473	GAGGTGTAGG	SINE/Alu
RNASEH1-AS1:23	NR2C2(var.2)	MA1536.1	1470	1477	TAGGTTAC	SINE/Alu
RNASEH1-AS1:23	DMRTA2	MA1478.1	1469	1480	GTAGGTTACAGT	SINE/Alu
RNASEH1-AS1:23	DMRT3	MA0610.1	1470	1480	ACTGTAACCTA	SINE/Alu
RNASEH1-AS1:23	ZBTB32	MA1580.1	1473	1482	GTTACAGTGA	SINE/Alu
RNASEH1-AS1:23	NKX2-8	MA0673.1	1474	1482	TCACTGTAA	SINE/Alu
RNASEH1-AS1:23	RHOXF1	MA0719.1	1479	1486	GTGAGCCG	SINE/Alu
RNASEH1-AS1:23	Gfi1b	MA0483.1	1482	1492	CAATCTCGGCT	SINE/Alu
RNASEH1-AS1:23	Sox17	MA0078.1	1486	1494	GAGATTGTC	SINE/Alu
RNASEH1-AS1:23	SOX13	MA1120.1	1485	1495	GGACAATCTCG	SINE/Alu
RNASEH1-AS1:23	SOX9	MA0077.1	1487	1495	AGATTGTCC	SINE/Alu
RNASEH1-AS1:23	Sox5	MA0087.1	1489	1495	ATTGTCC	SINE/Alu
RNASEH1-AS1:23	SOX15	MA1152.1	1487	1496	AGATTGTCCC	SINE/Alu
RNASEH1-AS1:23	SOX8	MA0868.2	1487	1496	GGGACAATCT	SINE/Alu
RNASEH1-AS1:23	MEIS1	MA0498.2	1490	1496	GGGACAA	SINE/Alu
RNASEH1-AS1:23	SRY	MA0084.1	1489	1497	TGGGACAAT	SINE/Alu
RNASEH1-AS1:23	ZNF354C	MA0130.1	1493	1498	TCCCAC	SINE/Alu
RNASEH1-AS1:23	DMRTA2	MA1478.1	1489	1500	CAGTGGGACAAT	SINE/Alu
RNASEH1-AS1:23	ZNF75D	MA1601.1	1491	1500	CAGTGGGACA	SINE/Alu
RNASEH1-AS1:23	NKX2-8	MA0673.1	1495	1503	CCACTGCAC	SINE/Alu
RNASEH1-AS1:23	MSANTD3	MA1523.1	1498	1507	CTGCACTCCA	SINE/Alu
RNASEH1-AS1:23	Nkx2-5(var.2)	MA0503.1	1498	1508	CTGCACTCCAG	SINE/Alu
RNASEH1-AS1:23	NKX2-8	MA0673.1	1500	1508	GCACTCCAG	SINE/Alu
RNASEH1-AS1:23	NKX2-5	MA0063.2	1499	1509	TGCACTCCAGC	SINE/Alu
RNASEH1-AS1:23	NKX2-2	MA1645.1	1497	1510	ACTGCACTCCAGCC	SINE/Alu
RNASEH1-AS1:23	Hand1::Tcf3	MA0092.1	1502	1511	AGGCTGGAGT	SINE/Alu
RNASEH1-AS1:23	Hand1::Tcf3	MA0092.1	1507	1516	AGCCTGGGTG	SINE/Alu
RNASEH1-AS1:23	NR2C2(var.2)	MA1536.1	1511	1518	TGGGTGAC	SINE/Alu
RNASEH1-AS1:23	Pax2	MA0067.1	1512	1519	TGTCACCC	SINE/Alu
RNASEH1-AS1:23	TBX6	MA1567.1	1511	1520	TGGGTGACAG	SINE/Alu
RNASEH1-AS1:23	TBX3	MA1566.1	1511	1520	TGGGTGACAG	SINE/Alu
RNASEH1-AS1:23	MEIS1	MA0498.2	1514	1520	GTGACAG	SINE/Alu
RNASEH1-AS1:23	DMRTA2	MA1478.1	1510	1521	CTGGGTGACAGA	SINE/Alu
RNASEH1-AS1:23	MEIS3	MA0775.1	1514	1521	GTGACAGA	SINE/Alu
RNASEH1-AS1:23	MEIS2	MA0774.1	1514	1521	GTGACAGA	SINE/Alu
RNASEH1-AS1:23	PKNOX1	MA0782.2	1509	1523	CCTGGGTGACAGAGT	SINE/Alu
RNASEH1-AS1:23	PBX3	MA1114.1	1508	1524	GCCTGGGTGACAGAGTG	SINE/Alu
RNASEH1-AS1:23	MSANTD3	MA1523.1	1518	1527	TCTCACTCTG	SINE/Alu
RNASEH1-AS1:23	YY1	MA0095.2	1526	1537	TAAGATGGAGTC	SINE/Alu
RNASEH1-AS1:23	HLTF	MA0109.1	1528	1537	CTCCATCTTA	SINE/Alu
RNASEH1-AS1:23	Arid3a	MA0151.1	1534	1539	ATTAAG	SINE/Alu
RNASEH1-AS1:23	Arid3b	MA0601.1	1532	1542	ATCTTAATAAT	SINE/Alu
RNASEH1-AS1:23	NKX6-3	MA1530.1	1534	1542	ATTATTAAG	SINE/Alu
RNASEH1-AS1:23	Lhx8	MA0705.1	1535	1542	TTAATAAT	SINE/Alu
RNASEH1-AS1:23	Lhx8	MA0705.1	1535	1542	ATTATTAA	SINE/Alu
RNASEH1-AS1:23	DRGX	MA1481.1	1535	1542	ATTATTAA	SINE/Alu
RNASEH1-AS1:23	VSX1	MA0725.1	1535	1542	TTAATAAT	SINE/Alu
RNASEH1-AS1:23	HOXB4	MA1499.1	1535	1542	ATTATTAA	SINE/Alu
RNASEH1-AS1:23	RAX2	MA0717.1	1535	1542	TTAATAAT	SINE/Alu
RNASEH1-AS1:23	RAX2	MA0717.1	1535	1542	ATTATTAA	SINE/Alu
RNASEH1-AS1:23	HOXA2	MA0900.2	1535	1542	ATTATTAA	SINE/Alu
RNASEH1-AS1:23	HOXB6	MA1500.1	1535	1542	TTAATAAT	SINE/Alu
RNASEH1-AS1:23	LBX1	MA0618.1	1535	1542	TTAATAAT	SINE/Alu
RNASEH1-AS1:23	HOXB2	MA0902.2	1535	1542	TTAATAAT	SINE/Alu
RNASEH1-AS1:23	HOXB2	MA0902.2	1535	1542	ATTATTAA	SINE/Alu
RNASEH1-AS1:23	HOXD8	MA0910.2	1535	1542	ATTATTAA	SINE/Alu
RNASEH1-AS1:23	HOXA7	MA1498.1	1535	1542	ATTATTAA	SINE/Alu
RNASEH1-AS1:23	HOXD4	MA1507.1	1535	1542	ATTATTAA	SINE/Alu
RNASEH1-AS1:23	Dlx2	MA0885.1	1535	1542	ATTATTAA	SINE/Alu
RNASEH1-AS1:23	HOXA4	MA1496.1	1535	1542	ATTATTAA	SINE/Alu
RNASEH1-AS1:23	PDX1	MA0132.2	1535	1542	ATTATTAA	SINE/Alu
RNASEH1-AS1:23	VAX1	MA0722.1	1535	1542	TTAATAAT	SINE/Alu
RNASEH1-AS1:23	SHOX	MA0630.1	1535	1542	TTAATAAT	SINE/Alu
RNASEH1-AS1:23	Dlx3	MA0880.1	1535	1542	ATTATTAA	SINE/Alu
RNASEH1-AS1:23	BARX1	MA0875.1	1535	1542	ATTATTAA	SINE/Alu
RNASEH1-AS1:23	NKX6-2	MA0675.1	1535	1542	TTAATAAT	SINE/Alu
RNASEH1-AS1:23	NKX6-2	MA0675.1	1535	1542	ATTATTAA	SINE/Alu
RNASEH1-AS1:23	VAX2	MA0723.1	1535	1542	TTAATAAT	SINE/Alu
RNASEH1-AS1:23	LHX1	MA1518.1	1535	1542	TTAATAAT	SINE/Alu
RNASEH1-AS1:23	LHX1	MA1518.1	1535	1542	ATTATTAA	SINE/Alu
RNASEH1-AS1:23	BSX	MA0876.1	1535	1542	ATTATTAA	SINE/Alu
RNASEH1-AS1:23	HOXC8	MA1505.1	1535	1542	TTAATAAT	SINE/Alu
RNASEH1-AS1:23	HOXC8	MA1505.1	1535	1542	ATTATTAA	SINE/Alu
RNASEH1-AS1:23	HOXA1	MA1495.1	1535	1542	TTAATAAT	SINE/Alu
RNASEH1-AS1:23	HOXA1	MA1495.1	1535	1542	ATTATTAA	SINE/Alu
RNASEH1-AS1:23	HOXA5	MA0158.2	1535	1542	ATTATTAA	SINE/Alu
RNASEH1-AS1:23	EN1	MA0027.2	1535	1542	TTAATAAT	SINE/Alu
RNASEH1-AS1:23	PRRX1	MA0716.1	1535	1542	TTAATAAT	SINE/Alu
RNASEH1-AS1:23	PRRX1	MA0716.1	1535	1542	ATTATTAA	SINE/Alu
RNASEH1-AS1:23	Lhx4	MA0704.1	1535	1542	ATTATTAA	SINE/Alu
RNASEH1-AS1:23	HOXC4	MA1504.1	1535	1542	ATTATTAA	SINE/Alu
RNASEH1-AS1:23	NKX6-1	MA0674.1	1535	1542	ATTATTAA	SINE/Alu
RNASEH1-AS1:23	HOXB5	MA0904.2	1535	1542	TTAATAAT	SINE/Alu
RNASEH1-AS1:23	HOXB5	MA0904.2	1535	1542	ATTATTAA	SINE/Alu
RNASEH1-AS1:23	DLX6	MA0882.1	1535	1542	ATTATTAA	SINE/Alu
RNASEH1-AS1:23	GSX2	MA0893.2	1535	1542	ATTATTAA	SINE/Alu
RNASEH1-AS1:23	Dlx4	MA0881.1	1535	1542	ATTATTAA	SINE/Alu
RNASEH1-AS1:23	HOXB8	MA1502.1	1535	1542	ATTATTAA	SINE/Alu
RNASEH1-AS1:23	UNCX	MA0721.1	1535	1542	TTAATAAT	SINE/Alu
RNASEH1-AS1:23	UNCX	MA0721.1	1535	1542	ATTATTAA	SINE/Alu
RNASEH1-AS1:23	HOXA10	MA0899.1	1533	1543	TATTATTAAGA	SINE/Alu
RNASEH1-AS1:23	ALX3	MA0634.1	1534	1543	CTTAATAATA	SINE/Alu
RNASEH1-AS1:23	ALX3	MA0634.1	1534	1543	TATTATTAAG	SINE/Alu
RNASEH1-AS1:23	MEOX1	MA0661.1	1534	1543	TATTATTAAG	SINE/Alu
RNASEH1-AS1:23	EMX2	MA0886.1	1534	1543	TATTATTAAG	SINE/Alu
RNASEH1-AS1:23	HOXA6	MA1497.1	1534	1543	CTTAATAATA	SINE/Alu
RNASEH1-AS1:23	HOXA6	MA1497.1	1534	1543	TATTATTAAG	SINE/Alu
RNASEH1-AS1:23	MNX1	MA0707.1	1534	1543	CTTAATAATA	SINE/Alu
RNASEH1-AS1:23	MNX1	MA0707.1	1534	1543	TATTATTAAG	SINE/Alu
RNASEH1-AS1:23	EN2	MA0642.1	1534	1543	CTTAATAATA	SINE/Alu
RNASEH1-AS1:23	EN2	MA0642.1	1534	1543	TATTATTAAG	SINE/Alu
RNASEH1-AS1:23	ESX1	MA0644.1	1534	1543	CTTAATAATA	SINE/Alu
RNASEH1-AS1:23	ESX1	MA0644.1	1534	1543	TATTATTAAG	SINE/Alu
RNASEH1-AS1:23	MEOX2	MA0706.1	1534	1543	CTTAATAATA	SINE/Alu
RNASEH1-AS1:23	MEOX2	MA0706.1	1534	1543	TATTATTAAG	SINE/Alu
RNASEH1-AS1:23	NOTO	MA0710.1	1534	1543	TATTATTAAG	SINE/Alu
RNASEH1-AS1:23	GSC2	MA0891.1	1534	1543	CTTAATAATA	SINE/Alu
RNASEH1-AS1:23	EVX1	MA0887.1	1534	1543	TATTATTAAG	SINE/Alu
RNASEH1-AS1:23	MIXL1	MA0662.1	1534	1543	CTTAATAATA	SINE/Alu
RNASEH1-AS1:23	MIXL1	MA0662.1	1534	1543	TATTATTAAG	SINE/Alu
RNASEH1-AS1:23	HOXB3	MA0903.1	1534	1543	TATTATTAAG	SINE/Alu
RNASEH1-AS1:23	GSX1	MA0892.1	1534	1543	TATTATTAAG	SINE/Alu
RNASEH1-AS1:23	EVX2	MA0888.1	1534	1543	TATTATTAAG	SINE/Alu
RNASEH1-AS1:23	POU6F2	MA0793.1	1535	1544	TTATTATTAA	SINE/Alu
RNASEH1-AS1:23	Arid3b	MA0601.1	1535	1545	TTAATAATAAT	SINE/Alu
RNASEH1-AS1:23	NKX6-3	MA1530.1	1537	1545	ATTATTATT	SINE/Alu
RNASEH1-AS1:23	Lhx8	MA0705.1	1538	1545	ATAATAAT	SINE/Alu
RNASEH1-AS1:23	Lhx8	MA0705.1	1538	1545	ATTATTAT	SINE/Alu
RNASEH1-AS1:23	DRGX	MA1481.1	1538	1545	ATTATTAT	SINE/Alu
RNASEH1-AS1:23	HOXB4	MA1499.1	1538	1545	ATTATTAT	SINE/Alu
RNASEH1-AS1:23	RAX2	MA0717.1	1538	1545	ATAATAAT	SINE/Alu
RNASEH1-AS1:23	RAX2	MA0717.1	1538	1545	ATTATTAT	SINE/Alu
RNASEH1-AS1:23	HOXA2	MA0900.2	1538	1545	ATTATTAT	SINE/Alu
RNASEH1-AS1:23	HOXB6	MA1500.1	1538	1545	ATAATAAT	SINE/Alu
RNASEH1-AS1:23	HOXB2	MA0902.2	1538	1545	ATAATAAT	SINE/Alu
RNASEH1-AS1:23	HOXB2	MA0902.2	1538	1545	ATTATTAT	SINE/Alu
RNASEH1-AS1:23	HOXD8	MA0910.2	1538	1545	ATTATTAT	SINE/Alu
RNASEH1-AS1:23	HOXA7	MA1498.1	1538	1545	ATTATTAT	SINE/Alu
RNASEH1-AS1:23	HOXD4	MA1507.1	1538	1545	ATTATTAT	SINE/Alu
RNASEH1-AS1:23	Dlx2	MA0885.1	1538	1545	ATTATTAT	SINE/Alu
RNASEH1-AS1:23	HOXA4	MA1496.1	1538	1545	ATTATTAT	SINE/Alu
RNASEH1-AS1:23	PDX1	MA0132.2	1538	1545	ATTATTAT	SINE/Alu
RNASEH1-AS1:23	VAX1	MA0722.1	1538	1545	ATAATAAT	SINE/Alu
RNASEH1-AS1:23	SHOX	MA0630.1	1538	1545	ATAATAAT	SINE/Alu
RNASEH1-AS1:23	Dlx3	MA0880.1	1538	1545	ATTATTAT	SINE/Alu
RNASEH1-AS1:23	BARX1	MA0875.1	1538	1545	ATTATTAT	SINE/Alu
RNASEH1-AS1:23	NKX6-2	MA0675.1	1538	1545	ATAATAAT	SINE/Alu
RNASEH1-AS1:23	NKX6-2	MA0675.1	1538	1545	ATTATTAT	SINE/Alu
RNASEH1-AS1:23	VAX2	MA0723.1	1538	1545	ATAATAAT	SINE/Alu
RNASEH1-AS1:23	LHX1	MA1518.1	1538	1545	ATAATAAT	SINE/Alu
RNASEH1-AS1:23	LHX1	MA1518.1	1538	1545	ATTATTAT	SINE/Alu
RNASEH1-AS1:23	BSX	MA0876.1	1538	1545	ATTATTAT	SINE/Alu
RNASEH1-AS1:23	HOXC8	MA1505.1	1538	1545	ATAATAAT	SINE/Alu
RNASEH1-AS1:23	HOXC8	MA1505.1	1538	1545	ATTATTAT	SINE/Alu
RNASEH1-AS1:23	HOXA1	MA1495.1	1538	1545	ATAATAAT	SINE/Alu
RNASEH1-AS1:23	HOXA1	MA1495.1	1538	1545	ATTATTAT	SINE/Alu
RNASEH1-AS1:23	HOXA5	MA0158.2	1538	1545	ATTATTAT	SINE/Alu
RNASEH1-AS1:23	EN1	MA0027.2	1538	1545	ATAATAAT	SINE/Alu
RNASEH1-AS1:23	PRRX1	MA0716.1	1538	1545	ATAATAAT	SINE/Alu
RNASEH1-AS1:23	PRRX1	MA0716.1	1538	1545	ATTATTAT	SINE/Alu
RNASEH1-AS1:23	Lhx4	MA0704.1	1538	1545	ATTATTAT	SINE/Alu
RNASEH1-AS1:23	HOXC4	MA1504.1	1538	1545	ATTATTAT	SINE/Alu
RNASEH1-AS1:23	NKX6-1	MA0674.1	1538	1545	ATTATTAT	SINE/Alu
RNASEH1-AS1:23	HOXB5	MA0904.2	1538	1545	ATAATAAT	SINE/Alu
RNASEH1-AS1:23	HOXB5	MA0904.2	1538	1545	ATTATTAT	SINE/Alu
RNASEH1-AS1:23	DLX6	MA0882.1	1538	1545	ATTATTAT	SINE/Alu
RNASEH1-AS1:23	GSX2	MA0893.2	1538	1545	ATTATTAT	SINE/Alu
RNASEH1-AS1:23	Dlx4	MA0881.1	1538	1545	ATTATTAT	SINE/Alu
RNASEH1-AS1:23	HOXB8	MA1502.1	1538	1545	ATTATTAT	SINE/Alu
RNASEH1-AS1:23	UNCX	MA0721.1	1538	1545	ATAATAAT	SINE/Alu
RNASEH1-AS1:23	UNCX	MA0721.1	1538	1545	ATTATTAT	SINE/Alu
RNASEH1-AS1:23	ALX3	MA0634.1	1537	1546	TATTATTATT	SINE/Alu
RNASEH1-AS1:23	MEOX1	MA0661.1	1537	1546	TATTATTATT	SINE/Alu
RNASEH1-AS1:23	EMX2	MA0886.1	1537	1546	TATTATTATT	SINE/Alu
RNASEH1-AS1:23	HOXA6	MA1497.1	1537	1546	AATAATAATA	SINE/Alu
RNASEH1-AS1:23	HOXA6	MA1497.1	1537	1546	TATTATTATT	SINE/Alu
RNASEH1-AS1:23	MNX1	MA0707.1	1537	1546	AATAATAATA	SINE/Alu
RNASEH1-AS1:23	MNX1	MA0707.1	1537	1546	TATTATTATT	SINE/Alu
RNASEH1-AS1:23	EN2	MA0642.1	1537	1546	AATAATAATA	SINE/Alu
RNASEH1-AS1:23	EN2	MA0642.1	1537	1546	TATTATTATT	SINE/Alu
RNASEH1-AS1:23	ESX1	MA0644.1	1537	1546	AATAATAATA	SINE/Alu
RNASEH1-AS1:23	ESX1	MA0644.1	1537	1546	TATTATTATT	SINE/Alu
RNASEH1-AS1:23	MEOX2	MA0706.1	1537	1546	AATAATAATA	SINE/Alu
RNASEH1-AS1:23	MEOX2	MA0706.1	1537	1546	TATTATTATT	SINE/Alu
RNASEH1-AS1:23	LHX6	MA0658.1	1537	1546	AATAATAATA	SINE/Alu
RNASEH1-AS1:23	NOTO	MA0710.1	1537	1546	TATTATTATT	SINE/Alu
RNASEH1-AS1:23	GSC2	MA0891.1	1537	1546	AATAATAATA	SINE/Alu
RNASEH1-AS1:23	EVX1	MA0887.1	1537	1546	TATTATTATT	SINE/Alu
RNASEH1-AS1:23	MIXL1	MA0662.1	1537	1546	AATAATAATA	SINE/Alu
RNASEH1-AS1:23	MIXL1	MA0662.1	1537	1546	TATTATTATT	SINE/Alu
RNASEH1-AS1:23	HOXB3	MA0903.1	1537	1546	TATTATTATT	SINE/Alu
RNASEH1-AS1:23	GSX1	MA0892.1	1537	1546	TATTATTATT	SINE/Alu
RNASEH1-AS1:23	EVX2	MA0888.1	1537	1546	TATTATTATT	SINE/Alu
RNASEH1-AS1:23	POU6F1(var.2)	MA1549.1	1538	1547	ATAATAATAA	SINE/Alu
RNASEH1-AS1:23	POU6F2	MA0793.1	1538	1547	TTATTATTAT	SINE/Alu
RNASEH1-AS1:23	Arid3b	MA0601.1	1538	1548	ATAATAATAAT	SINE/Alu
RNASEH1-AS1:23	NKX6-3	MA1530.1	1540	1548	ATTATTATT	SINE/Alu
RNASEH1-AS1:23	Lhx8	MA0705.1	1541	1548	ATAATAAT	SINE/Alu
RNASEH1-AS1:23	Lhx8	MA0705.1	1541	1548	ATTATTAT	SINE/Alu
RNASEH1-AS1:23	DRGX	MA1481.1	1541	1548	ATTATTAT	SINE/Alu
RNASEH1-AS1:23	HOXB4	MA1499.1	1541	1548	ATTATTAT	SINE/Alu
RNASEH1-AS1:23	RAX2	MA0717.1	1541	1548	ATAATAAT	SINE/Alu
RNASEH1-AS1:23	RAX2	MA0717.1	1541	1548	ATTATTAT	SINE/Alu
RNASEH1-AS1:23	HOXA2	MA0900.2	1541	1548	ATTATTAT	SINE/Alu
RNASEH1-AS1:23	HOXB6	MA1500.1	1541	1548	ATAATAAT	SINE/Alu
RNASEH1-AS1:23	HOXB2	MA0902.2	1541	1548	ATAATAAT	SINE/Alu
RNASEH1-AS1:23	HOXB2	MA0902.2	1541	1548	ATTATTAT	SINE/Alu
RNASEH1-AS1:23	HOXD8	MA0910.2	1541	1548	ATTATTAT	SINE/Alu
RNASEH1-AS1:23	HOXA7	MA1498.1	1541	1548	ATTATTAT	SINE/Alu
RNASEH1-AS1:23	HOXD4	MA1507.1	1541	1548	ATTATTAT	SINE/Alu
RNASEH1-AS1:23	Dlx2	MA0885.1	1541	1548	ATTATTAT	SINE/Alu
RNASEH1-AS1:23	HOXA4	MA1496.1	1541	1548	ATTATTAT	SINE/Alu
RNASEH1-AS1:23	PDX1	MA0132.2	1541	1548	ATTATTAT	SINE/Alu
RNASEH1-AS1:23	VAX1	MA0722.1	1541	1548	ATAATAAT	SINE/Alu
RNASEH1-AS1:23	SHOX	MA0630.1	1541	1548	ATAATAAT	SINE/Alu
RNASEH1-AS1:23	Dlx3	MA0880.1	1541	1548	ATTATTAT	SINE/Alu
RNASEH1-AS1:23	BARX1	MA0875.1	1541	1548	ATTATTAT	SINE/Alu
RNASEH1-AS1:23	NKX6-2	MA0675.1	1541	1548	ATAATAAT	SINE/Alu
RNASEH1-AS1:23	NKX6-2	MA0675.1	1541	1548	ATTATTAT	SINE/Alu
RNASEH1-AS1:23	VAX2	MA0723.1	1541	1548	ATAATAAT	SINE/Alu
RNASEH1-AS1:23	LHX1	MA1518.1	1541	1548	ATAATAAT	SINE/Alu
RNASEH1-AS1:23	LHX1	MA1518.1	1541	1548	ATTATTAT	SINE/Alu
RNASEH1-AS1:23	BSX	MA0876.1	1541	1548	ATTATTAT	SINE/Alu
RNASEH1-AS1:23	HOXC8	MA1505.1	1541	1548	ATAATAAT	SINE/Alu
RNASEH1-AS1:23	HOXC8	MA1505.1	1541	1548	ATTATTAT	SINE/Alu
RNASEH1-AS1:23	HOXA1	MA1495.1	1541	1548	ATAATAAT	SINE/Alu
RNASEH1-AS1:23	HOXA1	MA1495.1	1541	1548	ATTATTAT	SINE/Alu
RNASEH1-AS1:23	HOXA5	MA0158.2	1541	1548	ATTATTAT	SINE/Alu
RNASEH1-AS1:23	EN1	MA0027.2	1541	1548	ATAATAAT	SINE/Alu
RNASEH1-AS1:23	PRRX1	MA0716.1	1541	1548	ATAATAAT	SINE/Alu
RNASEH1-AS1:23	PRRX1	MA0716.1	1541	1548	ATTATTAT	SINE/Alu
RNASEH1-AS1:23	Lhx4	MA0704.1	1541	1548	ATTATTAT	SINE/Alu
RNASEH1-AS1:23	HOXC4	MA1504.1	1541	1548	ATTATTAT	SINE/Alu
RNASEH1-AS1:23	NKX6-1	MA0674.1	1541	1548	ATTATTAT	SINE/Alu
RNASEH1-AS1:23	HOXB5	MA0904.2	1541	1548	ATAATAAT	SINE/Alu
RNASEH1-AS1:23	HOXB5	MA0904.2	1541	1548	ATTATTAT	SINE/Alu
RNASEH1-AS1:23	DLX6	MA0882.1	1541	1548	ATTATTAT	SINE/Alu
RNASEH1-AS1:23	GSX2	MA0893.2	1541	1548	ATTATTAT	SINE/Alu
RNASEH1-AS1:23	Dlx4	MA0881.1	1541	1548	ATTATTAT	SINE/Alu
RNASEH1-AS1:23	HOXB8	MA1502.1	1541	1548	ATTATTAT	SINE/Alu
RNASEH1-AS1:23	UNCX	MA0721.1	1541	1548	ATAATAAT	SINE/Alu
RNASEH1-AS1:23	UNCX	MA0721.1	1541	1548	ATTATTAT	SINE/Alu
RNASEH1-AS1:23	ALX3	MA0634.1	1540	1549	TATTATTATT	SINE/Alu
RNASEH1-AS1:23	MEOX1	MA0661.1	1540	1549	TATTATTATT	SINE/Alu
RNASEH1-AS1:23	EMX2	MA0886.1	1540	1549	TATTATTATT	SINE/Alu
RNASEH1-AS1:23	HOXA6	MA1497.1	1540	1549	AATAATAATA	SINE/Alu
RNASEH1-AS1:23	HOXA6	MA1497.1	1540	1549	TATTATTATT	SINE/Alu
RNASEH1-AS1:23	MNX1	MA0707.1	1540	1549	AATAATAATA	SINE/Alu
RNASEH1-AS1:23	MNX1	MA0707.1	1540	1549	TATTATTATT	SINE/Alu
RNASEH1-AS1:23	EN2	MA0642.1	1540	1549	AATAATAATA	SINE/Alu
RNASEH1-AS1:23	EN2	MA0642.1	1540	1549	TATTATTATT	SINE/Alu
RNASEH1-AS1:23	ESX1	MA0644.1	1540	1549	AATAATAATA	SINE/Alu
RNASEH1-AS1:23	ESX1	MA0644.1	1540	1549	TATTATTATT	SINE/Alu
RNASEH1-AS1:23	MEOX2	MA0706.1	1540	1549	AATAATAATA	SINE/Alu
RNASEH1-AS1:23	MEOX2	MA0706.1	1540	1549	TATTATTATT	SINE/Alu
RNASEH1-AS1:23	LHX6	MA0658.1	1540	1549	AATAATAATA	SINE/Alu
RNASEH1-AS1:23	NOTO	MA0710.1	1540	1549	TATTATTATT	SINE/Alu
RNASEH1-AS1:23	GSC2	MA0891.1	1540	1549	AATAATAATA	SINE/Alu
RNASEH1-AS1:23	EVX1	MA0887.1	1540	1549	TATTATTATT	SINE/Alu
RNASEH1-AS1:23	MIXL1	MA0662.1	1540	1549	AATAATAATA	SINE/Alu
RNASEH1-AS1:23	MIXL1	MA0662.1	1540	1549	TATTATTATT	SINE/Alu
RNASEH1-AS1:23	HOXB3	MA0903.1	1540	1549	TATTATTATT	SINE/Alu
RNASEH1-AS1:23	GSX1	MA0892.1	1540	1549	TATTATTATT	SINE/Alu
RNASEH1-AS1:23	EVX2	MA0888.1	1540	1549	TATTATTATT	SINE/Alu
RNASEH1-AS1:23	POU6F1(var.2)	MA1549.1	1541	1550	ATAATAATAA	SINE/Alu
RNASEH1-AS1:23	POU6F2	MA0793.1	1541	1550	TTATTATTAT	SINE/Alu
RNASEH1-AS1:23	Arid3b	MA0601.1	1541	1551	ATAATAATAAA	SINE/Alu
RNASEH1-AS1:23	NKX6-3	MA1530.1	1543	1551	TTTATTATT	SINE/Alu
RNASEH1-AS1:23	Lhx8	MA0705.1	1544	1551	ATAATAAA	SINE/Alu
RNASEH1-AS1:23	Lhx8	MA0705.1	1544	1551	TTTATTAT	SINE/Alu
RNASEH1-AS1:23	DRGX	MA1481.1	1544	1551	TTTATTAT	SINE/Alu
RNASEH1-AS1:23	HOXB4	MA1499.1	1544	1551	TTTATTAT	SINE/Alu
RNASEH1-AS1:23	RAX2	MA0717.1	1544	1551	ATAATAAA	SINE/Alu
RNASEH1-AS1:23	RAX2	MA0717.1	1544	1551	TTTATTAT	SINE/Alu
RNASEH1-AS1:23	HOXA2	MA0900.2	1544	1551	TTTATTAT	SINE/Alu
RNASEH1-AS1:23	HOXB6	MA1500.1	1544	1551	ATAATAAA	SINE/Alu
RNASEH1-AS1:23	HOXB2	MA0902.2	1544	1551	ATAATAAA	SINE/Alu
RNASEH1-AS1:23	HOXB2	MA0902.2	1544	1551	TTTATTAT	SINE/Alu
RNASEH1-AS1:23	HOXD8	MA0910.2	1544	1551	TTTATTAT	SINE/Alu
RNASEH1-AS1:23	HOXA7	MA1498.1	1544	1551	TTTATTAT	SINE/Alu
RNASEH1-AS1:23	HOXD4	MA1507.1	1544	1551	TTTATTAT	SINE/Alu
RNASEH1-AS1:23	Dlx2	MA0885.1	1544	1551	TTTATTAT	SINE/Alu
RNASEH1-AS1:23	HOXA4	MA1496.1	1544	1551	TTTATTAT	SINE/Alu
RNASEH1-AS1:23	PDX1	MA0132.2	1544	1551	TTTATTAT	SINE/Alu
RNASEH1-AS1:23	VAX1	MA0722.1	1544	1551	ATAATAAA	SINE/Alu
RNASEH1-AS1:23	SHOX	MA0630.1	1544	1551	ATAATAAA	SINE/Alu
RNASEH1-AS1:23	Dlx3	MA0880.1	1544	1551	TTTATTAT	SINE/Alu
RNASEH1-AS1:23	BARX1	MA0875.1	1544	1551	TTTATTAT	SINE/Alu
RNASEH1-AS1:23	NKX6-2	MA0675.1	1544	1551	ATAATAAA	SINE/Alu
RNASEH1-AS1:23	NKX6-2	MA0675.1	1544	1551	TTTATTAT	SINE/Alu
RNASEH1-AS1:23	VAX2	MA0723.1	1544	1551	ATAATAAA	SINE/Alu
RNASEH1-AS1:23	LHX1	MA1518.1	1544	1551	ATAATAAA	SINE/Alu
RNASEH1-AS1:23	LHX1	MA1518.1	1544	1551	TTTATTAT	SINE/Alu
RNASEH1-AS1:23	BSX	MA0876.1	1544	1551	TTTATTAT	SINE/Alu
RNASEH1-AS1:23	HOXC8	MA1505.1	1544	1551	ATAATAAA	SINE/Alu
RNASEH1-AS1:23	HOXC8	MA1505.1	1544	1551	TTTATTAT	SINE/Alu
RNASEH1-AS1:23	HOXA1	MA1495.1	1544	1551	ATAATAAA	SINE/Alu
RNASEH1-AS1:23	HOXA1	MA1495.1	1544	1551	TTTATTAT	SINE/Alu
RNASEH1-AS1:23	HOXA5	MA0158.2	1544	1551	TTTATTAT	SINE/Alu
RNASEH1-AS1:23	EN1	MA0027.2	1544	1551	ATAATAAA	SINE/Alu
RNASEH1-AS1:23	PRRX1	MA0716.1	1544	1551	ATAATAAA	SINE/Alu
RNASEH1-AS1:23	PRRX1	MA0716.1	1544	1551	TTTATTAT	SINE/Alu
RNASEH1-AS1:23	Lhx4	MA0704.1	1544	1551	TTTATTAT	SINE/Alu
RNASEH1-AS1:23	HOXC4	MA1504.1	1544	1551	TTTATTAT	SINE/Alu
RNASEH1-AS1:23	NKX6-1	MA0674.1	1544	1551	TTTATTAT	SINE/Alu
RNASEH1-AS1:23	HOXB5	MA0904.2	1544	1551	ATAATAAA	SINE/Alu
RNASEH1-AS1:23	HOXB5	MA0904.2	1544	1551	TTTATTAT	SINE/Alu
RNASEH1-AS1:23	DLX6	MA0882.1	1544	1551	TTTATTAT	SINE/Alu
RNASEH1-AS1:23	GSX2	MA0893.2	1544	1551	TTTATTAT	SINE/Alu
RNASEH1-AS1:23	Dlx4	MA0881.1	1544	1551	TTTATTAT	SINE/Alu
RNASEH1-AS1:23	HOXB8	MA1502.1	1544	1551	TTTATTAT	SINE/Alu
RNASEH1-AS1:23	UNCX	MA0721.1	1544	1551	ATAATAAA	SINE/Alu
RNASEH1-AS1:23	UNCX	MA0721.1	1544	1551	TTTATTAT	SINE/Alu
RNASEH1-AS1:23	ALX3	MA0634.1	1543	1552	TTTTATTATT	SINE/Alu
RNASEH1-AS1:23	MEOX1	MA0661.1	1543	1552	TTTTATTATT	SINE/Alu
RNASEH1-AS1:23	EMX2	MA0886.1	1543	1552	TTTTATTATT	SINE/Alu
RNASEH1-AS1:23	HOXA6	MA1497.1	1543	1552	AATAATAAAA	SINE/Alu
RNASEH1-AS1:23	HOXA6	MA1497.1	1543	1552	TTTTATTATT	SINE/Alu
RNASEH1-AS1:23	MNX1	MA0707.1	1543	1552	AATAATAAAA	SINE/Alu
RNASEH1-AS1:23	MNX1	MA0707.1	1543	1552	TTTTATTATT	SINE/Alu
RNASEH1-AS1:23	EN2	MA0642.1	1543	1552	AATAATAAAA	SINE/Alu
RNASEH1-AS1:23	EN2	MA0642.1	1543	1552	TTTTATTATT	SINE/Alu
RNASEH1-AS1:23	ESX1	MA0644.1	1543	1552	AATAATAAAA	SINE/Alu
RNASEH1-AS1:23	ESX1	MA0644.1	1543	1552	TTTTATTATT	SINE/Alu
RNASEH1-AS1:23	MEOX2	MA0706.1	1543	1552	AATAATAAAA	SINE/Alu
RNASEH1-AS1:23	MEOX2	MA0706.1	1543	1552	TTTTATTATT	SINE/Alu
RNASEH1-AS1:23	LHX6	MA0658.1	1543	1552	AATAATAAAA	SINE/Alu
RNASEH1-AS1:23	NOTO	MA0710.1	1543	1552	TTTTATTATT	SINE/Alu
RNASEH1-AS1:23	EVX1	MA0887.1	1543	1552	TTTTATTATT	SINE/Alu
RNASEH1-AS1:23	MIXL1	MA0662.1	1543	1552	AATAATAAAA	SINE/Alu
RNASEH1-AS1:23	MIXL1	MA0662.1	1543	1552	TTTTATTATT	SINE/Alu
RNASEH1-AS1:23	HOXB3	MA0903.1	1543	1552	TTTTATTATT	SINE/Alu
RNASEH1-AS1:23	GSX1	MA0892.1	1543	1552	TTTTATTATT	SINE/Alu
RNASEH1-AS1:23	EVX2	MA0888.1	1543	1552	TTTTATTATT	SINE/Alu
RNASEH1-AS1:23	Arid3a	MA0151.1	1547	1552	ATAAAA	SINE/Alu
RNASEH1-AS1:23	CDX2	MA0465.2	1542	1553	TAATAATAAAAC	SINE/Alu
RNASEH1-AS1:23	CDX4	MA1473.1	1543	1553	AATAATAAAAC	SINE/Alu
RNASEH1-AS1:23	HOXA10	MA0899.1	1543	1553	AATAATAAAAC	SINE/Alu
RNASEH1-AS1:23	HOXC10	MA0905.1	1544	1553	ATAATAAAAC	SINE/Alu
RNASEH1-AS1:23	POU6F2	MA0793.1	1544	1553	GTTTTATTAT	SINE/Alu
RNASEH1-AS1:23	HOXD9	MA0913.2	1544	1553	ATAATAAAAC	SINE/Alu
RNASEH1-AS1:23	RORA	MA0071.1	1915	1924	AGGTTGGTCA	SINE/MIR
RNASEH1-AS1:23	RORB	MA1150.1	1915	1925	AGGTTGGTCAG	SINE/MIR
RNASEH1-AS1:23	NR2C1	MA1535.1	1917	1925	GTTGGTCAG	SINE/MIR
RNASEH1-AS1:23	NR2C2(var.2)	MA1536.1	1918	1925	TTGGTCAG	SINE/MIR
RNASEH1-AS1:23	JUN::JUNB	MA1132.1	1917	1926	CCTGACCAAC	SINE/MIR
RNASEH1-AS1:23	Pax2	MA0067.1	1920	1927	GGTCAGGA	SINE/MIR
RNASEH1-AS1:23	NFATC2	MA0152.1	1924	1930	TTTTCCT	SINE/MIR
RNASEH1-AS1:23	ELF5	MA0136.2	1921	1931	GTCAGGAAAAT	SINE/MIR
RNASEH1-AS1:23	NFATC1	MA0624.1	1922	1931	ATTTTCCTGA	SINE/MIR
RNASEH1-AS1:23	NFATC3	MA0625.1	1922	1931	ATTTTCCTGA	SINE/MIR
RNASEH1-AS1:23	NFAT5	MA0606.1	1922	1931	ATTTTCCTGA	SINE/MIR
RNASEH1-AS1:23	NFATC4	MA1525.1	1922	1931	TCAGGAAAAT	SINE/MIR
RNASEH1-AS1:23	SOX15	MA1152.1	1932	1941	TTTTTGTTAA	LINE/L1
RNASEH1-AS1:23	SOX8	MA0868.2	1932	1941	TTAACAAAAA	LINE/L1
RNASEH1-AS1:23	HMBOX1	MA0895.1	1933	1942	TTTTGTTAAC	LINE/L1
RNASEH1-AS1:23	SRY	MA0084.1	1934	1942	GTTAACAAA	LINE/L1
RNASEH1-AS1:23	Foxj2	MA0614.1	1935	1942	GTTAACAA	LINE/L1
RNASEH1-AS1:23	FOXO4	MA0848.1	1936	1942	GTTAACA	LINE/L1
RNASEH1-AS1:23	FOXO6	MA0849.1	1936	1942	GTTAACA	LINE/L1
RNASEH1-AS1:23	Foxo1	MA0480.1	1933	1943	TTTTGTTAACT	LINE/L1
RNASEH1-AS1:23	Foxd3	MA0041.1	1933	1944	TTTTGTTAACTT	LINE/L1
RNASEH1-AS1:23	FOXC2	MA0846.1	1934	1945	AAAGTTAACAAA	LINE/L1
RNASEH1-AS1:23	MYBL1	MA0776.1	1934	1945	AAAGTTAACAAA	LINE/L1
RNASEH1-AS1:23	FOXC1	MA0032.2	1935	1945	AAAGTTAACAA	LINE/L1
RNASEH1-AS1:23	VDR	MA0693.2	1938	1945	AAAGTTAA	LINE/L1
RNASEH1-AS1:23	HMBOX1	MA0895.1	1937	1946	AAAAGTTAAC	LINE/L1
RNASEH1-AS1:23	Nr2e1	MA0676.1	1938	1946	AAAAGTTAA	LINE/L1
RNASEH1-AS1:23	ZNF652	MA1657.1	1937	1948	ATAAAAGTTAAC	LINE/L1
RNASEH1-AS1:23	HLTF	MA0109.1	1939	1948	TAACTTTTAT	LINE/L1
RNASEH1-AS1:23	BARHL1	MA0877.2	1941	1948	ATAAAAGT	LINE/L1
RNASEH1-AS1:23	Arid3a	MA0151.1	1943	1948	ATAAAA	LINE/L1
RNASEH1-AS1:23	BARX2	MA1471.1	1938	1949	AATAAAAGTTAA	LINE/L1
RNASEH1-AS1:23	BARHL2	MA0635.1	1940	1949	AATAAAAGTT	LINE/L1
RNASEH1-AS1:23	TBP	MA0108.2	1936	1950	AAATAAAAGTTAACA	LINE/L1
RNASEH1-AS1:23	HOXD9	MA0913.2	1942	1951	AAAATAAAAG	LINE/L1
RNASEH1-AS1:23	LHX1	MA1518.1	1944	1951	AAAATAAA	LINE/L1
RNASEH1-AS1:23	TCF7L2	MA0523.1	1939	1952	TAAAATAAAAGTTA	LINE/L1
RNASEH1-AS1:23	CDX4	MA1473.1	1942	1952	TAAAATAAAAG	LINE/L1
RNASEH1-AS1:23	HOXA10	MA0899.1	1942	1952	TAAAATAAAAG	LINE/L1
RNASEH1-AS1:23	HOXB13	MA0901.2	1940	1953	CTAAAATAAAAGTT	LINE/L1
RNASEH1-AS1:23	CDX2	MA0465.2	1942	1953	CTAAAATAAAAG	LINE/L1
RNASEH1-AS1:23	MEF2A	MA0052.4	1942	1956	AACCTAAAATAAAAG	LINE/L1
RNASEH1-AS1:23	MEF2C	MA0497.1	1943	1957	AAACCTAAAATAAAA	LINE/L1
RNASEH1-AS1:23	GCM2	MA0767.1	1955	1964	TTTGAGGGTC	LINE/L1
RNASEH1-AS1:23	Nkx2-5(var.2)	MA0503.1	1955	1965	GGACCCTCAAA	LINE/L1
RNASEH1-AS1:23	NR2C1	MA1535.1	1958	1966	GAGGGTCCA	LINE/L1
RNASEH1-AS1:23	HLTF	MA0109.1	1962	1971	GTCCATGTGC	LINE/L1
RNASEH1-AS1:23	HLTF	MA0109.1	1962	1971	GCACATGGAC	LINE/L1
RNASEH1-AS1:23	Bhlha15	MA0607.1	1964	1971	CCATGTGC	LINE/L1
RNASEH1-AS1:23	Bhlha15	MA0607.1	1964	1971	GCACATGG	LINE/L1
RNASEH1-AS1:23	Npas2	MA0626.1	1963	1972	TGCACATGGA	LINE/L1
RNASEH1-AS1:23	ASCL1	MA1100.2	1963	1972	TCCATGTGCA	LINE/L1
RNASEH1-AS1:23	ASCL1	MA1100.2	1963	1972	TGCACATGGA	LINE/L1
RNASEH1-AS1:23	SNAI1	MA1558.1	1963	1972	TCCATGTGCA	LINE/L1
RNASEH1-AS1:23	TFAP4(var.2)	MA1570.1	1963	1972	TCCATGTGCA	LINE/L1
RNASEH1-AS1:23	TFAP4(var.2)	MA1570.1	1963	1972	TGCACATGGA	LINE/L1
RNASEH1-AS1:23	MXI1	MA1108.2	1963	1972	TGCACATGGA	LINE/L1
RNASEH1-AS1:23	Twist2	MA0633.1	1963	1972	TCCATGTGCA	LINE/L1
RNASEH1-AS1:23	Twist2	MA0633.1	1963	1972	TGCACATGGA	LINE/L1
RNASEH1-AS1:23	MSGN1	MA1524.1	1962	1973	GTCCATGTGCAG	LINE/L1
RNASEH1-AS1:23	MSGN1	MA1524.1	1962	1973	CTGCACATGGAC	LINE/L1
RNASEH1-AS1:23	NEUROG2(var.2)	MA1642.1	1962	1974	CCTGCACATGGAC	LINE/L1
RNASEH1-AS1:23	SOX4	MA0867.2	1972	1981	AAACAAACCT	LINE/L1
RNASEH1-AS1:23	SOX15	MA1152.1	1973	1982	GGTTTGTTTC	LINE/L1
RNASEH1-AS1:23	SOX8	MA0868.2	1973	1982	GAAACAAACC	LINE/L1
RNASEH1-AS1:23	Sox3	MA0514.1	1973	1982	GGTTTGTTTC	LINE/L1
RNASEH1-AS1:23	SRY	MA0084.1	1975	1983	TGAAACAAA	LINE/L1
RNASEH1-AS1:23	PRDM4	MA1647.1	1974	1984	GTTTGTTTCAT	LINE/L1
RNASEH1-AS1:23	Arid3a	MA0151.1	1979	1984	ATGAAA	LINE/L1
RNASEH1-AS1:23	DMRTA2	MA1478.1	1975	1986	TCATGAAACAAA	LINE/L1
RNASEH1-AS1:23	Pax2	MA0067.1	1979	1986	TTTCATGA	LINE/L1
RNASEH1-AS1:23	HOXC10	MA0905.1	1978	1987	CTCATGAAAC	LINE/L1
RNASEH1-AS1:23	HOXB2	MA0902.2	1980	1987	TTCATGAG	LINE/L1
RNASEH1-AS1:23	HOXB2	MA0902.2	1980	1987	CTCATGAA	LINE/L1
RNASEH1-AS1:23	HOXA7	MA1498.1	1980	1987	TTCATGAG	LINE/L1
RNASEH1-AS1:23	HOXA7	MA1498.1	1980	1987	CTCATGAA	LINE/L1
RNASEH1-AS1:23	NKX6-2	MA0675.1	1980	1987	CTCATGAA	LINE/L1
RNASEH1-AS1:23	LHX1	MA1518.1	1980	1987	TTCATGAG	LINE/L1
RNASEH1-AS1:23	LHX1	MA1518.1	1980	1987	CTCATGAA	LINE/L1
RNASEH1-AS1:23	HOXA1	MA1495.1	1980	1987	TTCATGAG	LINE/L1
RNASEH1-AS1:23	HOXA1	MA1495.1	1980	1987	CTCATGAA	LINE/L1
RNASEH1-AS1:23	HOXA5	MA0158.2	1980	1987	TTCATGAG	LINE/L1
RNASEH1-AS1:23	HOXA5	MA0158.2	1980	1987	CTCATGAA	LINE/L1
RNASEH1-AS1:23	HOXA10	MA0899.1	1978	1988	ACTCATGAAAC	LINE/L1
RNASEH1-AS1:23	MEOX2	MA0706.1	1979	1988	TTTCATGAGT	LINE/L1
RNASEH1-AS1:23	MEOX2	MA0706.1	1979	1988	ACTCATGAAA	LINE/L1
RNASEH1-AS1:23	Pax2	MA0067.1	1981	1988	ACTCATGA	LINE/L1
RNASEH1-AS1:23	JUN(var.2)	MA0489.1	1978	1991	GTTTCATGAGTAAA	LINE/L1
RNASEH1-AS1:23	FOS::JUN	MA0099.3	1982	1991	TTTACTCATG	LINE/L1
RNASEH1-AS1:23	FOSL1::JUND	MA1142.1	1982	1991	CATGAGTAAA	LINE/L1
RNASEH1-AS1:23	FOSL2::JUND	MA1144.1	1982	1991	CATGAGTAAA	LINE/L1
RNASEH1-AS1:23	FOSB::JUNB	MA1135.1	1982	1991	CATGAGTAAA	LINE/L1
RNASEH1-AS1:23	FOSL2::JUNB	MA1138.1	1982	1991	CATGAGTAAA	LINE/L1
RNASEH1-AS1:23	FOS::JUNB	MA1134.1	1981	1992	GTTTACTCATGA	LINE/L1
RNASEH1-AS1:23	FOS	MA0476.1	1982	1992	GTTTACTCATG	LINE/L1
RNASEH1-AS1:23	BATF::JUN	MA0462.2	1982	1992	GTTTACTCATG	LINE/L1
RNASEH1-AS1:23	BATF	MA1634.1	1982	1992	GTTTACTCATG	LINE/L1
RNASEH1-AS1:23	BATF3	MA0835.2	1982	1992	GTTTACTCATG	LINE/L1
RNASEH1-AS1:23	MSANTD3	MA1523.1	1983	1992	GTTTACTCAT	LINE/L1
RNASEH1-AS1:23	FOSL1::JUNB	MA1137.1	1981	1993	TCATGAGTAAACT	LINE/L1
RNASEH1-AS1:23	FOSL2::JUN	MA1130.1	1982	1993	AGTTTACTCATG	LINE/L1
RNASEH1-AS1:23	FOXP1	MA0481.3	1985	1995	GAGTAAACTCA	LINE/L1
RNASEH1-AS1:23	BARHL2	MA0635.1	1986	1995	AGTAAACTCA	LINE/L1
RNASEH1-AS1:23	VDR	MA0693.2	1988	1995	TGAGTTTA	LINE/L1
RNASEH1-AS1:23	MSANTD3	MA1523.1	1987	1996	GTAAACTCAT	LINE/L1
RNASEH1-AS1:23	Pax2	MA0067.1	1991	1998	ACTCATGT	LINE/L1
RNASEH1-AS1:23	LHX1	MA1518.1	1992	1999	GACATGAG	LINE/L1
RNASEH1-AS1:23	HLTF	MA0109.1	1991	2000	ACTCATGTCA	LINE/L1
RNASEH1-AS1:23	FOSL1::JUND(var.2)	MA1143.1	1992	2001	ATGACATGAG	LINE/L1
RNASEH1-AS1:23	MEIS3	MA0775.1	1994	2001	ATGACATG	LINE/L1
RNASEH1-AS1:23	MEIS2	MA0774.1	1994	2001	ATGACATG	LINE/L1
RNASEH1-AS1:23	MEIS1	MA0498.2	1995	2001	ATGACAT	LINE/L1
RNASEH1-AS1:23	FOSL2::JUN(var.2)	MA1131.1	1992	2002	CATGACATGAG	LINE/L1
RNASEH1-AS1:23	Pax2	MA0067.1	1996	2003	TGTCATGG	LINE/L1
RNASEH1-AS1:23	HOXD8	MA0910.2	1997	2004	CCCATGAC	LINE/L1
RNASEH1-AS1:23	HOXA7	MA1498.1	1997	2004	CCCATGAC	LINE/L1
RNASEH1-AS1:23	LHX1	MA1518.1	1997	2004	CCCATGAC	LINE/L1
RNASEH1-AS1:23	MZF1(var.2)	MA0057.1	1998	2007	TCATGGGGGA	LINE/L1
RNASEH1-AS1:23	VEZF1	MA1578.1	1998	2007	TCCCCCATGA	LINE/L1
RNASEH1-AS1:23	GCM2	MA0767.1	1999	2008	CATGGGGGAT	LINE/L1
RNASEH1-AS1:23	HIC2	MA0738.1	2000	2008	ATCCCCCAT	LINE/L1
RNASEH1-AS1:23	Znf281	MA1630.1	1999	2009	CATGGGGGATG	LINE/L1
RNASEH1-AS1:23	THAP1	MA0597.1	2001	2009	CATCCCCCA	LINE/L1
RNASEH1-AS1:23	TEAD3	MA0808.1	2003	2010	CCATCCCC	LINE/L1
RNASEH1-AS1:23	MZF1	MA0056.2	1999	2011	CCCATCCCCCATG	LINE/L1
RNASEH1-AS1:23	MZF1(var.2)	MA0057.1	2005	2014	GGATGGGTGT	LINE/L1
RNASEH1-AS1:23	TBX6	MA1567.1	2008	2017	TGGGTGTACA	LINE/L1
RNASEH1-AS1:23	TBX3	MA1566.1	2008	2017	TGGGTGTACA	LINE/L1
RNASEH1-AS1:23	KLF6	MA1517.1	2008	2018	CTGTACACCCA	LINE/L1
RNASEH1-AS1:23	LHX1	MA1518.1	2016	2023	CAGATAAT	LINE/L1
RNASEH1-AS1:23	GATA3	MA0037.3	2017	2024	AGATAATT	LINE/L1
RNASEH1-AS1:23	GATA2	MA0036.3	2015	2025	AAATTATCTGT	LINE/L1
RNASEH1-AS1:23	GATA5	MA0766.2	2016	2025	CAGATAATTT	LINE/L1
RNASEH1-AS1:23	DPRX	MA1480.1	2016	2025	AAATTATCTG	LINE/L1
RNASEH1-AS1:23	GATA4	MA0482.2	2015	2026	GAAATTATCTGT	LINE/L1
RNASEH1-AS1:23	DPRX	MA1480.1	2017	2026	AGATAATTTC	LINE/L1
RNASEH1-AS1:23	Lhx8	MA0705.1	2019	2026	ATAATTTC	LINE/L1
RNASEH1-AS1:23	Lhx8	MA0705.1	2019	2026	GAAATTAT	LINE/L1
RNASEH1-AS1:23	DRGX	MA1481.1	2019	2026	GAAATTAT	LINE/L1
RNASEH1-AS1:23	VSX1	MA0725.1	2019	2026	ATAATTTC	LINE/L1
RNASEH1-AS1:23	VSX1	MA0725.1	2019	2026	GAAATTAT	LINE/L1
RNASEH1-AS1:23	LHX9	MA0701.2	2019	2026	GAAATTAT	LINE/L1
RNASEH1-AS1:23	HOXB4	MA1499.1	2019	2026	GAAATTAT	LINE/L1
RNASEH1-AS1:23	PRRX2	MA0075.3	2019	2026	GAAATTAT	LINE/L1
RNASEH1-AS1:23	RAX2	MA0717.1	2019	2026	GAAATTAT	LINE/L1
RNASEH1-AS1:23	HOXB6	MA1500.1	2019	2026	ATAATTTC	LINE/L1
RNASEH1-AS1:23	HOXB2	MA0902.2	2019	2026	GAAATTAT	LINE/L1
RNASEH1-AS1:23	PAX4	MA0068.2	2019	2026	ATAATTTC	LINE/L1
RNASEH1-AS1:23	PAX4	MA0068.2	2019	2026	GAAATTAT	LINE/L1
RNASEH1-AS1:23	HOXD8	MA0910.2	2019	2026	GAAATTAT	LINE/L1
RNASEH1-AS1:23	HOXA7	MA1498.1	2019	2026	GAAATTAT	LINE/L1
RNASEH1-AS1:23	HOXD4	MA1507.1	2019	2026	GAAATTAT	LINE/L1
RNASEH1-AS1:23	Dlx2	MA0885.1	2019	2026	GAAATTAT	LINE/L1
RNASEH1-AS1:23	PDX1	MA0132.2	2019	2026	GAAATTAT	LINE/L1
RNASEH1-AS1:23	VAX1	MA0722.1	2019	2026	ATAATTTC	LINE/L1
RNASEH1-AS1:23	VAX1	MA0722.1	2019	2026	GAAATTAT	LINE/L1
RNASEH1-AS1:23	SHOX	MA0630.1	2019	2026	ATAATTTC	LINE/L1
RNASEH1-AS1:23	Dlx3	MA0880.1	2019	2026	GAAATTAT	LINE/L1
RNASEH1-AS1:23	BARX1	MA0875.1	2019	2026	GAAATTAT	LINE/L1
RNASEH1-AS1:23	LHX5	MA1519.1	2019	2026	GAAATTAT	LINE/L1
RNASEH1-AS1:23	NKX6-2	MA0675.1	2019	2026	GAAATTAT	LINE/L1
RNASEH1-AS1:23	MSX2	MA0708.1	2019	2026	GAAATTAT	LINE/L1
RNASEH1-AS1:23	EMX1	MA0612.2	2019	2026	GAAATTAT	LINE/L1
RNASEH1-AS1:23	VAX2	MA0723.1	2019	2026	GAAATTAT	LINE/L1
RNASEH1-AS1:23	LHX1	MA1518.1	2019	2026	GAAATTAT	LINE/L1
RNASEH1-AS1:23	BSX	MA0876.1	2019	2026	GAAATTAT	LINE/L1
RNASEH1-AS1:23	HOXC8	MA1505.1	2019	2026	ATAATTTC	LINE/L1
RNASEH1-AS1:23	HOXC8	MA1505.1	2019	2026	GAAATTAT	LINE/L1
RNASEH1-AS1:23	TLX2	MA1577.1	2019	2026	GAAATTAT	LINE/L1
RNASEH1-AS1:23	HOXA5	MA0158.2	2019	2026	GAAATTAT	LINE/L1
RNASEH1-AS1:23	EN1	MA0027.2	2019	2026	GAAATTAT	LINE/L1
RNASEH1-AS1:23	PRRX1	MA0716.1	2019	2026	GAAATTAT	LINE/L1
RNASEH1-AS1:23	Lhx4	MA0704.1	2019	2026	GAAATTAT	LINE/L1
RNASEH1-AS1:23	HOXC4	MA1504.1	2019	2026	GAAATTAT	LINE/L1
RNASEH1-AS1:23	Shox2	MA0720.1	2019	2026	GAAATTAT	LINE/L1
RNASEH1-AS1:23	Msx3	MA0709.1	2019	2026	GAAATTAT	LINE/L1
RNASEH1-AS1:23	VSX2	MA0726.1	2019	2026	GAAATTAT	LINE/L1
RNASEH1-AS1:23	DLX5	MA1476.1	2019	2026	GAAATTAT	LINE/L1
RNASEH1-AS1:23	NKX6-1	MA0674.1	2019	2026	GAAATTAT	LINE/L1
RNASEH1-AS1:23	DLX6	MA0882.1	2019	2026	GAAATTAT	LINE/L1
RNASEH1-AS1:23	MSX1	MA0666.1	2019	2026	GAAATTAT	LINE/L1
RNASEH1-AS1:23	GSX2	MA0893.2	2019	2026	GAAATTAT	LINE/L1
RNASEH1-AS1:23	Dlx4	MA0881.1	2019	2026	GAAATTAT	LINE/L1
RNASEH1-AS1:23	ISX	MA0654.1	2019	2026	GAAATTAT	LINE/L1
RNASEH1-AS1:23	HOXB8	MA1502.1	2019	2026	GAAATTAT	LINE/L1
RNASEH1-AS1:23	UNCX	MA0721.1	2019	2026	GAAATTAT	LINE/L1
RNASEH1-AS1:23	GATA6	MA1104.2	2015	2027	TGAAATTATCTGT	LINE/L1
RNASEH1-AS1:23	ALX3	MA0634.1	2018	2027	TGAAATTATC	LINE/L1
RNASEH1-AS1:23	GSC	MA0648.1	2018	2027	GATAATTTCA	LINE/L1
RNASEH1-AS1:23	MEOX1	MA0661.1	2018	2027	TGAAATTATC	LINE/L1
RNASEH1-AS1:23	HESX1	MA0894.1	2018	2027	GATAATTTCA	LINE/L1
RNASEH1-AS1:23	RAX	MA0718.1	2018	2027	TGAAATTATC	LINE/L1
RNASEH1-AS1:23	EMX2	MA0886.1	2018	2027	TGAAATTATC	LINE/L1
RNASEH1-AS1:23	HOXA6	MA1497.1	2018	2027	TGAAATTATC	LINE/L1
RNASEH1-AS1:23	MNX1	MA0707.1	2018	2027	TGAAATTATC	LINE/L1
RNASEH1-AS1:23	EN2	MA0642.1	2018	2027	TGAAATTATC	LINE/L1
RNASEH1-AS1:23	ESX1	MA0644.1	2018	2027	TGAAATTATC	LINE/L1
RNASEH1-AS1:23	MEOX2	MA0706.1	2018	2027	TGAAATTATC	LINE/L1
RNASEH1-AS1:23	GBX1	MA0889.1	2018	2027	TGAAATTATC	LINE/L1
RNASEH1-AS1:23	ARGFX	MA1463.1	2018	2027	GATAATTTCA	LINE/L1
RNASEH1-AS1:23	NOTO	MA0710.1	2018	2027	TGAAATTATC	LINE/L1
RNASEH1-AS1:23	GSC2	MA0891.1	2018	2027	GATAATTTCA	LINE/L1
RNASEH1-AS1:23	EVX1	MA0887.1	2018	2027	TGAAATTATC	LINE/L1
RNASEH1-AS1:23	MIXL1	MA0662.1	2018	2027	TGAAATTATC	LINE/L1
RNASEH1-AS1:23	HOXB7	MA1501.1	2018	2027	TGAAATTATC	LINE/L1
RNASEH1-AS1:23	HOXB3	MA0903.1	2018	2027	TGAAATTATC	LINE/L1
RNASEH1-AS1:23	GSX1	MA0892.1	2018	2027	TGAAATTATC	LINE/L1
RNASEH1-AS1:23	GBX2	MA0890.1	2018	2027	TGAAATTATC	LINE/L1
RNASEH1-AS1:23	Dlx1	MA0879.1	2018	2027	GATAATTTCA	LINE/L1
RNASEH1-AS1:23	Dlx1	MA0879.1	2018	2027	TGAAATTATC	LINE/L1
RNASEH1-AS1:23	EVX2	MA0888.1	2018	2027	TGAAATTATC	LINE/L1
RNASEH1-AS1:23	LBX2	MA0699.1	2018	2027	TGAAATTATC	LINE/L1
RNASEH1-AS1:23	Nobox	MA0125.1	2020	2027	TAATTTCA	LINE/L1
RNASEH1-AS1:23	LHX2	MA0700.2	2018	2028	ATGAAATTATC	LINE/L1
RNASEH1-AS1:23	Arid3a	MA0151.1	2023	2028	ATGAAA	LINE/L1
RNASEH1-AS1:23	PHOX2A	MA0713.1	2020	2030	TGATGAAATTA	LINE/L1
RNASEH1-AS1:23	HOXD9	MA0913.2	2022	2031	GTGATGAAAT	LINE/L1
RNASEH1-AS1:23	NKX6-2	MA0675.1	2024	2031	TTCATCAC	LINE/L1
RNASEH1-AS1:23	LHX1	MA1518.1	2024	2031	TTCATCAC	LINE/L1
RNASEH1-AS1:23	LHX1	MA1518.1	2024	2031	GTGATGAA	LINE/L1
RNASEH1-AS1:23	HOXA1	MA1495.1	2024	2031	TTCATCAC	LINE/L1
RNASEH1-AS1:23	HOXA1	MA1495.1	2024	2031	GTGATGAA	LINE/L1
RNASEH1-AS1:23	PHOX2B	MA0681.2	2017	2032	AGTGATGAAATTATCT	LINE/L1
RNASEH1-AS1:23	JUND(var.2)	MA0492.1	2018	2032	AGTGATGAAATTATC	LINE/L1
RNASEH1-AS1:23	HOXA10	MA0899.1	2022	2032	AGTGATGAAAT	LINE/L1
RNASEH1-AS1:23	MEOX2	MA0706.1	2023	2032	TTTCATCACT	LINE/L1
RNASEH1-AS1:23	MEOX2	MA0706.1	2023	2032	AGTGATGAAA	LINE/L1
RNASEH1-AS1:23	CEBPG(var.2)	MA1636.1	2019	2033	CAGTGATGAAATTAT	LINE/L1
RNASEH1-AS1:23	ATF4	MA0833.2	2020	2033	CAGTGATGAAATTA	LINE/L1
RNASEH1-AS1:23	Pax2	MA0067.1	2026	2033	CATCACTG	LINE/L1
RNASEH1-AS1:23	JUN	MA0488.1	2022	2034	TCAGTGATGAAAT	LINE/L1
RNASEH1-AS1:23	NFATC2	MA0152.1	2034	2040	TATTCCT	LINE/L1
RNASEH1-AS1:23	NFATC1	MA0624.1	2032	2041	TTATTCCTCA	LINE/L1
RNASEH1-AS1:23	NFATC3	MA0625.1	2032	2041	TTATTCCTCA	LINE/L1
RNASEH1-AS1:23	NFATC4	MA1525.1	2032	2041	TGAGGAATAA	LINE/L1
RNASEH1-AS1:23	LHX1	MA1518.1	2035	2042	GGAATAAG	LINE/L1
RNASEH1-AS1:23	HLTF	MA0109.1	2036	2045	AGGCTTATTC	LINE/L1
RNASEH1-AS1:23	PITX3	MA0714.1	2037	2045	AATAAGCCT	LINE/L1
RNASEH1-AS1:23	PITX1	MA0682.2	2038	2045	ATAAGCCT	LINE/L1
RNASEH1-AS1:23	RHOXF1	MA0719.1	2038	2045	ATAAGCCT	LINE/L1
RNASEH1-AS1:23	OTX1	MA0711.1	2038	2045	ATAAGCCT	LINE/L1
RNASEH1-AS1:23	HIC2	MA0738.1	2047	2055	GTACCCGAT	LINE/L1
RNASEH1-AS1:23	THAP1	MA0597.1	2047	2055	GTACCCGAT	LINE/L1
RNASEH1-AS1:23	SOX18	MA1563.1	2050	2057	CCCGATGG	LINE/L1
RNASEH1-AS1:23	TFAP2E	MA1569.1	2049	2059	ACCCGATGGGT	LINE/L1
RNASEH1-AS1:23	HLTF	MA0109.1	2050	2059	ACCCATCGGG	LINE/L1
RNASEH1-AS1:23	MZF1(var.2)	MA0057.1	2052	2061	CGATGGGTAT	LINE/L1
RNASEH1-AS1:23	HIC2	MA0738.1	2053	2061	ATACCCATC	LINE/L1
RNASEH1-AS1:23	ZNF384	MA1125.1	2059	2070	TCCGAAAAAATA	LINE/L1
RNASEH1-AS1:23	RHOXF1	MA0719.1	2067	2074	AAGATCCG	LINE/L1
RNASEH1-AS1:23	HLTF	MA0109.1	2069	2078	GATCTTCTCC	LINE/L1
RNASEH1-AS1:23	E2F6	MA0471.2	2073	2085	GGAGGAGGGAGAA	LINE/L1
RNASEH1-AS1:23	MAZ	MA1522.1	2077	2087	CCCTCCTCCCA	LINE/L1
RNASEH1-AS1:23	KLF5	MA0599.1	2078	2087	CCTCCTCCCA	LINE/L1
RNASEH1-AS1:23	ZNF263	MA0528.2	2078	2089	GATGGGAGGAGG	LINE/L1
RNASEH1-AS1:23	MZF1(var.2)	MA0057.1	2081	2090	GGATGGGAGG	LINE/L1
RNASEH1-AS1:23	ZNF354C	MA0130.1	2090	2095	CTCCAC	LINE/L1
RNASEH1-AS1:23	ZNF263	MA0528.2	2086	2097	GGGTGGAGGATG	LINE/L1
RNASEH1-AS1:23	KLF2	MA1515.1	2088	2098	TCCTCCACCCT	LINE/L1
RNASEH1-AS1:23	KLF5	MA0599.1	2089	2098	CCTCCACCCT	LINE/L1
RNASEH1-AS1:23	KLF4	MA0039.4	2088	2099	TCCTCCACCCTC	LINE/L1
RNASEH1-AS1:23	THAP1	MA0597.1	2092	2100	CCACCCTCA	LINE/L1
RNASEH1-AS1:23	Nkx2-5(var.2)	MA0503.1	2092	2102	CCACCCTCAGG	LINE/L1
RNASEH1-AS1:23	GCM2	MA0767.1	2093	2102	CCTGAGGGTG	LINE/L1
RNASEH1-AS1:23	TFAP2A(var.2)	MA0810.1	2093	2104	CACCCTCAGGTA	LINE/L1
RNASEH1-AS1:23	TFAP2E	MA1569.1	2094	2104	ACCCTCAGGTA	LINE/L1
RNASEH1-AS1:23	TFAP2E	MA1569.1	2094	2104	TACCTGAGGGT	LINE/L1
RNASEH1-AS1:23	TFAP2A	MA0003.4	2092	2105	CCACCCTCAGGTAG	LINE/L1
RNASEH1-AS1:23	TFAP2C(var.2)	MA0814.2	2092	2105	CTACCTGAGGGTGG	LINE/L1
RNASEH1-AS1:23	TFAP2A	MA0003.4	2093	2106	CCTACCTGAGGGTG	LINE/L1
RNASEH1-AS1:23	PLAGL2	MA1548.1	2103	2112	TAGGCCCCGT	LINE/L1
RNASEH1-AS1:23	THAP1	MA0597.1	2104	2112	AGGCCCCGT	LINE/L1
RNASEH1-AS1:23	Plagl1	MA1615.1	2102	2114	CAACGGGGCCTAC	LINE/L1
RNASEH1-AS1:23	Zfx	MA0146.2	2103	2116	GGCAACGGGGCCTA	LINE/L1
RNASEH1-AS1:23	MYB	MA0100.3	2107	2116	GGCAACGGGG	LINE/L1
RNASEH1-AS1:23	SOX18	MA1563.1	2109	2116	GGCAACGG	LINE/L1
RNASEH1-AS1:23	RFX7	MA1554.1	2110	2118	CGTTGCCCA	LINE/L1
RNASEH1-AS1:23	ZNF354C	MA0130.1	2114	2119	GCCCAC	LINE/L1
RNASEH1-AS1:23	HIC2	MA0738.1	2112	2120	TTGCCCACC	LINE/L1
RNASEH1-AS1:23	Hic1	MA0739.1	2112	2120	TTGCCCACC	LINE/L1
RNASEH1-AS1:23	THAP1	MA0597.1	2112	2120	TTGCCCACC	LINE/L1
RNASEH1-AS1:23	ZBTB7C	MA0695.1	2112	2123	TTGCCCACCGTT	LINE/L1
RNASEH1-AS1:23	NFATC1	MA0624.1	2119	2128	CCGTTCCCCT	LINE/L1
RNASEH1-AS1:23	NFATC3	MA0625.1	2119	2128	CCGTTCCCCT	LINE/L1
RNASEH1-AS1:23	NFATC4	MA1525.1	2119	2128	AGGGGAACGG	LINE/L1
RNASEH1-AS1:23	RFX7	MA1554.1	2120	2128	CGTTCCCCT	LINE/L1
RNASEH1-AS1:23	RELB	MA1117.1	2119	2129	CCGTTCCCCTC	LINE/L1
RNASEH1-AS1:23	THAP1	MA0597.1	2121	2129	GTTCCCCTC	LINE/L1
RNASEH1-AS1:23	MZF1(var.2)	MA0057.1	2121	2130	GGAGGGGAAC	LINE/L1
RNASEH1-AS1:23	MAZ	MA1522.1	2122	2132	TTCCCCTCCTA	LINE/L1
RNASEH1-AS1:23	ZKSCAN5	MA1652.1	2120	2133	TTAGGAGGGGAACG	LINE/L1
RNASEH1-AS1:23	ZNF148	MA1653.1	2122	2133	TTCCCCTCCTAA	LINE/L1
RNASEH1-AS1:23	HOXB6	MA1500.1	2130	2137	CTAATATC	LINE/L1
RNASEH1-AS1:23	HOXB2	MA0902.2	2130	2137	GATATTAG	LINE/L1
RNASEH1-AS1:23	HOXD8	MA0910.2	2130	2137	GATATTAG	LINE/L1
RNASEH1-AS1:23	HOXA7	MA1498.1	2130	2137	GATATTAG	LINE/L1
RNASEH1-AS1:23	PDX1	MA0132.2	2130	2137	GATATTAG	LINE/L1
RNASEH1-AS1:23	SHOX	MA0630.1	2130	2137	CTAATATC	LINE/L1
RNASEH1-AS1:23	Dlx3	MA0880.1	2130	2137	GATATTAG	LINE/L1
RNASEH1-AS1:23	BARX1	MA0875.1	2130	2137	GATATTAG	LINE/L1
RNASEH1-AS1:23	NKX6-2	MA0675.1	2130	2137	GATATTAG	LINE/L1
RNASEH1-AS1:23	LHX1	MA1518.1	2130	2137	GATATTAG	LINE/L1
RNASEH1-AS1:23	BSX	MA0876.1	2130	2137	GATATTAG	LINE/L1
RNASEH1-AS1:23	GSX2	MA0893.2	2130	2137	GATATTAG	LINE/L1
RNASEH1-AS1:23	HOXB8	MA1502.1	2130	2137	GATATTAG	LINE/L1
RNASEH1-AS1:23	GSC	MA0648.1	2129	2138	CCTAATATCC	LINE/L1
RNASEH1-AS1:23	HOXA6	MA1497.1	2129	2138	GGATATTAGG	LINE/L1
RNASEH1-AS1:23	GSC2	MA0891.1	2129	2138	CCTAATATCC	LINE/L1
RNASEH1-AS1:23	EVX1	MA0887.1	2129	2138	GGATATTAGG	LINE/L1
RNASEH1-AS1:23	HOXB3	MA0903.1	2129	2138	GGATATTAGG	LINE/L1
RNASEH1-AS1:23	GSX1	MA0892.1	2129	2138	GGATATTAGG	LINE/L1
RNASEH1-AS1:23	EVX2	MA0888.1	2129	2138	GGATATTAGG	LINE/L1
RNASEH1-AS1:23	Arid5a	MA0602.1	2126	2139	GGGATATTAGGAGG	LINE/L1
RNASEH1-AS1:23	RHOXF1	MA0719.1	2132	2139	AATATCCC	LINE/L1
RNASEH1-AS1:23	Arid5a	MA0602.1	2130	2143	CTAATATCCCTGTG	LINE/L1
RNASEH1-AS1:23	HLTF	MA0109.1	2135	2144	ATCCCTGTGT	LINE/L1
RNASEH1-AS1:23	TBX3	MA1566.1	2138	2147	CCTGTGTTCT	LINE/L1
RNASEH1-AS1:23	ZNF274	MA1592.1	2136	2151	TCCCTGTGTTCTCGCT	LINE/L1
RNASEH1-AS1:23	ZBTB12	MA1649.1	2141	2151	AGCGAGAACAC	LINE/L1
RNASEH1-AS1:23	ZNF354C	MA0130.1	2152	2157	CTCCAC	LINE/L1
RNASEH1-AS1:23	RUNX1	MA0002.2	2148	2158	CGCTGTGGAGC	LINE/L1
RNASEH1-AS1:23	ZNF354C	MA0130.1	2159	2164	TCCCAC	LINE/L1
RNASEH1-AS1:23	ZNF75D	MA1601.1	2157	2166	AAGTGGGAGC	LINE/L1
RNASEH1-AS1:23	TBX4	MA0806.1	2159	2166	AAGTGGGA	LINE/L1
RNASEH1-AS1:23	Nkx3-1	MA0124.2	2160	2168	CCCACTTAT	LINE/L1
RNASEH1-AS1:23	ISL2	MA0914.1	2161	2168	CCACTTAT	LINE/L1
RNASEH1-AS1:23	BARHL1	MA0877.2	2161	2168	ATAAGTGG	LINE/L1
RNASEH1-AS1:23	Nkx3-2	MA0122.3	2157	2169	GCTCCCACTTATA	LINE/L1
RNASEH1-AS1:23	BARHL2	MA0635.1	2160	2169	TATAAGTGGG	LINE/L1
RNASEH1-AS1:23	NKX2-3	MA0672.1	2160	2169	CCCACTTATA	LINE/L1
RNASEH1-AS1:23	NKX2-8	MA0673.1	2161	2169	CCACTTATA	LINE/L1
RNASEH1-AS1:23	HLTF	MA0109.1	2161	2170	CCACTTATAA	LINE/L1
RNASEH1-AS1:23	LHX1	MA1518.1	2164	2171	CTTATAAG	LINE/L1
RNASEH1-AS1:23	LHX1	MA1518.1	2164	2171	CTTATAAG	LINE/L1
RNASEH1-AS1:23	HLTF	MA0109.1	2165	2174	TCACTTATAA	LINE/L1
RNASEH1-AS1:23	NKX2-8	MA0673.1	2166	2174	TCACTTATA	LINE/L1
RNASEH1-AS1:23	ISL2	MA0914.1	2167	2174	TCACTTAT	LINE/L1
RNASEH1-AS1:23	BARHL1	MA0877.2	2167	2174	ATAAGTGA	LINE/L1
RNASEH1-AS1:23	BARHL2	MA0635.1	2166	2175	TATAAGTGAG	LINE/L1
RNASEH1-AS1:23	NKX2-3	MA0672.1	2166	2175	CTCACTTATA	LINE/L1
RNASEH1-AS1:23	Nkx3-1	MA0124.2	2167	2175	CTCACTTAT	LINE/L1
RNASEH1-AS1:23	TBX4	MA0806.1	2169	2176	AAGTGAGA	LINE/L1
RNASEH1-AS1:23	Nkx3-2	MA0122.3	2166	2178	GTTCTCACTTATA	LINE/L1
RNASEH1-AS1:23	TBX18	MA1565.1	2167	2178	ATAAGTGAGAAC	LINE/L1
RNASEH1-AS1:23	TBR1	MA0802.1	2169	2178	AAGTGAGAAC	LINE/L1
RNASEH1-AS1:23	EOMES	MA0800.1	2168	2180	TAAGTGAGAACAC	LINE/L1
RNASEH1-AS1:23	TBX3	MA1566.1	2174	2183	CGCGTGTTCT	LINE/L1
RNASEH1-AS1:23	TFE3	MA0831.2	2176	2183	CGCGTGTT	LINE/L1
RNASEH1-AS1:23	Ahr::Arnt	MA0006.1	2178	2183	CGCGTG	LINE/L1
RNASEH1-AS1:23	ARNT::HIF1A	MA0259.1	2177	2184	CCGCGTGT	LINE/L1
RNASEH1-AS1:23	HEY1	MA0823.1	2176	2185	AACACGCGGT	LINE/L1
RNASEH1-AS1:23	HES1	MA1099.2	2176	2185	AACACGCGGT	LINE/L1
RNASEH1-AS1:23	HES1	MA1099.2	2176	2185	ACCGCGTGTT	LINE/L1
RNASEH1-AS1:23	TBX6	MA1567.1	2181	2190	GCGGTGTTTG	LINE/L1
RNASEH1-AS1:23	TBX3	MA1566.1	2181	2190	GCGGTGTTTG	LINE/L1
RNASEH1-AS1:23	FOXE1	MA1487.1	2183	2197	AGAAAACCAAACACC	LINE/L1
RNASEH1-AS1:23	IRF2	MA0051.1	2186	2203	AGAAACAGAAAACCAAAC	LINE/L1
RNASEH1-AS1:23	STAT1::STAT2	MA0517.1	2189	2203	TGGTTTTCTGTTTCT	LINE/L1
RNASEH1-AS1:23	Stat2	MA1623.1	2191	2203	AGAAACAGAAAAC	LINE/L1
RNASEH1-AS1:23	FOXP3	MA0850.1	2197	2203	AGAAACA	LINE/L1
RNASEH1-AS1:23	IRF7	MA0772.1	2191	2204	CAGAAACAGAAAAC	LINE/L1
RNASEH1-AS1:23	PRDM4	MA1647.1	2194	2204	TTCTGTTTCTG	LINE/L1
RNASEH1-AS1:23	Foxo1	MA0480.1	2194	2204	TTCTGTTTCTG	LINE/L1
RNASEH1-AS1:23	RFX7	MA1554.1	2197	2205	TGTTTCTGC	LINE/L1
RNASEH1-AS1:23	DMRTA2	MA1478.1	2195	2206	GGCAGAAACAGA	LINE/L1
RNASEH1-AS1:23	IRF1	MA0050.2	2187	2207	TTTGGTTTTCTGTTTCTGCCT	LINE/L1
RNASEH1-AS1:23	HLTF	MA0109.1	2203	2212	TGCCTTAGCT	LINE/L1
RNASEH1-AS1:23	THAP1	MA0597.1	2212	2220	TTGCCTCCA	LINE/L1
RNASEH1-AS1:23	ZNF354C	MA0130.1	2216	2221	CTCCAC	LINE/L1
RNASEH1-AS1:23	TBX3	MA1566.1	2215	2224	GAGGTGGAGG	LINE/L1
RNASEH1-AS1:23	HLTF	MA0109.1	2218	2227	CCACCTCTAT	LINE/L1
RNASEH1-AS1:23	RHOXF1	MA0719.1	2223	2230	TCTATCCA	LINE/L1
RNASEH1-AS1:23	CUX2	MA0755.1	2224	2233	CTATCCATAG	LINE/L1
RNASEH1-AS1:23	CUX1	MA0754.1	2224	2233	CTATCCATAG	LINE/L1
RNASEH1-AS1:23	HLTF	MA0109.1	2226	2235	ATCCATAGTG	LINE/L1
RNASEH1-AS1:23	SOX18	MA1563.1	2228	2235	CACTATGG	LINE/L1
RNASEH1-AS1:23	HLTF	MA0109.1	2237	2246	GTCCTTTGCA	LINE/L1
RNASEH1-AS1:23	NR5A1	MA1540.1	2238	2248	GCAAAGGACAT	LINE/L1
RNASEH1-AS1:23	NR4A2	MA0160.1	2241	2248	AAGGACAT	LINE/L1
RNASEH1-AS1:23	MEIS1	MA0498.2	2242	2248	AGGACAT	LINE/L1
RNASEH1-AS1:23	NR4A1	MA1112.2	2238	2249	GCAAAGGACATG	LINE/L1
RNASEH1-AS1:23	LHX1	MA1518.1	2244	2251	GACATGAT	LINE/L1
RNASEH1-AS1:23	HLTF	MA0109.1	2243	2252	GATCATGTCC	LINE/L1
RNASEH1-AS1:23	Pax2	MA0067.1	2245	2252	GATCATGT	LINE/L1
RNASEH1-AS1:23	RARG(var.3)	MA1553.1	2241	2254	AAGGACATGATCTC	LINE/L1
RNASEH1-AS1:23	RARG(var.3)	MA1553.1	2241	2254	GAGATCATGTCCTT	LINE/L1
RNASEH1-AS1:23	DPRX	MA1480.1	2245	2254	ACATGATCTC	LINE/L1
RNASEH1-AS1:23	LHX1	MA1518.1	2247	2254	GAGATCAT	LINE/L1
RNASEH1-AS1:23	RHOXF1	MA0719.1	2247	2254	ATGATCTC	LINE/L1
RNASEH1-AS1:23	NR4A2	MA0160.1	2247	2254	GAGATCAT	LINE/L1
RNASEH1-AS1:23	NFATC1	MA0624.1	2253	2262	TCGTTCCTTT	LINE/L1
RNASEH1-AS1:23	NFATC3	MA0625.1	2253	2262	TCGTTCCTTT	LINE/L1
RNASEH1-AS1:23	NFATC4	MA1525.1	2253	2262	AAAGGAACGA	LINE/L1
RNASEH1-AS1:23	RFX7	MA1554.1	2254	2262	CGTTCCTTT	LINE/L1
RNASEH1-AS1:23	ELF5	MA0136.2	2253	2263	AAAAGGAACGA	LINE/L1
RNASEH1-AS1:23	IKZF1	MA1508.1	2254	2265	AAAAAAGGAACG	LINE/L1
RNASEH1-AS1:23	HLTF	MA0109.1	2256	2265	TTCCTTTTTT	LINE/L1
RNASEH1-AS1:23	FOXP3	MA0850.1	2261	2267	ATAAAAA	LINE/L1
RNASEH1-AS1:23	FOXL1	MA0033.2	2261	2267	ATAAAAA	LINE/L1
RNASEH1-AS1:23	Arid3a	MA0151.1	2262	2267	ATAAAA	LINE/L1
RNASEH1-AS1:23	TBP	MA0108.2	2255	2269	CCATAAAAAAGGAAC	LINE/L1
RNASEH1-AS1:23	ZNF384	MA1125.1	2258	2269	CCATAAAAAAGG	LINE/L1
RNASEH1-AS1:23	HOXA9	MA0594.2	2261	2270	GCCATAAAAA	LINE/L1
RNASEH1-AS1:23	HOXD9	MA0913.2	2261	2270	GCCATAAAAA	LINE/L1
RNASEH1-AS1:23	HOXD8	MA0910.2	2263	2270	GCCATAAA	LINE/L1
RNASEH1-AS1:23	HOXA7	MA1498.1	2263	2270	GCCATAAA	LINE/L1
RNASEH1-AS1:23	NKX6-2	MA0675.1	2263	2270	GCCATAAA	LINE/L1
RNASEH1-AS1:23	LHX1	MA1518.1	2263	2270	GCCATAAA	LINE/L1
RNASEH1-AS1:23	HOXB8	MA1502.1	2263	2270	GCCATAAA	LINE/L1
RNASEH1-AS1:23	CDX1	MA0878.2	2261	2271	AGCCATAAAAA	LINE/L1
RNASEH1-AS1:23	HOXD13	MA0909.2	2261	2271	AGCCATAAAAA	LINE/L1
RNASEH1-AS1:23	HOXA13	MA0650.2	2261	2271	AGCCATAAAAA	LINE/L1
RNASEH1-AS1:23	CDX4	MA1473.1	2261	2271	AGCCATAAAAA	LINE/L1
RNASEH1-AS1:23	HOXA10	MA0899.1	2261	2271	AGCCATAAAAA	LINE/L1
RNASEH1-AS1:23	HOXA6	MA1497.1	2262	2271	AGCCATAAAA	LINE/L1
RNASEH1-AS1:23	HOXB13	MA0901.2	2259	2272	AAGCCATAAAAAAG	LINE/L1
RNASEH1-AS1:23	CDX2	MA0465.2	2261	2272	AAGCCATAAAAA	LINE/L1
RNASEH1-AS1:23	NFIX	MA0671.1	2265	2273	GAAGCCATA	LINE/L1
RNASEH1-AS1:23	Arid3a	MA0151.1	2270	2275	ATGAAG	LINE/L1
RNASEH1-AS1:23	Pax2	MA0067.1	2270	2277	CTTCATGG	LINE/L1
RNASEH1-AS1:23	JUN	MA0488.1	2266	2278	ACCATGAAGCCAT	LINE/L1
RNASEH1-AS1:23	HOXD8	MA0910.2	2271	2278	ACCATGAA	LINE/L1
RNASEH1-AS1:23	HOXA7	MA1498.1	2271	2278	ACCATGAA	LINE/L1
RNASEH1-AS1:23	NKX6-2	MA0675.1	2271	2278	ACCATGAA	LINE/L1
RNASEH1-AS1:23	LHX1	MA1518.1	2271	2278	ACCATGAA	LINE/L1
RNASEH1-AS1:23	JUND(var.2)	MA0492.1	2265	2279	TACCATGAAGCCATA	LINE/L1
RNASEH1-AS1:23	SOX18	MA1563.1	2272	2279	TACCATGA	LINE/L1
RNASEH1-AS1:23	TEAD3	MA0808.1	2277	2284	GTATTCCA	LINE/L1
RNASEH1-AS1:23	NFATC2	MA0152.1	2278	2284	TATTCCA	LINE/L1
RNASEH1-AS1:23	ZNF354C	MA0130.1	2280	2285	TTCCAC	LINE/L1
RNASEH1-AS1:23	NFATC1	MA0624.1	2277	2286	GTATTCCACG	LINE/L1
RNASEH1-AS1:23	NFATC3	MA0625.1	2277	2286	GTATTCCACG	LINE/L1
RNASEH1-AS1:23	NFATC4	MA1525.1	2277	2286	CGTGGAATAC	LINE/L1
RNASEH1-AS1:23	Ddit3::Cebpa	MA0019.1	2276	2287	TCGTGGAATACC	LINE/L1
RNASEH1-AS1:23	ARNT::HIF1A	MA0259.1	2282	2289	CATCGTGG	LINE/L1
RNASEH1-AS1:23	SOX18	MA1563.1	2283	2290	CACGATGT	LINE/L1
RNASEH1-AS1:23	HLTF	MA0109.1	2283	2292	TTACATCGTG	LINE/L1
RNASEH1-AS1:23	POU5F1B	MA0792.1	2286	2294	GATGTAAAT	LINE/L1
RNASEH1-AS1:23	POU2F1	MA0785.1	2284	2295	ACGATGTAAATG	LINE/L1
RNASEH1-AS1:23	POU5F1	MA1115.1	2285	2295	CGATGTAAATG	LINE/L1
RNASEH1-AS1:23	POU2F3	MA0627.2	2284	2296	ACGATGTAAATGT	LINE/L1
RNASEH1-AS1:23	POU3F1	MA0786.1	2285	2296	CGATGTAAATGT	LINE/L1
RNASEH1-AS1:23	ISL2	MA0914.1	2289	2296	ACATTTAC	LINE/L1
RNASEH1-AS1:23	BARHL1	MA0877.2	2289	2296	GTAAATGT	LINE/L1
RNASEH1-AS1:23	Rhox11	MA0629.1	2281	2297	TCCACGATGTAAATGTA	LINE/L1
RNASEH1-AS1:23	POU2F2	MA0507.1	2285	2297	TACATTTACATCG	LINE/L1
RNASEH1-AS1:23	BARHL2	MA0635.1	2288	2297	TGTAAATGTA	LINE/L1
RNASEH1-AS1:23	HLTF	MA0109.1	2289	2298	GTACATTTAC	LINE/L1
RNASEH1-AS1:23	ZNF354C	MA0130.1	2296	2301	TACCAC	LINE/L1
RNASEH1-AS1:23	DMRT3	MA0610.1	2292	2302	AATGTACCACA	LINE/L1
RNASEH1-AS1:23	DMRTC2	MA1479.1	2292	2303	ATGTGGTACATT	LINE/L1
RNASEH1-AS1:23	DMRTA2	MA1478.1	2292	2303	ATGTGGTACATT	LINE/L1
RNASEH1-AS1:23	RUNX2	MA0511.2	2295	2303	GTACCACAT	LINE/L1
RNASEH1-AS1:23	RUNX3	MA0684.2	2294	2305	TGTACCACATTT	LINE/L1
RNASEH1-AS1:23	RUNX1	MA0002.2	2295	2305	AAATGTGGTAC	LINE/L1
RNASEH1-AS1:23	HLTF	MA0109.1	2298	2307	CCACATTTGC	LINE/L1
RNASEH1-AS1:23	Bhlha15	MA0607.1	2300	2307	ACATTTGC	LINE/L1
RNASEH1-AS1:23	Bhlha15	MA0607.1	2300	2307	GCAAATGT	LINE/L1
RNASEH1-AS1:23	TFAP4(var.2)	MA1570.1	2299	2308	CACATTTGCT	LINE/L1
RNASEH1-AS1:23	TFAP4(var.2)	MA1570.1	2299	2308	AGCAAATGTG	LINE/L1
RNASEH1-AS1:23	ATOH7	MA1468.1	2299	2308	CACATTTGCT	LINE/L1
RNASEH1-AS1:23	ATOH7	MA1468.1	2299	2308	AGCAAATGTG	LINE/L1
RNASEH1-AS1:23	Atoh1	MA0461.2	2299	2308	AGCAAATGTG	LINE/L1
RNASEH1-AS1:23	Twist2	MA0633.1	2299	2308	AGCAAATGTG	LINE/L1
RNASEH1-AS1:23	MSGN1	MA1524.1	2298	2309	CCACATTTGCTT	LINE/L1
RNASEH1-AS1:23	MSGN1	MA1524.1	2298	2309	AAGCAAATGTGG	LINE/L1
RNASEH1-AS1:23	HLTF	MA0109.1	2304	2313	TTGCTTTGTC	LINE/L1
RNASEH1-AS1:23	SOX18	MA1563.1	2306	2313	GACAAAGC	LINE/L1
RNASEH1-AS1:23	SOX4	MA0867.2	2305	2314	TGACAAAGCA	LINE/L1
RNASEH1-AS1:23	SOX10	MA0442.2	2305	2315	TTGACAAAGCA	LINE/L1
RNASEH1-AS1:23	Sox6	MA0515.1	2306	2315	GCTTTGTCAA	LINE/L1
RNASEH1-AS1:23	SOX15	MA1152.1	2306	2315	GCTTTGTCAA	LINE/L1
RNASEH1-AS1:23	Sox3	MA0514.1	2306	2315	GCTTTGTCAA	LINE/L1
RNASEH1-AS1:23	MEIS3	MA0775.1	2308	2315	TTGACAAA	LINE/L1
RNASEH1-AS1:23	MEIS2	MA0774.1	2308	2315	TTGACAAA	LINE/L1
RNASEH1-AS1:23	MEIS1	MA0498.2	2309	2315	TTGACAA	LINE/L1
RNASEH1-AS1:23	SRY	MA0084.1	2308	2316	CTTGACAAA	LINE/L1
RNASEH1-AS1:23	Pax2	MA0067.1	2310	2317	TGTCAAGT	LINE/L1
RNASEH1-AS1:23	HLTF	MA0109.1	2310	2319	AGACTTGACA	LINE/L1
RNASEH1-AS1:23	NKX2-8	MA0673.1	2311	2319	AGACTTGAC	LINE/L1
RNASEH1-AS1:23	OSR1	MA1542.1	2316	2325	GTCTACTGTG	LINE/L1
RNASEH1-AS1:23	ZNF354C	MA0130.1	2323	2328	ATCCAC	LINE/L1
RNASEH1-AS1:23	RUNX1	MA0002.2	2319	2329	TACTGTGGATG	LINE/L1
RNASEH1-AS1:23	MZF1(var.2)	MA0057.1	2325	2334	GGATGGGCAT	LINE/L1
RNASEH1-AS1:23	HIC2	MA0738.1	2326	2334	ATGCCCATC	LINE/L1
RNASEH1-AS1:23	Hic1	MA0739.1	2326	2334	ATGCCCATC	LINE/L1
RNASEH1-AS1:23	THAP1	MA0597.1	2326	2334	ATGCCCATC	LINE/L1
RNASEH1-AS1:23	HLTF	MA0109.1	2329	2338	GGGCATTTAT	LINE/L1
RNASEH1-AS1:23	ISL2	MA0914.1	2331	2338	GCATTTAT	LINE/L1
RNASEH1-AS1:23	BARHL1	MA0877.2	2331	2338	ATAAATGC	LINE/L1
RNASEH1-AS1:23	Arid3a	MA0151.1	2333	2338	ATAAAT	LINE/L1
RNASEH1-AS1:23	BARHL2	MA0635.1	2330	2339	CATAAATGCC	LINE/L1
RNASEH1-AS1:23	TBP	MA0108.2	2326	2340	ACATAAATGCCCATC	LINE/L1
RNASEH1-AS1:23	HOXA9	MA0594.2	2332	2341	AACATAAATG	LINE/L1
RNASEH1-AS1:23	LHX1	MA1518.1	2334	2341	AACATAAA	LINE/L1
RNASEH1-AS1:23	HOXA10	MA0899.1	2332	2342	CAACATAAATG	LINE/L1
RNASEH1-AS1:23	Foxj2	MA0614.1	2337	2344	ATCAACAT	LINE/L1
RNASEH1-AS1:23	FOXO4	MA0848.1	2338	2344	ATCAACA	LINE/L1
RNASEH1-AS1:23	FOXL1	MA0033.2	2338	2344	ATCAACA	LINE/L1
RNASEH1-AS1:23	Arid3a	MA0151.1	2339	2344	ATCAAC	LINE/L1
RNASEH1-AS1:23	POU3F3	MA0788.1	2334	2346	TTTATGTTGATTC	LINE/L1
RNASEH1-AS1:23	Foxd3	MA0041.1	2335	2346	TTATGTTGATTC	LINE/L1
RNASEH1-AS1:23	POU3F1	MA0786.1	2335	2346	TTATGTTGATTC	LINE/L1
RNASEH1-AS1:23	Dux	MA0611.1	2340	2347	GGAATCAA	LINE/L1
RNASEH1-AS1:23	LHX1	MA1518.1	2340	2347	GGAATCAA	LINE/L1
RNASEH1-AS1:23	EN1	MA0027.2	2340	2347	GGAATCAA	LINE/L1
RNASEH1-AS1:23	PRRX1	MA0716.1	2340	2347	GGAATCAA	LINE/L1
RNASEH1-AS1:23	FOXH1	MA0479.1	2338	2348	TGGAATCAACA	LINE/L1
RNASEH1-AS1:23	EN2	MA0642.1	2339	2348	TGGAATCAAC	LINE/L1
RNASEH1-AS1:23	MIXL1	MA0662.1	2339	2348	TGGAATCAAC	LINE/L1
RNASEH1-AS1:23	TEAD3	MA0808.1	2341	2348	TGATTCCA	LINE/L1
RNASEH1-AS1:23	ZNF354C	MA0130.1	2344	2349	TTCCAC	LINE/L1
RNASEH1-AS1:23	FOXH1	MA0479.1	2340	2350	TTGATTCCACA	LINE/L1
RNASEH1-AS1:23	NFATC1	MA0624.1	2341	2350	TGATTCCACA	LINE/L1
RNASEH1-AS1:23	NFATC3	MA0625.1	2341	2350	TGATTCCACA	LINE/L1
RNASEH1-AS1:23	NFATC4	MA1525.1	2341	2350	TGTGGAATCA	LINE/L1
RNASEH1-AS1:23	ELF5	MA0136.2	2341	2351	ATGTGGAATCA	LINE/L1
RNASEH1-AS1:23	RUNX1	MA0002.2	2343	2353	AGATGTGGAAT	LINE/L1
RNASEH1-AS1:23	HLTF	MA0109.1	2346	2355	CCACATCTTT	LINE/L1
RNASEH1-AS1:23	HLTF	MA0109.1	2349	2358	CATCTTTGCT	LINE/L1
RNASEH1-AS1:23	GATA3	MA0037.3	2355	2362	TGATAGCA	LINE/L1
RNASEH1-AS1:23	LHX1	MA1518.1	2356	2363	GCTATCAT	LINE/L1
RNASEH1-AS1:23	Pax2	MA0067.1	2358	2365	TATCATGA	LINE/L1
RNASEH1-AS1:23	HOXB2	MA0902.2	2359	2366	ATCATGAA	LINE/L1
RNASEH1-AS1:23	HOXB2	MA0902.2	2359	2366	TTCATGAT	LINE/L1
RNASEH1-AS1:23	HOXA7	MA1498.1	2359	2366	ATCATGAA	LINE/L1
RNASEH1-AS1:23	HOXA7	MA1498.1	2359	2366	TTCATGAT	LINE/L1
RNASEH1-AS1:23	NKX6-2	MA0675.1	2359	2366	ATCATGAA	LINE/L1
RNASEH1-AS1:23	LHX1	MA1518.1	2359	2366	ATCATGAA	LINE/L1
RNASEH1-AS1:23	LHX1	MA1518.1	2359	2366	TTCATGAT	LINE/L1
RNASEH1-AS1:23	HOXA1	MA1495.1	2359	2366	ATCATGAA	LINE/L1
RNASEH1-AS1:23	HOXA1	MA1495.1	2359	2366	TTCATGAT	LINE/L1
RNASEH1-AS1:23	MEOX2	MA0706.1	2358	2367	TATCATGAAT	LINE/L1
RNASEH1-AS1:23	MEOX2	MA0706.1	2358	2367	ATTCATGATA	LINE/L1
RNASEH1-AS1:23	Pax2	MA0067.1	2360	2367	ATTCATGA	LINE/L1
RNASEH1-AS1:23	Arid3a	MA0151.1	2362	2367	ATGAAT	LINE/L1
RNASEH1-AS1:23	HOXC10	MA0905.1	2359	2368	ATCATGAATA	LINE/L1
RNASEH1-AS1:23	TBX3	MA1566.1	2366	2375	ATAGTGTTGT	LINE/L1
RNASEH1-AS1:23	SOX15	MA1152.1	2369	2378	GTGTTGTGGT	LINE/L1
RNASEH1-AS1:23	ZNF354C	MA0130.1	2374	2379	CACCAC	LINE/L1
RNASEH1-AS1:23	RUNX1	MA0002.2	2370	2380	TGTTGTGGTGA	LINE/L1
RNASEH1-AS1:23	RUNX2	MA0511.2	2372	2380	TCACCACAA	LINE/L1
RNASEH1-AS1:23	RUNX3	MA0684.2	2370	2381	TTCACCACAACA	LINE/L1
RNASEH1-AS1:23	SREBF1	MA0595.1	2372	2381	TTCACCACAA	LINE/L1
RNASEH1-AS1:23	SREBF2	MA0596.1	2372	2381	TTGTGGTGAA	LINE/L1
RNASEH1-AS1:23	FOXO4	MA0848.1	2377	2383	GTGAACA	LINE/L1
RNASEH1-AS1:23	FOXO6	MA0849.1	2377	2383	GTGAACA	LINE/L1
RNASEH1-AS1:23	Foxj2	MA0614.1	2377	2384	GTGAACAT	LINE/L1
RNASEH1-AS1:23	VDR	MA0693.2	2378	2385	TATGTTCA	LINE/L1
RNASEH1-AS1:23	TBX4	MA0806.1	2383	2390	AGGTGTAT	LINE/L1
RNASEH1-AS1:23	TBX5	MA0807.1	2383	2390	AGGTGTAT	LINE/L1
RNASEH1-AS1:23	TBX6	MA1567.1	2382	2391	CAGGTGTATG	LINE/L1
RNASEH1-AS1:23	TBX3	MA1566.1	2382	2391	CAGGTGTATG	LINE/L1
RNASEH1-AS1:23	Tcf12	MA0521.1	2383	2393	TGCAGGTGTAT	LINE/L1
RNASEH1-AS1:23	SNAI3	MA1559.1	2384	2393	TGCAGGTGTA	LINE/L1
RNASEH1-AS1:23	ASCL1	MA1100.2	2384	2393	TACACCTGCA	LINE/L1
RNASEH1-AS1:23	ASCL1	MA1100.2	2384	2393	TGCAGGTGTA	LINE/L1
RNASEH1-AS1:23	BHLHA15(var.2)	MA1472.1	2384	2393	TACACCTGCA	LINE/L1
RNASEH1-AS1:23	BHLHA15(var.2)	MA1472.1	2384	2393	TGCAGGTGTA	LINE/L1
RNASEH1-AS1:23	Ascl2	MA0816.1	2384	2393	TACACCTGCA	LINE/L1
RNASEH1-AS1:23	SNAI1	MA1558.1	2384	2393	TGCAGGTGTA	LINE/L1
RNASEH1-AS1:23	TFAP4(var.2)	MA1570.1	2384	2393	TACACCTGCA	LINE/L1
RNASEH1-AS1:23	TFAP4(var.2)	MA1570.1	2384	2393	TGCAGGTGTA	LINE/L1
RNASEH1-AS1:23	FIGLA	MA0820.1	2384	2393	TACACCTGCA	LINE/L1
RNASEH1-AS1:23	Ptf1a	MA1618.1	2382	2394	ATGCAGGTGTATG	LINE/L1
RNASEH1-AS1:23	MSGN1	MA1524.1	2383	2394	ATACACCTGCAT	LINE/L1
RNASEH1-AS1:23	MSGN1	MA1524.1	2383	2394	ATGCAGGTGTAT	LINE/L1
RNASEH1-AS1:23	Ptf1a(var.3)	MA1620.1	2383	2394	ATACACCTGCAT	LINE/L1
RNASEH1-AS1:23	TCF3	MA0522.3	2384	2394	TACACCTGCAT	LINE/L1
RNASEH1-AS1:23	TCF12(var.2)	MA1648.1	2384	2394	TACACCTGCAT	LINE/L1
RNASEH1-AS1:23	ZEB1	MA0103.3	2384	2394	TACACCTGCAT	LINE/L1
RNASEH1-AS1:23	Rbpjl	MA1621.1	2382	2395	CATACACCTGCATG	LINE/L1
RNASEH1-AS1:23	MYOD1	MA0499.2	2383	2395	ATACACCTGCATG	LINE/L1
RNASEH1-AS1:23	SNAI2	MA0745.2	2383	2395	ATACACCTGCATG	LINE/L1
RNASEH1-AS1:23	TCF4	MA0830.2	2383	2395	ATACACCTGCATG	LINE/L1
RNASEH1-AS1:23	ASCL1(var.2)	MA1631.1	2383	2395	ATACACCTGCATG	LINE/L1
RNASEH1-AS1:23	GCM1	MA0646.1	2385	2395	CATGCAGGTGT	LINE/L1
RNASEH1-AS1:23	HLTF	MA0109.1	2389	2398	CTGCATGTGT	LINE/L1
RNASEH1-AS1:23	Bhlha15	MA0607.1	2391	2398	GCATGTGT	LINE/L1
RNASEH1-AS1:23	Bhlha15	MA0607.1	2391	2398	ACACATGC	LINE/L1
RNASEH1-AS1:23	Npas2	MA0626.1	2390	2399	GACACATGCA	LINE/L1
RNASEH1-AS1:23	ASCL1	MA1100.2	2390	2399	TGCATGTGTC	LINE/L1
RNASEH1-AS1:23	ASCL1	MA1100.2	2390	2399	GACACATGCA	LINE/L1
RNASEH1-AS1:23	SNAI1	MA1558.1	2390	2399	TGCATGTGTC	LINE/L1
RNASEH1-AS1:23	TFAP4(var.2)	MA1570.1	2390	2399	TGCATGTGTC	LINE/L1
RNASEH1-AS1:23	TFAP4(var.2)	MA1570.1	2390	2399	GACACATGCA	LINE/L1
RNASEH1-AS1:23	TFEB	MA0692.1	2390	2399	GACACATGCA	LINE/L1
RNASEH1-AS1:23	ATOH7	MA1468.1	2390	2399	TGCATGTGTC	LINE/L1
RNASEH1-AS1:23	MXI1	MA1108.2	2390	2399	GACACATGCA	LINE/L1
RNASEH1-AS1:23	Atoh1	MA0461.2	2390	2399	GACACATGCA	LINE/L1
RNASEH1-AS1:23	Twist2	MA0633.1	2390	2399	TGCATGTGTC	LINE/L1
RNASEH1-AS1:23	Twist2	MA0633.1	2390	2399	GACACATGCA	LINE/L1
RNASEH1-AS1:23	MSGN1	MA1524.1	2389	2400	CTGCATGTGTCT	LINE/L1
RNASEH1-AS1:23	MSGN1	MA1524.1	2389	2400	AGACACATGCAG	LINE/L1
RNASEH1-AS1:23	TBX6	MA1567.1	2392	2401	CATGTGTCTT	LINE/L1
RNASEH1-AS1:23	TBX3	MA1566.1	2392	2401	CATGTGTCTT	LINE/L1
RNASEH1-AS1:23	MEIS1	MA0498.2	2395	2401	AAGACAC	LINE/L1
RNASEH1-AS1:23	DMRTA2	MA1478.1	2392	2403	TAAAGACACATG	LINE/L1
RNASEH1-AS1:23	FOXP3	MA0850.1	2398	2404	ATAAAGA	LINE/L1
RNASEH1-AS1:23	FOXL1	MA0033.2	2398	2404	ATAAAGA	LINE/L1
RNASEH1-AS1:23	Arid3a	MA0151.1	2399	2404	ATAAAG	LINE/L1
RNASEH1-AS1:23	TBP	MA0108.2	2392	2406	CCATAAAGACACATG	LINE/L1
RNASEH1-AS1:23	HOXA9	MA0594.2	2398	2407	ACCATAAAGA	LINE/L1
RNASEH1-AS1:23	NKX6-2	MA0675.1	2400	2407	ACCATAAA	LINE/L1
RNASEH1-AS1:23	LHX1	MA1518.1	2400	2407	ACCATAAA	LINE/L1
RNASEH1-AS1:23	CDX1	MA0878.2	2398	2408	TACCATAAAGA	LINE/L1
RNASEH1-AS1:23	HOXA13	MA0650.2	2398	2408	TACCATAAAGA	LINE/L1
RNASEH1-AS1:23	CDX4	MA1473.1	2398	2408	TACCATAAAGA	LINE/L1
RNASEH1-AS1:23	HOXA10	MA0899.1	2398	2408	TACCATAAAGA	LINE/L1
RNASEH1-AS1:23	CDX2	MA0465.2	2398	2409	CTACCATAAAGA	LINE/L1
RNASEH1-AS1:23	TEAD3	MA0808.1	2418	2425	AGATTCCT	LINE/L1
RNASEH1-AS1:23	NFATC1	MA0624.1	2418	2427	AGATTCCTCT	LINE/L1
RNASEH1-AS1:23	NFATC3	MA0625.1	2418	2427	AGATTCCTCT	LINE/L1
RNASEH1-AS1:23	NFATC4	MA1525.1	2418	2427	AGAGGAATCT	LINE/L1
RNASEH1-AS1:23	TEAD2	MA1121.1	2416	2428	TTAGATTCCTCTG	LINE/L1
RNASEH1-AS1:23	IKZF1	MA1508.1	2419	2430	CCCAGAGGAATC	LINE/L1
RNASEH1-AS1:23	TFAP2E	MA1569.1	2421	2431	TTCCTCTGGGT	LINE/L1
RNASEH1-AS1:23	TFAP2E	MA1569.1	2421	2431	ACCCAGAGGAA	LINE/L1
RNASEH1-AS1:23	TFAP2C(var.2)	MA0814.2	2419	2432	TACCCAGAGGAATC	LINE/L1
RNASEH1-AS1:23	Hand1::Tcf3	MA0092.1	2423	2432	CCTCTGGGTA	LINE/L1
RNASEH1-AS1:23	HIC2	MA0738.1	2425	2433	ATACCCAGA	LINE/L1
RNASEH1-AS1:23	THAP1	MA0597.1	2425	2433	ATACCCAGA	LINE/L1
RNASEH1-AS1:23	TBP	MA0108.2	2423	2437	GTATATACCCAGAGG	LINE/L1
RNASEH1-AS1:23	HIC2	MA0738.1	2434	2442	ATACCCAGT	LINE/L1
RNASEH1-AS1:23	TBP	MA0108.2	2430	2444	GTATATACCCAGTCA	LINE/L1
RNASEH1-AS1:23	Hand1::Tcf3	MA0092.1	2435	2444	TGACTGGGTA	LINE/L1
RNASEH1-AS1:23	MEIS1	MA0498.2	2439	2445	ATGACTG	LINE/L1
RNASEH1-AS1:23	Pax2	MA0067.1	2440	2447	AGTCATGG	LINE/L1
RNASEH1-AS1:23	HOXD8	MA0910.2	2441	2448	CCCATGAC	LINE/L1
RNASEH1-AS1:23	HOXA7	MA1498.1	2441	2448	CCCATGAC	LINE/L1
RNASEH1-AS1:23	LHX1	MA1518.1	2441	2448	CCCATGAC	LINE/L1
RNASEH1-AS1:23	RHOXF1	MA0719.1	2446	2453	GCAATCCC	LINE/L1
RNASEH1-AS1:23	RFX7	MA1554.1	2456	2464	GGTTGCATG	LINE/L1
RNASEH1-AS1:23	Ddit3::Cebpa	MA0019.1	2454	2465	CCATGCAACCCA	LINE/L1
RNASEH1-AS1:23	SOX18	MA1563.1	2460	2467	TACCATGC	LINE/L1
RNASEH1-AS1:23	Foxo1	MA0480.1	2469	2479	TTCTGTTTTAA	LINE/L1
RNASEH1-AS1:23	LIN54	MA0619.1	2473	2481	GTTTTAAGT	LINE/L1
RNASEH1-AS1:23	HLTF	MA0109.1	2474	2483	GAACTTAAAA	LINE/L1
RNASEH1-AS1:23	NKX2-8	MA0673.1	2475	2483	GAACTTAAA	LINE/L1
RNASEH1-AS1:23	NR1I3	MA1534.1	2477	2485	AAGAACTTA	LINE/L1
RNASEH1-AS1:23	HLTF	MA0109.1	2480	2489	GTTCTTTGCA	LINE/L1
RNASEH1-AS1:23	CEBPE	MA0837.1	2484	2493	ATTCTGCAAA	LINE/L1
RNASEH1-AS1:23	CEBPA	MA0102.4	2482	2495	TCTTTGCAGAATCA	LINE/L1
RNASEH1-AS1:23	CEBPD	MA0836.2	2483	2495	CTTTGCAGAATCA	LINE/L1
RNASEH1-AS1:23	Dux	MA0611.1	2489	2496	AGAATCAC	LINE/L1
RNASEH1-AS1:23	LHX1	MA1518.1	2489	2496	AGAATCAC	LINE/L1
RNASEH1-AS1:23	EN1	MA0027.2	2489	2496	AGAATCAC	LINE/L1
RNASEH1-AS1:23	EN2	MA0642.1	2488	2497	CAGAATCACT	LINE/L1
RNASEH1-AS1:23	MIXL1	MA0662.1	2488	2497	CAGAATCACT	LINE/L1
RNASEH1-AS1:23	Pax2	MA0067.1	2491	2498	AATCACTA	LINE/L1
RNASEH1-AS1:23	Nfe2l2	MA0150.2	2486	2500	CATAGTGATTCTGCA	LINE/L1
RNASEH1-AS1:23	SOX18	MA1563.1	2494	2501	CACTATGC	LINE/L1
RNASEH1-AS1:23	NFATC2	MA0152.1	2504	2510	CTTTCCG	LINE/L1
RNASEH1-AS1:23	NFATC1	MA0624.1	2503	2512	GCTTTCCGCA	LINE/L1
RNASEH1-AS1:23	NFATC3	MA0625.1	2503	2512	GCTTTCCGCA	LINE/L1
RNASEH1-AS1:23	NFATC4	MA1525.1	2503	2512	TGCGGAAAGC	LINE/L1
RNASEH1-AS1:23	ELF5	MA0136.2	2503	2513	TTGCGGAAAGC	LINE/L1
RNASEH1-AS1:23	CEBPE	MA0837.1	2505	2514	TTTCCGCAAT	LINE/L1
RNASEH1-AS1:23	CEBPE	MA0837.1	2505	2514	ATTGCGGAAA	LINE/L1
RNASEH1-AS1:23	CEBPB	MA0466.2	2505	2514	TTTCCGCAAT	LINE/L1
RNASEH1-AS1:23	CEBPB	MA0466.2	2505	2514	ATTGCGGAAA	LINE/L1
RNASEH1-AS1:23	CEBPG	MA0838.1	2505	2514	TTTCCGCAAT	LINE/L1
RNASEH1-AS1:23	CEBPD	MA0836.2	2503	2515	CATTGCGGAAAGC	LINE/L1
RNASEH1-AS1:23	SOX18	MA1563.1	2509	2516	CGCAATGG	LINE/L1
RNASEH1-AS1:23	HLTF	MA0109.1	2509	2518	AACCATTGCG	LINE/L1
RNASEH1-AS1:23	NR2C2(var.2)	MA1536.1	2517	2524	TAGTTCAA	LINE/L1
RNASEH1-AS1:23	NR1I3	MA1534.1	2517	2525	TTGAACTAA	LINE/L1
RNASEH1-AS1:23	VDR	MA0693.2	2518	2525	TTAGTTCA	LINE/L1
RNASEH1-AS1:23	Lhx8	MA0705.1	2522	2529	CTAATTTG	LINE/L1
RNASEH1-AS1:23	Lhx8	MA0705.1	2522	2529	CAAATTAG	LINE/L1
RNASEH1-AS1:23	DRGX	MA1481.1	2522	2529	CAAATTAG	LINE/L1
RNASEH1-AS1:23	VSX1	MA0725.1	2522	2529	CTAATTTG	LINE/L1
RNASEH1-AS1:23	VSX1	MA0725.1	2522	2529	CAAATTAG	LINE/L1
RNASEH1-AS1:23	LHX9	MA0701.2	2522	2529	CAAATTAG	LINE/L1
RNASEH1-AS1:23	HOXB4	MA1499.1	2522	2529	CAAATTAG	LINE/L1
RNASEH1-AS1:23	PRRX2	MA0075.3	2522	2529	CAAATTAG	LINE/L1
RNASEH1-AS1:23	RAX2	MA0717.1	2522	2529	CAAATTAG	LINE/L1
RNASEH1-AS1:23	HOXB6	MA1500.1	2522	2529	CTAATTTG	LINE/L1
RNASEH1-AS1:23	LBX1	MA0618.1	2522	2529	CTAATTTG	LINE/L1
RNASEH1-AS1:23	HOXD3	MA0912.2	2522	2529	CTAATTTG	LINE/L1
RNASEH1-AS1:23	HOXB2	MA0902.2	2522	2529	CAAATTAG	LINE/L1
RNASEH1-AS1:23	PAX4	MA0068.2	2522	2529	CTAATTTG	LINE/L1
RNASEH1-AS1:23	PAX4	MA0068.2	2522	2529	CAAATTAG	LINE/L1
RNASEH1-AS1:23	HOXD8	MA0910.2	2522	2529	CAAATTAG	LINE/L1
RNASEH1-AS1:23	HOXA7	MA1498.1	2522	2529	CAAATTAG	LINE/L1
RNASEH1-AS1:23	HOXD4	MA1507.1	2522	2529	CAAATTAG	LINE/L1
RNASEH1-AS1:23	Dlx2	MA0885.1	2522	2529	CAAATTAG	LINE/L1
RNASEH1-AS1:23	PDX1	MA0132.2	2522	2529	CAAATTAG	LINE/L1
RNASEH1-AS1:23	VAX1	MA0722.1	2522	2529	CTAATTTG	LINE/L1
RNASEH1-AS1:23	VAX1	MA0722.1	2522	2529	CAAATTAG	LINE/L1
RNASEH1-AS1:23	SHOX	MA0630.1	2522	2529	CTAATTTG	LINE/L1
RNASEH1-AS1:23	Dlx3	MA0880.1	2522	2529	CAAATTAG	LINE/L1
RNASEH1-AS1:23	BARX1	MA0875.1	2522	2529	CAAATTAG	LINE/L1
RNASEH1-AS1:23	LHX5	MA1519.1	2522	2529	CAAATTAG	LINE/L1
RNASEH1-AS1:23	NKX6-2	MA0675.1	2522	2529	CAAATTAG	LINE/L1
RNASEH1-AS1:23	MSX2	MA0708.1	2522	2529	CAAATTAG	LINE/L1
RNASEH1-AS1:23	EMX1	MA0612.2	2522	2529	CAAATTAG	LINE/L1
RNASEH1-AS1:23	VAX2	MA0723.1	2522	2529	CAAATTAG	LINE/L1
RNASEH1-AS1:23	LHX1	MA1518.1	2522	2529	CAAATTAG	LINE/L1
RNASEH1-AS1:23	BSX	MA0876.1	2522	2529	CAAATTAG	LINE/L1
RNASEH1-AS1:23	HOXC8	MA1505.1	2522	2529	CTAATTTG	LINE/L1
RNASEH1-AS1:23	HOXC8	MA1505.1	2522	2529	CAAATTAG	LINE/L1
RNASEH1-AS1:23	TLX2	MA1577.1	2522	2529	CAAATTAG	LINE/L1
RNASEH1-AS1:23	HOXA5	MA0158.2	2522	2529	CAAATTAG	LINE/L1
RNASEH1-AS1:23	EN1	MA0027.2	2522	2529	CAAATTAG	LINE/L1
RNASEH1-AS1:23	PRRX1	MA0716.1	2522	2529	CAAATTAG	LINE/L1
RNASEH1-AS1:23	Lhx4	MA0704.1	2522	2529	CAAATTAG	LINE/L1
RNASEH1-AS1:23	HOXC4	MA1504.1	2522	2529	CAAATTAG	LINE/L1
RNASEH1-AS1:23	Shox2	MA0720.1	2522	2529	CAAATTAG	LINE/L1
RNASEH1-AS1:23	Msx3	MA0709.1	2522	2529	CAAATTAG	LINE/L1
RNASEH1-AS1:23	VSX2	MA0726.1	2522	2529	CTAATTTG	LINE/L1
RNASEH1-AS1:23	VSX2	MA0726.1	2522	2529	CAAATTAG	LINE/L1
RNASEH1-AS1:23	DLX5	MA1476.1	2522	2529	CAAATTAG	LINE/L1
RNASEH1-AS1:23	HOXB5	MA0904.2	2522	2529	CTAATTTG	LINE/L1
RNASEH1-AS1:23	DLX6	MA0882.1	2522	2529	CAAATTAG	LINE/L1
RNASEH1-AS1:23	MSX1	MA0666.1	2522	2529	CAAATTAG	LINE/L1
RNASEH1-AS1:23	GSX2	MA0893.2	2522	2529	CAAATTAG	LINE/L1
RNASEH1-AS1:23	Dlx4	MA0881.1	2522	2529	CAAATTAG	LINE/L1
RNASEH1-AS1:23	ISX	MA0654.1	2522	2529	CAAATTAG	LINE/L1
RNASEH1-AS1:23	HOXB8	MA1502.1	2522	2529	CAAATTAG	LINE/L1
RNASEH1-AS1:23	UNCX	MA0721.1	2522	2529	CAAATTAG	LINE/L1
RNASEH1-AS1:23	mix-a	MA0621.1	2520	2530	AACTAATTTGC	LINE/L1
RNASEH1-AS1:23	ALX3	MA0634.1	2521	2530	GCAAATTAGT	LINE/L1
RNASEH1-AS1:23	GSC	MA0648.1	2521	2530	ACTAATTTGC	LINE/L1
RNASEH1-AS1:23	MEOX1	MA0661.1	2521	2530	GCAAATTAGT	LINE/L1
RNASEH1-AS1:23	HESX1	MA0894.1	2521	2530	ACTAATTTGC	LINE/L1
RNASEH1-AS1:23	RAX	MA0718.1	2521	2530	GCAAATTAGT	LINE/L1
RNASEH1-AS1:23	EMX2	MA0886.1	2521	2530	GCAAATTAGT	LINE/L1
RNASEH1-AS1:23	HOXA6	MA1497.1	2521	2530	GCAAATTAGT	LINE/L1
RNASEH1-AS1:23	MNX1	MA0707.1	2521	2530	GCAAATTAGT	LINE/L1
RNASEH1-AS1:23	EN2	MA0642.1	2521	2530	GCAAATTAGT	LINE/L1
RNASEH1-AS1:23	ESX1	MA0644.1	2521	2530	GCAAATTAGT	LINE/L1
RNASEH1-AS1:23	MEOX2	MA0706.1	2521	2530	GCAAATTAGT	LINE/L1
RNASEH1-AS1:23	GBX1	MA0889.1	2521	2530	GCAAATTAGT	LINE/L1
RNASEH1-AS1:23	ARGFX	MA1463.1	2521	2530	ACTAATTTGC	LINE/L1
RNASEH1-AS1:23	ARGFX	MA1463.1	2521	2530	GCAAATTAGT	LINE/L1
RNASEH1-AS1:23	NOTO	MA0710.1	2521	2530	ACTAATTTGC	LINE/L1
RNASEH1-AS1:23	NOTO	MA0710.1	2521	2530	GCAAATTAGT	LINE/L1
RNASEH1-AS1:23	GSC2	MA0891.1	2521	2530	ACTAATTTGC	LINE/L1
RNASEH1-AS1:23	EVX1	MA0887.1	2521	2530	GCAAATTAGT	LINE/L1
RNASEH1-AS1:23	MIXL1	MA0662.1	2521	2530	GCAAATTAGT	LINE/L1
RNASEH1-AS1:23	HOXB3	MA0903.1	2521	2530	GCAAATTAGT	LINE/L1
RNASEH1-AS1:23	GSX1	MA0892.1	2521	2530	GCAAATTAGT	LINE/L1
RNASEH1-AS1:23	GBX2	MA0890.1	2521	2530	GCAAATTAGT	LINE/L1
RNASEH1-AS1:23	Dlx1	MA0879.1	2521	2530	ACTAATTTGC	LINE/L1
RNASEH1-AS1:23	Dlx1	MA0879.1	2521	2530	GCAAATTAGT	LINE/L1
RNASEH1-AS1:23	EVX2	MA0888.1	2521	2530	GCAAATTAGT	LINE/L1
RNASEH1-AS1:23	LBX2	MA0699.1	2521	2530	GCAAATTAGT	LINE/L1
RNASEH1-AS1:23	Nobox	MA0125.1	2523	2530	TAATTTGC	LINE/L1
RNASEH1-AS1:23	LHX2	MA0700.2	2521	2531	TGCAAATTAGT	LINE/L1
RNASEH1-AS1:23	Alx1	MA0854.1	2517	2533	AGTGCAAATTAGTTCAA	LINE/L1
RNASEH1-AS1:23	MSANTD3	MA1523.1	2527	2536	TTGCACTCTC	LINE/L1
RNASEH1-AS1:23	Sox17	MA0078.1	2542	2550	TATATTGTC	SINE/MIR
RNASEH1-AS1:23	SOX13	MA1120.1	2541	2551	AGACAATATAA	SINE/MIR
RNASEH1-AS1:23	SOX2	MA0143.4	2541	2551	AGACAATATAA	SINE/MIR
RNASEH1-AS1:23	SOX9	MA0077.1	2543	2551	ATATTGTCT	SINE/MIR
RNASEH1-AS1:23	Sox5	MA0087.1	2545	2551	ATTGTCT	SINE/MIR
RNASEH1-AS1:23	Sox6	MA0515.1	2543	2552	ATATTGTCTA	SINE/MIR
RNASEH1-AS1:23	SOX15	MA1152.1	2543	2552	ATATTGTCTA	SINE/MIR
RNASEH1-AS1:23	SOX8	MA0868.2	2543	2552	TAGACAATAT	SINE/MIR
RNASEH1-AS1:23	MEIS3	MA0775.1	2545	2552	TAGACAAT	SINE/MIR
RNASEH1-AS1:23	MEIS1	MA0498.2	2546	2552	TAGACAA	SINE/MIR
RNASEH1-AS1:23	Arid5a	MA0602.1	2540	2553	ATTATATTGTCTAT	SINE/MIR
RNASEH1-AS1:23	SRY	MA0084.1	2545	2553	ATAGACAAT	SINE/MIR
RNASEH1-AS1:23	Mafb	MA0117.2	2550	2561	CTATAGCTGAGA	SINE/MIR
RNASEH1-AS1:23	PRDM1	MA0508.3	2556	2566	AGCTTTCTCAG	SINE/MIR
RNASEH1-AS1:23	Mafb	MA0117.2	2559	2570	AGAAAGCTGAAA	SINE/MIR
RNASEH1-AS1:23	SIX2	MA1119.1	2556	2571	CTGAGAAAGCTGAAAT	SINE/MIR
RNASEH1-AS1:23	HLTF	MA0109.1	2566	2575	TTACATTTCA	SINE/MIR
RNASEH1-AS1:23	POU5F1B	MA0792.1	2569	2577	AATGTAAAG	SINE/MIR
RNASEH1-AS1:23	POU5F1	MA1115.1	2568	2578	AAATGTAAAGA	SINE/MIR
RNASEH1-AS1:23	FOXI1	MA0042.2	2572	2578	GTAAAGA	SINE/MIR
RNASEH1-AS1:23	FOXO4	MA0848.1	2572	2578	GTAAAGA	SINE/MIR
RNASEH1-AS1:23	FOXP3	MA0850.1	2572	2578	GTAAAGA	SINE/MIR
RNASEH1-AS1:23	FOXL1	MA0033.2	2572	2578	GTAAAGA	SINE/MIR
RNASEH1-AS1:23	FOXD2	MA0847.2	2567	2579	GAAATGTAAAGAT	SINE/MIR
RNASEH1-AS1:23	FOXC1	MA0032.2	2569	2579	AATGTAAAGAT	SINE/MIR
RNASEH1-AS1:23	FOXB1	MA0845.1	2569	2579	AATGTAAAGAT	SINE/MIR
RNASEH1-AS1:23	FOXC2	MA0846.1	2569	2580	AATGTAAAGATT	SINE/MIR
RNASEH1-AS1:23	FOXP1	MA0481.3	2570	2580	ATGTAAAGATT	SINE/MIR
RNASEH1-AS1:23	FOXA2	MA0047.3	2570	2580	ATGTAAAGATT	SINE/MIR
RNASEH1-AS1:23	FOXA3	MA1683.1	2570	2580	ATGTAAAGATT	SINE/MIR
RNASEH1-AS1:23	FOXA1	MA0148.4	2570	2581	ATGTAAAGATTA	SINE/MIR
RNASEH1-AS1:23	BARX2	MA1471.1	2571	2582	TGTAAAGATTAA	SINE/MIR
RNASEH1-AS1:23	VENTX	MA0724.1	2574	2582	AAAGATTAA	SINE/MIR
RNASEH1-AS1:23	HOXB6	MA1500.1	2575	2582	TTAATCTT	SINE/MIR
RNASEH1-AS1:23	HOXA7	MA1498.1	2575	2582	AAGATTAA	SINE/MIR
RNASEH1-AS1:23	PDX1	MA0132.2	2575	2582	AAGATTAA	SINE/MIR
RNASEH1-AS1:23	SHOX	MA0630.1	2575	2582	TTAATCTT	SINE/MIR
RNASEH1-AS1:23	BARX1	MA0875.1	2575	2582	AAGATTAA	SINE/MIR
RNASEH1-AS1:23	PITX1	MA0682.2	2575	2582	TTAATCTT	SINE/MIR
RNASEH1-AS1:23	NKX6-2	MA0675.1	2575	2582	AAGATTAA	SINE/MIR
RNASEH1-AS1:23	LHX1	MA1518.1	2575	2582	AAGATTAA	SINE/MIR
RNASEH1-AS1:23	BSX	MA0876.1	2575	2582	AAGATTAA	SINE/MIR
RNASEH1-AS1:23	RHOXF1	MA0719.1	2575	2582	TTAATCTT	SINE/MIR
RNASEH1-AS1:23	PITX2	MA1547.1	2575	2582	TTAATCTT	SINE/MIR
RNASEH1-AS1:23	OTX1	MA0711.1	2575	2582	TTAATCTT	SINE/MIR
RNASEH1-AS1:23	GSX2	MA0893.2	2575	2582	AAGATTAA	SINE/MIR
RNASEH1-AS1:23	UNCX	MA0721.1	2575	2582	AAGATTAA	SINE/MIR
RNASEH1-AS1:23	GSC	MA0648.1	2574	2583	CTTAATCTTT	SINE/MIR
RNASEH1-AS1:23	GSC2	MA0891.1	2574	2583	CTTAATCTTT	SINE/MIR
RNASEH1-AS1:23	EVX1	MA0887.1	2574	2583	AAAGATTAAG	SINE/MIR
RNASEH1-AS1:23	HOXB3	MA0903.1	2574	2583	AAAGATTAAG	SINE/MIR
RNASEH1-AS1:23	GSX1	MA0892.1	2574	2583	AAAGATTAAG	SINE/MIR
RNASEH1-AS1:23	EVX2	MA0888.1	2574	2583	AAAGATTAAG	SINE/MIR
RNASEH1-AS1:23	PITX3	MA0714.1	2575	2583	CTTAATCTT	SINE/MIR
RNASEH1-AS1:23	Arid3a	MA0151.1	2578	2583	ATTAAG	SINE/MIR
RNASEH1-AS1:23	OTX2	MA0712.2	2573	2584	TAAAGATTAAGT	SINE/MIR
RNASEH1-AS1:23	GATA1	MA0035.4	2574	2584	ACTTAATCTTT	SINE/MIR
RNASEH1-AS1:23	Arid3b	MA0601.1	2575	2585	GACTTAATCTT	SINE/MIR
RNASEH1-AS1:23	Dmbx1	MA0883.1	2570	2586	ATGTAAAGATTAAGTCA	SINE/MIR
RNASEH1-AS1:23	HLTF	MA0109.1	2577	2586	TGACTTAATC	SINE/MIR
RNASEH1-AS1:23	DUXA	MA0884.1	2575	2587	GTGACTTAATCTT	SINE/MIR
RNASEH1-AS1:23	FOSL1::JUND(var.2)	MA1143.1	2578	2587	GTGACTTAAT	SINE/MIR
RNASEH1-AS1:23	Nr2e1	MA0676.1	2579	2587	TTAAGTCAC	SINE/MIR
RNASEH1-AS1:23	MEIS1	MA0498.2	2581	2587	GTGACTT	SINE/MIR
RNASEH1-AS1:23	ATF2	MA1632.1	2576	2588	AGATTAAGTCACT	SINE/MIR
RNASEH1-AS1:23	FOSL2::JUN	MA1130.1	2577	2588	GATTAAGTCACT	SINE/MIR
RNASEH1-AS1:23	FOSL2::JUN(var.2)	MA1131.1	2578	2588	AGTGACTTAAT	SINE/MIR
RNASEH1-AS1:23	BATF::JUN	MA0462.2	2578	2588	AGTGACTTAAT	SINE/MIR
RNASEH1-AS1:23	BATF	MA1634.1	2578	2588	AGTGACTTAAT	SINE/MIR
RNASEH1-AS1:23	BATF3	MA0835.2	2578	2588	AGTGACTTAAT	SINE/MIR
RNASEH1-AS1:23	FOS::JUN	MA0099.3	2579	2588	TTAAGTCACT	SINE/MIR
RNASEH1-AS1:23	FOSL1::JUND	MA1142.1	2579	2588	AGTGACTTAA	SINE/MIR
RNASEH1-AS1:23	JUN::JUNB	MA1132.1	2579	2588	AGTGACTTAA	SINE/MIR
RNASEH1-AS1:23	FOSB::JUNB	MA1135.1	2579	2588	AGTGACTTAA	SINE/MIR
RNASEH1-AS1:23	FOSL2::JUNB	MA1138.1	2579	2588	AGTGACTTAA	SINE/MIR
RNASEH1-AS1:23	FOSL1::JUN	MA1128.1	2577	2589	AAGTGACTTAATC	SINE/MIR
RNASEH1-AS1:23	FOS::JUND	MA1141.1	2577	2589	GATTAAGTCACTT	SINE/MIR
RNASEH1-AS1:23	FOSL1::JUNB	MA1137.1	2577	2589	AAGTGACTTAATC	SINE/MIR
RNASEH1-AS1:23	Pax2	MA0067.1	2582	2589	AGTCACTT	SINE/MIR
RNASEH1-AS1:23	Smad2::Smad3	MA1622.1	2577	2590	CAAGTGACTTAATC	SINE/MIR
RNASEH1-AS1:23	Nkx3-1	MA0124.2	2583	2591	GTCACTTGT	SINE/MIR
RNASEH1-AS1:23	JUN(var.2)	MA0489.1	2579	2592	GACAAGTGACTTAA	SINE/MIR
RNASEH1-AS1:23	Npas2	MA0626.1	2583	2592	GACAAGTGAC	SINE/MIR
RNASEH1-AS1:23	SNAI1	MA1558.1	2583	2592	GACAAGTGAC	SINE/MIR
RNASEH1-AS1:23	TFAP4(var.2)	MA1570.1	2583	2592	GTCACTTGTC	SINE/MIR
RNASEH1-AS1:23	TFAP4(var.2)	MA1570.1	2583	2592	GACAAGTGAC	SINE/MIR
RNASEH1-AS1:23	TFEB	MA0692.1	2583	2592	GTCACTTGTC	SINE/MIR
RNASEH1-AS1:23	NKX2-3	MA0672.1	2583	2592	GTCACTTGTC	SINE/MIR
RNASEH1-AS1:23	NKX2-8	MA0673.1	2584	2592	TCACTTGTC	SINE/MIR
RNASEH1-AS1:23	MSGN1	MA1524.1	2582	2593	AGTCACTTGTCC	SINE/MIR
RNASEH1-AS1:23	MSGN1	MA1524.1	2582	2593	GGACAAGTGACT	SINE/MIR
RNASEH1-AS1:23	HLTF	MA0109.1	2584	2593	TCACTTGTCC	SINE/MIR
RNASEH1-AS1:23	USF1	MA0093.3	2581	2594	AGGACAAGTGACTT	SINE/MIR
RNASEH1-AS1:23	USF2	MA0526.3	2581	2594	AGGACAAGTGACTT	SINE/MIR
RNASEH1-AS1:23	SOX15	MA1152.1	2585	2594	CACTTGTCCT	SINE/MIR
RNASEH1-AS1:23	MEIS1	MA0498.2	2588	2594	AGGACAA	SINE/MIR
RNASEH1-AS1:23	SRY	MA0084.1	2587	2595	GAGGACAAG	SINE/MIR
RNASEH1-AS1:23	NR4A2	MA0160.1	2588	2595	GAGGACAA	SINE/MIR
RNASEH1-AS1:23	MEIS1	MA0498.2	2595	2601	CAGACAT	SINE/MIR
RNASEH1-AS1:23	HLTF	MA0109.1	2596	2605	AGACATGTAG	SINE/MIR
RNASEH1-AS1:23	HLTF	MA0109.1	2596	2605	CTACATGTCT	SINE/MIR
RNASEH1-AS1:23	MEIS1	MA0498.2	2603	2609	TAGACAG	SINE/MIR
RNASEH1-AS1:23	FOXA2	MA0047.3	2600	2610	ATGTAGACAGG	SINE/MIR
RNASEH1-AS1:23	MEIS3	MA0775.1	2603	2610	TAGACAGG	SINE/MIR
RNASEH1-AS1:23	IKZF1	MA1508.1	2603	2614	TAGACAGGAAGT	SINE/MIR
RNASEH1-AS1:23	ELF5	MA0136.2	2605	2615	GACAGGAAGTG	SINE/MIR
RNASEH1-AS1:23	ETV2	MA0762.1	2605	2615	GACAGGAAGTG	SINE/MIR
RNASEH1-AS1:23	ETS1	MA0098.3	2606	2615	ACAGGAAGTG	SINE/MIR
RNASEH1-AS1:23	ERF	MA0760.1	2606	2615	ACAGGAAGTG	SINE/MIR
RNASEH1-AS1:23	NFATC1	MA0624.1	2606	2615	CACTTCCTGT	SINE/MIR
RNASEH1-AS1:23	NFATC3	MA0625.1	2606	2615	CACTTCCTGT	SINE/MIR
RNASEH1-AS1:23	ETV4	MA0764.2	2606	2615	ACAGGAAGTG	SINE/MIR
RNASEH1-AS1:23	ERG	MA0474.2	2606	2615	ACAGGAAGTG	SINE/MIR
RNASEH1-AS1:23	ETV6	MA0645.1	2606	2615	ACAGGAAGTG	SINE/MIR
RNASEH1-AS1:23	ETV5	MA0765.2	2606	2616	CCACTTCCTGT	SINE/MIR
RNASEH1-AS1:23	ELK4	MA0076.2	2606	2616	CCACTTCCTGT	SINE/MIR
RNASEH1-AS1:23	HLTF	MA0109.1	2607	2616	CCACTTCCTG	SINE/MIR
RNASEH1-AS1:23	NKX2-8	MA0673.1	2608	2616	CCACTTCCT	SINE/MIR
RNASEH1-AS1:23	EHF	MA0598.3	2603	2617	ACCACTTCCTGTCTA	SINE/MIR
RNASEH1-AS1:23	ETV1	MA0761.2	2604	2617	AGACAGGAAGTGGT	SINE/MIR
RNASEH1-AS1:23	ELF1	MA0473.3	2604	2617	AGACAGGAAGTGGT	SINE/MIR
RNASEH1-AS1:23	GABPA	MA0062.3	2604	2617	ACCACTTCCTGTCT	SINE/MIR
RNASEH1-AS1:23	ZBTB7A	MA0750.2	2605	2617	GACAGGAAGTGGT	SINE/MIR
RNASEH1-AS1:23	NKX2-3	MA0672.1	2608	2617	ACCACTTCCT	SINE/MIR
RNASEH1-AS1:23	Nkx3-1	MA0124.2	2609	2617	ACCACTTCC	SINE/MIR
RNASEH1-AS1:23	SPIB	MA0081.2	2603	2618	TACCACTTCCTGTCTA	SINE/MIR
RNASEH1-AS1:23	ELF3	MA0640.2	2605	2618	TACCACTTCCTGTC	SINE/MIR
RNASEH1-AS1:23	ZNF354C	MA0130.1	2613	2618	TACCAC	SINE/MIR
RNASEH1-AS1:23	SPI1	MA0080.5	2601	2620	TGTAGACAGGAAGTGGTACA	SINE/MIR
RNASEH1-AS1:23	DMRTC2	MA1479.1	2611	2622	AAGTGGTACAGC	SINE/MIR
RNASEH1-AS1:23	DMRTA2	MA1478.1	2611	2622	AAGTGGTACAGC	SINE/MIR
RNASEH1-AS1:23	DMRT3	MA0610.1	2612	2622	GCTGTACCACT	SINE/MIR
RNASEH1-AS1:23	ZNF341	MA1655.1	2614	2625	TGGTACAGCCAG	SINE/MIR
RNASEH1-AS1:23	NFIX	MA0671.1	2618	2626	ACAGCCAGG	SINE/MIR
RNASEH1-AS1:23	Rhox11	MA0629.1	2611	2627	TCCTGGCTGTACCACTT	SINE/MIR
RNASEH1-AS1:23	THAP1	MA0597.1	2619	2627	CAGCCAGGA	SINE/MIR
RNASEH1-AS1:23	Hand1::Tcf3	MA0092.1	2619	2628	GTCCTGGCTG	SINE/MIR
RNASEH1-AS1:23	MSANTD3	MA1523.1	2623	2632	CAGGACTCAA	SINE/MIR
RNASEH1-AS1:23	THAP1	MA0597.1	2635	2643	CTGCCTCCA	SINE/MIR
RNASEH1-AS1:23	Hand1::Tcf3	MA0092.1	2638	2647	GCTCTGGAGG	SINE/MIR
RNASEH1-AS1:23	RHOXF1	MA0719.1	2642	2649	CAGAGCCC	SINE/MIR
RNASEH1-AS1:23	ZBTB26	MA1579.1	2637	2651	GCCTCCAGAGCCCGT	SINE/MIR
RNASEH1-AS1:23	THAP1	MA0597.1	2644	2652	GAGCCCGTC	SINE/MIR
RNASEH1-AS1:23	ZNF263	MA0528.2	2649	2660	TTTAGGAGGACG	SINE/MIR
RNASEH1-AS1:23	HOXC13	MA0907.1	2652	2662	CCTCCTAAACC	SINE/MIR
RNASEH1-AS1:23	HOXC10	MA0905.1	2653	2662	CTCCTAAACC	SINE/MIR
RNASEH1-AS1:23	HOXD11	MA0908.1	2653	2662	CTCCTAAACC	SINE/MIR
RNASEH1-AS1:23	HOXB9	MA1503.1	2653	2662	CTCCTAAACC	SINE/MIR
RNASEH1-AS1:23	HOXC9	MA0485.2	2653	2662	CTCCTAAACC	SINE/MIR
RNASEH1-AS1:23	Hoxa11	MA0911.1	2652	2663	CCTCCTAAACCT	SINE/MIR
RNASEH1-AS1:23	PITX3	MA0714.1	2655	2663	CCTAAACCT	SINE/MIR
RNASEH1-AS1:23	RHOXF1	MA0719.1	2656	2663	CTAAACCT	SINE/MIR
RNASEH1-AS1:23	BARHL2	MA0635.1	2655	2664	CCTAAACCTA	SINE/MIR
RNASEH1-AS1:23	VDR	MA0693.2	2657	2664	TAGGTTTA	SINE/MIR
RNASEH1-AS1:23	HLTF	MA0109.1	2660	2669	TGACTTAGGT	SINE/MIR
RNASEH1-AS1:23	HLTF	MA0109.1	2892	2901	CTTCATTTCT	SINE/MIR
RNASEH1-AS1:23	MIXL1	MA0662.1	2892	2901	AGAAATGAAG	SINE/MIR
RNASEH1-AS1:23	Stat2	MA1623.1	2895	2907	AATAACAGAAATG	SINE/MIR
RNASEH1-AS1:23	LHX1	MA1518.1	2902	2909	GGAATAAC	SINE/MIR
RNASEH1-AS1:23	TEAD3	MA0808.1	2903	2910	TTATTCCA	SINE/MIR
RNASEH1-AS1:23	NFATC2	MA0152.1	2904	2910	TATTCCA	SINE/MIR
RNASEH1-AS1:23	NFATC1	MA0624.1	2903	2912	TTATTCCATC	SINE/MIR
RNASEH1-AS1:23	NFATC3	MA0625.1	2903	2912	TTATTCCATC	SINE/MIR
RNASEH1-AS1:23	NFATC4	MA1525.1	2903	2912	GATGGAATAA	SINE/MIR
RNASEH1-AS1:23	Ddit3::Cebpa	MA0019.1	2902	2913	AGATGGAATAAC	SINE/MIR
RNASEH1-AS1:23	HLTF	MA0109.1	2906	2915	TTCCATCTCC	SINE/MIR
RNASEH1-AS1:23	HLTF	MA0109.1	2912	2921	CTCCTTCTTA	SINE/MIR
RNASEH1-AS1:23	HOXC11	MA0651.1	2915	2925	CTTCTTAAAAC	SINE/MIR
RNASEH1-AS1:23	HOXD12	MA0873.1	2915	2925	CTTCTTAAAAC	SINE/MIR
RNASEH1-AS1:23	HOXD10	MA1506.1	2915	2925	CTTCTTAAAAC	SINE/MIR
RNASEH1-AS1:23	HOXC10	MA0905.1	2916	2925	TTCTTAAAAC	SINE/MIR
RNASEH1-AS1:23	HOXD11	MA0908.1	2916	2925	TTCTTAAAAC	SINE/MIR
RNASEH1-AS1:23	HOXB9	MA1503.1	2916	2925	TTCTTAAAAC	SINE/MIR
RNASEH1-AS1:23	HOXC9	MA0485.2	2916	2925	TTCTTAAAAC	SINE/MIR
RNASEH1-AS1:23	LIN54	MA0619.1	2917	2925	GTTTTAAGA	SINE/MIR
RNASEH1-AS1:23	Hoxa11	MA0911.1	2915	2926	CTTCTTAAAACA	SINE/MIR
RNASEH1-AS1:23	SRY	MA0084.1	2920	2928	TAAAACAAC	SINE/MIR
RNASEH1-AS1:23	SOX15	MA1152.1	2921	2930	GGGTTGTTTT	SINE/MIR
RNASEH1-AS1:23	HLTF	MA0109.1	2926	2935	AACCCTGTGA	SINE/MIR
RNASEH1-AS1:23	Hand1::Tcf3	MA0092.1	2935	2944	AGGCTGGCAG	SINE/MIR
RNASEH1-AS1:23	HIC2	MA0738.1	2936	2944	CTGCCAGCC	SINE/MIR
RNASEH1-AS1:23	Hic1	MA0739.1	2936	2944	CTGCCAGCC	SINE/MIR
RNASEH1-AS1:23	THAP1	MA0597.1	2936	2944	CTGCCAGCC	SINE/MIR
RNASEH1-AS1:23	NFIX	MA0671.1	2937	2945	CCTGCCAGC	SINE/MIR
RNASEH1-AS1:23	HIC2	MA0738.1	2941	2949	CTGCCCTGC	SINE/MIR
RNASEH1-AS1:23	THAP1	MA0597.1	2941	2949	CTGCCCTGC	SINE/MIR
RNASEH1-AS1:23	NR4A2	MA0160.1	2942	2949	CAGGGCAG	SINE/MIR
RNASEH1-AS1:23	Bhlha15	MA0607.1	2946	2953	GCAGATGT	SINE/MIR
RNASEH1-AS1:23	Bhlha15	MA0607.1	2946	2953	ACATCTGC	SINE/MIR
RNASEH1-AS1:23	ASCL1	MA1100.2	2945	2954	GGCAGATGTC	SINE/MIR
RNASEH1-AS1:23	ASCL1	MA1100.2	2945	2954	GACATCTGCC	SINE/MIR
RNASEH1-AS1:23	BHLHA15(var.2)	MA1472.1	2945	2954	GGCAGATGTC	SINE/MIR
RNASEH1-AS1:23	BHLHA15(var.2)	MA1472.1	2945	2954	GACATCTGCC	SINE/MIR
RNASEH1-AS1:23	Ascl2	MA0816.1	2945	2954	GACATCTGCC	SINE/MIR
RNASEH1-AS1:23	TFAP4(var.2)	MA1570.1	2945	2954	GGCAGATGTC	SINE/MIR
RNASEH1-AS1:23	TFAP4(var.2)	MA1570.1	2945	2954	GACATCTGCC	SINE/MIR
RNASEH1-AS1:23	FIGLA	MA0820.1	2945	2954	GACATCTGCC	SINE/MIR
RNASEH1-AS1:23	ATOH7	MA1468.1	2945	2954	GGCAGATGTC	SINE/MIR
RNASEH1-AS1:23	ATOH7	MA1468.1	2945	2954	GACATCTGCC	SINE/MIR
RNASEH1-AS1:23	ATOH1(var.2)	MA1467.1	2945	2954	GACATCTGCC	SINE/MIR
RNASEH1-AS1:23	Atoh1	MA0461.2	2945	2954	GGCAGATGTC	SINE/MIR
RNASEH1-AS1:23	Twist2	MA0633.1	2945	2954	GGCAGATGTC	SINE/MIR
RNASEH1-AS1:23	HAND2	MA1638.1	2945	2954	GGCAGATGTC	SINE/MIR
RNASEH1-AS1:23	NEUROG2(var.2)	MA1642.1	2943	2955	AGGGCAGATGTCG	SINE/MIR
RNASEH1-AS1:23	TWIST1	MA1123.2	2943	2955	AGGGCAGATGTCG	SINE/MIR
RNASEH1-AS1:23	ZBTB18	MA0698.1	2943	2955	AGGGCAGATGTCG	SINE/MIR
RNASEH1-AS1:23	MSGN1	MA1524.1	2944	2955	GGGCAGATGTCG	SINE/MIR
RNASEH1-AS1:23	MSGN1	MA1524.1	2944	2955	CGACATCTGCCC	SINE/MIR
RNASEH1-AS1:23	Ptf1a(var.3)	MA1620.1	2944	2955	CGACATCTGCCC	SINE/MIR
RNASEH1-AS1:23	Tcf12	MA0521.1	2945	2955	GGCAGATGTCG	SINE/MIR
RNASEH1-AS1:23	HLTF	MA0109.1	2946	2955	CGACATCTGC	SINE/MIR
RNASEH1-AS1:23	Rbpjl	MA1621.1	2943	2956	TCGACATCTGCCCT	SINE/MIR
RNASEH1-AS1:23	Ptf1a	MA1618.1	2944	2956	GGGCAGATGTCGA	SINE/MIR
RNASEH1-AS1:23	NEUROD1	MA1109.1	2944	2956	GGGCAGATGTCGA	SINE/MIR
RNASEH1-AS1:23	MEIS3	MA0775.1	2949	2956	TCGACATC	SINE/MIR
RNASEH1-AS1:23	MEIS1	MA0498.2	2950	2956	TCGACAT	SINE/MIR
RNASEH1-AS1:23	FOXH1	MA0479.1	2951	2961	TAAAATCGACA	SINE/MIR
RNASEH1-AS1:23	Arid3a	MA0151.1	2957	2962	ATAAAA	SINE/MIR
RNASEH1-AS1:23	TBP	MA0108.2	2950	2964	AAATAAAATCGACAT	SINE/MIR
RNASEH1-AS1:23	HOXD9	MA0913.2	2956	2965	TAAATAAAAT	SINE/MIR
RNASEH1-AS1:23	LHX1	MA1518.1	2958	2965	TAAATAAA	SINE/MIR
RNASEH1-AS1:23	PRRX1	MA0716.1	2958	2965	TAAATAAA	SINE/MIR
RNASEH1-AS1:23	CDX4	MA1473.1	2956	2966	TTAAATAAAAT	SINE/MIR
RNASEH1-AS1:23	HOXA10	MA0899.1	2956	2966	TTAAATAAAAT	SINE/MIR
RNASEH1-AS1:23	MIXL1	MA0662.1	2957	2966	TTAAATAAAA	SINE/MIR
RNASEH1-AS1:23	FOXL1	MA0033.2	2960	2966	TTAAATA	SINE/MIR
RNASEH1-AS1:23	HOXB13	MA0901.2	2954	2967	GTTAAATAAAATCG	SINE/MIR
RNASEH1-AS1:23	CDX2	MA0465.2	2956	2967	GTTAAATAAAAT	SINE/MIR
RNASEH1-AS1:23	Foxj3	MA0851.1	2955	2971	ATCTGTTAAATAAAATC	SINE/MIR
RNASEH1-AS1:23	Bhlha15	MA0607.1	2966	2973	ACAGATGA	SINE/MIR
RNASEH1-AS1:23	Bhlha15	MA0607.1	2966	2973	TCATCTGT	SINE/MIR
RNASEH1-AS1:23	ASCL1	MA1100.2	2965	2974	AACAGATGAA	SINE/MIR
RNASEH1-AS1:23	ASCL1	MA1100.2	2965	2974	TTCATCTGTT	SINE/MIR
RNASEH1-AS1:23	BHLHA15(var.2)	MA1472.1	2965	2974	AACAGATGAA	SINE/MIR
RNASEH1-AS1:23	BHLHA15(var.2)	MA1472.1	2965	2974	TTCATCTGTT	SINE/MIR
RNASEH1-AS1:23	TFAP4(var.2)	MA1570.1	2965	2974	AACAGATGAA	SINE/MIR
RNASEH1-AS1:23	TFAP4(var.2)	MA1570.1	2965	2974	TTCATCTGTT	SINE/MIR
RNASEH1-AS1:23	FIGLA	MA0820.1	2965	2974	TTCATCTGTT	SINE/MIR
RNASEH1-AS1:23	ATOH7	MA1468.1	2965	2974	TTCATCTGTT	SINE/MIR
RNASEH1-AS1:23	Atoh1	MA0461.2	2965	2974	AACAGATGAA	SINE/MIR
RNASEH1-AS1:23	Twist2	MA0633.1	2965	2974	TTCATCTGTT	SINE/MIR
RNASEH1-AS1:23	HAND2	MA1638.1	2965	2974	AACAGATGAA	SINE/MIR
RNASEH1-AS1:23	LHX1	MA1518.1	2967	2974	CAGATGAA	SINE/MIR
RNASEH1-AS1:23	NEUROG2(var.2)	MA1642.1	2963	2975	TTAACAGATGAAG	SINE/MIR
RNASEH1-AS1:23	TWIST1	MA1123.2	2963	2975	TTAACAGATGAAG	SINE/MIR
RNASEH1-AS1:23	MYOD1	MA0499.2	2963	2975	CTTCATCTGTTAA	SINE/MIR
RNASEH1-AS1:23	MSGN1	MA1524.1	2964	2975	TAACAGATGAAG	SINE/MIR
RNASEH1-AS1:23	MSGN1	MA1524.1	2964	2975	CTTCATCTGTTA	SINE/MIR
RNASEH1-AS1:23	Ptf1a(var.3)	MA1620.1	2964	2975	CTTCATCTGTTA	SINE/MIR
RNASEH1-AS1:23	Tcf12	MA0521.1	2965	2975	AACAGATGAAG	SINE/MIR
RNASEH1-AS1:23	HLTF	MA0109.1	2966	2975	CTTCATCTGT	SINE/MIR
RNASEH1-AS1:23	Arid3a	MA0151.1	2970	2975	ATGAAG	SINE/MIR
RNASEH1-AS1:23	Rbpjl	MA1621.1	2963	2976	TCTTCATCTGTTAA	SINE/MIR
RNASEH1-AS1:23	Ptf1a	MA1618.1	2964	2976	TAACAGATGAAGA	SINE/MIR
RNASEH1-AS1:23	NEUROD1	MA1109.1	2964	2976	TAACAGATGAAGA	SINE/MIR
RNASEH1-AS1:23	TAL1::TCF3	MA0091.1	2965	2976	TCTTCATCTGTT	SINE/MIR
RNASEH1-AS1:23	FOSL1::JUND	MA1142.1	2969	2978	GATGAAGAAA	SINE/MIR
RNASEH1-AS1:23	PRDM4	MA1647.1	2973	2983	GTCAGTTTCTT	SINE/MIR
RNASEH1-AS1:23	Pax2	MA0067.1	2977	2984	GGTCAGTT	SINE/MIR
RNASEH1-AS1:23	NR1H4	MA1110.1	2976	2986	AAACTGACCCT	SINE/MIR
RNASEH1-AS1:23	NR2C2(var.2)	MA1536.1	2979	2986	AGGGTCAG	SINE/MIR
RNASEH1-AS1:23	RHOXF1	MA0719.1	2979	2986	CTGACCCT	SINE/MIR
RNASEH1-AS1:23	NR2C1	MA1535.1	2979	2987	AAGGGTCAG	SINE/MIR
RNASEH1-AS1:23	NR2F1	MA0017.2	2976	2988	CAAGGGTCAGTTT	SINE/MIR
RNASEH1-AS1:23	NR2F2	MA1111.1	2978	2988	CAAGGGTCAGT	SINE/MIR
RNASEH1-AS1:23	RORA	MA0071.1	2980	2989	TCAAGGGTCA	SINE/MIR
RNASEH1-AS1:23	HLTF	MA0109.1	2982	2991	ACCCTTGAGG	SINE/MIR
RNASEH1-AS1:23	RUNX1	MA0002.2	2984	2994	CCTTGAGGTTT	SINE/MIR
RNASEH1-AS1:23	RUNX2	MA0511.2	2986	2994	AAACCTCAA	SINE/MIR
RNASEH1-AS1:23	RUNX3	MA0684.2	2984	2995	AAAACCTCAAGG	SINE/MIR
RNASEH1-AS1:23	Arid3a	MA0151.1	2992	2997	ATAAAA	SINE/MIR
RNASEH1-AS1:23	TBP	MA0108.2	2985	2999	TCATAAAACCTCAAG	SINE/MIR
RNASEH1-AS1:23	HOXC10	MA0905.1	2991	3000	GTCATAAAAC	SINE/MIR
RNASEH1-AS1:23	HOXD11	MA0908.1	2991	3000	GTCATAAAAC	SINE/MIR
RNASEH1-AS1:23	HOXB9	MA1503.1	2991	3000	GTCATAAAAC	SINE/MIR
RNASEH1-AS1:23	HOXC9	MA0485.2	2991	3000	GTCATAAAAC	SINE/MIR
RNASEH1-AS1:23	HOXA9	MA0594.2	2991	3000	GTCATAAAAC	SINE/MIR
RNASEH1-AS1:23	HOXD9	MA0913.2	2991	3000	GTCATAAAAC	SINE/MIR
RNASEH1-AS1:23	HOXA7	MA1498.1	2993	3000	GTCATAAA	SINE/MIR
RNASEH1-AS1:23	NKX6-2	MA0675.1	2993	3000	GTCATAAA	SINE/MIR
RNASEH1-AS1:23	LHX1	MA1518.1	2993	3000	TTTATGAC	SINE/MIR
RNASEH1-AS1:23	LHX1	MA1518.1	2993	3000	GTCATAAA	SINE/MIR
RNASEH1-AS1:23	HOXA1	MA1495.1	2993	3000	TTTATGAC	SINE/MIR
RNASEH1-AS1:23	Hoxa11	MA0911.1	2990	3001	AGTCATAAAACC	SINE/MIR
RNASEH1-AS1:23	CDX1	MA0878.2	2991	3001	AGTCATAAAAC	SINE/MIR
RNASEH1-AS1:23	HOXC11	MA0651.1	2991	3001	AGTCATAAAAC	SINE/MIR
RNASEH1-AS1:23	CDX4	MA1473.1	2991	3001	AGTCATAAAAC	SINE/MIR
RNASEH1-AS1:23	HOXD12	MA0873.1	2991	3001	AGTCATAAAAC	SINE/MIR
RNASEH1-AS1:23	HOXA10	MA0899.1	2991	3001	AGTCATAAAAC	SINE/MIR
RNASEH1-AS1:23	HOXD10	MA1506.1	2991	3001	AGTCATAAAAC	SINE/MIR
RNASEH1-AS1:23	HOXA6	MA1497.1	2992	3001	AGTCATAAAA	SINE/MIR
RNASEH1-AS1:23	MEOX2	MA0706.1	2992	3001	AGTCATAAAA	SINE/MIR
RNASEH1-AS1:23	Pax2	MA0067.1	2994	3001	AGTCATAA	SINE/MIR
RNASEH1-AS1:23	MEIS1	MA0498.2	2996	3002	ATGACTT	SINE/MIR
RNASEH1-AS1:23	JUN(var.2)	MA0489.1	2991	3004	GTTTTATGACTTAC	SINE/MIR
RNASEH1-AS1:23	FOSL2	MA0478.1	2994	3004	TTATGACTTAC	SINE/MIR
RNASEH1-AS1:23	FOS::JUN	MA0099.3	2995	3004	GTAAGTCATA	SINE/MIR
RNASEH1-AS1:23	FOSL1::JUND	MA1142.1	2995	3004	TATGACTTAC	SINE/MIR
RNASEH1-AS1:23	FOSL2::JUND	MA1144.1	2995	3004	TATGACTTAC	SINE/MIR
RNASEH1-AS1:23	JUN::JUNB	MA1132.1	2995	3004	TATGACTTAC	SINE/MIR
RNASEH1-AS1:23	FOSB::JUNB	MA1135.1	2995	3004	TATGACTTAC	SINE/MIR
RNASEH1-AS1:23	FOSL2::JUNB	MA1138.1	2995	3004	TATGACTTAC	SINE/MIR
RNASEH1-AS1:23	Nr2e1	MA0676.1	2996	3004	GTAAGTCAT	SINE/MIR
RNASEH1-AS1:23	FOS::JUNB	MA1134.1	2994	3005	GGTAAGTCATAA	SINE/MIR
RNASEH1-AS1:23	FOS	MA0476.1	2995	3005	GGTAAGTCATA	SINE/MIR
RNASEH1-AS1:23	BATF::JUN	MA0462.2	2995	3005	TATGACTTACC	SINE/MIR
RNASEH1-AS1:23	BATF	MA1634.1	2995	3005	TATGACTTACC	SINE/MIR
RNASEH1-AS1:23	BATF3	MA0835.2	2995	3005	TATGACTTACC	SINE/MIR
RNASEH1-AS1:23	FOSL1::JUND(var.2)	MA1143.1	2996	3005	ATGACTTACC	SINE/MIR
RNASEH1-AS1:23	Smad2::Smad3	MA1622.1	2993	3006	TTTATGACTTACCC	SINE/MIR
RNASEH1-AS1:23	FOSL1::JUN	MA1128.1	2994	3006	TTATGACTTACCC	SINE/MIR
RNASEH1-AS1:23	FOS::JUND	MA1141.1	2994	3006	GGGTAAGTCATAA	SINE/MIR
RNASEH1-AS1:23	FOSL1::JUNB	MA1137.1	2994	3006	TTATGACTTACCC	SINE/MIR
RNASEH1-AS1:23	FOSL2::JUN	MA1130.1	2995	3006	GGGTAAGTCATA	SINE/MIR
RNASEH1-AS1:23	HLTF	MA0109.1	2997	3006	TGACTTACCC	SINE/MIR
RNASEH1-AS1:23	NR2C2(var.2)	MA1536.1	3000	3007	TGGGTAAG	SINE/MIR
RNASEH1-AS1:23	CEBPE	MA0837.1	3000	3009	CTTACCCAAA	SINE/MIR
RNASEH1-AS1:23	CEBPB	MA0466.2	3000	3009	CTTACCCAAA	SINE/MIR
RNASEH1-AS1:23	HIC2	MA0738.1	3001	3009	TTACCCAAA	SINE/MIR
RNASEH1-AS1:23	THAP1	MA0597.1	3001	3009	TTACCCAAA	SINE/MIR
RNASEH1-AS1:23	HLTF	MA0109.1	3004	3013	TGACTTTGGG	SINE/MIR
RNASEH1-AS1:23	Nr2e1	MA0676.1	3006	3014	CAAAGTCAT	SINE/MIR
RNASEH1-AS1:23	MEIS1	MA0498.2	3008	3014	ATGACTT	SINE/MIR
RNASEH1-AS1:23	Pax2	MA0067.1	3009	3016	AGTCATCG	SINE/MIR
RNASEH1-AS1:23	LHX1	MA1518.1	3010	3017	GCGATGAC	SINE/MIR
RNASEH1-AS1:23	SOX18	MA1563.1	3011	3018	TGCGATGA	SINE/MIR
RNASEH1-AS1:23	HOXB4	MA1499.1	3015	3022	CGCATTAG	SINE/MIR
RNASEH1-AS1:23	HOXB6	MA1500.1	3015	3022	CTAATGCG	SINE/MIR
RNASEH1-AS1:23	HOXB2	MA0902.2	3015	3022	CGCATTAG	SINE/MIR
[truncated: 2,815 more rows]

## Sheet: TRPM2-AS_7
Additioal File 7: Distrubution of TFBS within repeat element regions of DE-lncRNA								Repeat Element Distribution
Transcription Factor Distribution Within lncRNA	Transcription Factor Name	Transcription Factor ID	Start Position	End Position	Sequence	repeat		sequence	begin	end	(left)	+	repeat	class/family
Gene Name	Pax2	MA0067.1	2013	2020	AGTCAGGG	SINE/Alu		TRPM2-AS:7	2013	2152	-19646	C	AluJb	SINE/Alu
TRPM2-AS:7	NR2C1	MA1535.1	2016	2024	CAGGGTCTC	SINE/Alu		TRPM2-AS:7	2155	2440	-19358	C	AluJb	SINE/Alu
TRPM2-AS:7	Klf1	MA0493.1	2019	2029	GGTCTCACCCT	SINE/Alu		TRPM2-AS:7	2599	2891	-18907	C	AluSx	SINE/Alu
TRPM2-AS:7	KLF2	MA1515.1	2019	2029	GGTCTCACCCT	SINE/Alu		TRPM2-AS:7	2953	3100	-18698	+	MIRb	SINE/MIR
TRPM2-AS:7	TBX18	MA1565.1	2019	2030	CAGGGTGAGACC	SINE/Alu		TRPM2-AS:7	3490	3582	-18216	C	L2b	LINE/L2
TRPM2-AS:7	TBX3	MA1566.1	2020	2029	AGGGTGAGAC	SINE/Alu		TRPM2-AS:7	4484	4593	-17205	C	MIRb	SINE/MIR
TRPM2-AS:7	TBX6	MA1567.1	2020	2029	AGGGTGAGAC	SINE/Alu		TRPM2-AS:7	7262	7390	-14408	C	L4_C_Mam	LINE/RTE-X
TRPM2-AS:7	TBX5	MA0807.1	2021	2028	GGGTGAGA	SINE/Alu		TRPM2-AS:7	10167	10484	-11314	+	AluSx	SINE/Alu
TRPM2-AS:7	NR2C2(var.2)	MA1536.1	2022	2029	AGGGTGAG	SINE/Alu		TRPM2-AS:7	10673	10802	-10996	+	L1ME4a	LINE/L1
TRPM2-AS:7	HLTF	MA0109.1	2024	2033	CACCCTGTCA	SINE/Alu		TRPM2-AS:7	10850	10939	-10859	+	L1M4	LINE/L1
TRPM2-AS:7	PBX3	MA1114.1	2024	2040	GCCTGGGTGACAGGGTG	SINE/Alu		TRPM2-AS:7	10938	11093	-10705	+	L1M4	LINE/L1
TRPM2-AS:7	PKNOX1	MA0782.2	2025	2039	CCTGGGTGACAGGGT	SINE/Alu		TRPM2-AS:7	11068	12652	-9146	+	L1M4	LINE/L1
TRPM2-AS:7	MEIS2	MA0774.1	2027	2034	GTGACAGG	SINE/Alu		TRPM2-AS:7	12652	12693	-9105	+	L1M4	LINE/L1
TRPM2-AS:7	MEIS3	MA0775.1	2027	2034	GTGACAGG	SINE/Alu		TRPM2-AS:7	12693	12734	-9064	+	L1M4	LINE/L1
TRPM2-AS:7	DMRTA2	MA1478.1	2027	2038	CTGGGTGACAGG	SINE/Alu		TRPM2-AS:7	12734	12775	-9023	+	L1M4	LINE/L1
TRPM2-AS:7	MEIS1	MA0498.2	2028	2034	GTGACAG	SINE/Alu		TRPM2-AS:7	12775	12816	-8982	+	L1M4	LINE/L1
TRPM2-AS:7	TBX3	MA1566.1	2028	2037	TGGGTGACAG	SINE/Alu		TRPM2-AS:7	12816	12857	-8941	+	L1M4	LINE/L1
TRPM2-AS:7	TBX6	MA1567.1	2028	2037	TGGGTGACAG	SINE/Alu		TRPM2-AS:7	12857	12898	-8900	+	L1M4	LINE/L1
TRPM2-AS:7	Pax2	MA0067.1	2029	2036	TGTCACCC	SINE/Alu		TRPM2-AS:7	12898	12939	-8859	+	L1M4	LINE/L1
TRPM2-AS:7	NR2C2(var.2)	MA1536.1	2030	2037	TGGGTGAC	SINE/Alu		TRPM2-AS:7	12939	12980	-8818	+	L1M4	LINE/L1
TRPM2-AS:7	Hand1::Tcf3	MA0092.1	2032	2041	AGCCTGGGTG	SINE/Alu		TRPM2-AS:7	12980	13021	-8777	+	L1M4	LINE/L1
TRPM2-AS:7	NKX2-8	MA0673.1	2040	2048	GCACTGCAG	SINE/Alu		TRPM2-AS:7	13021	13062	-8736	+	L1M4	LINE/L1
TRPM2-AS:7	NKX2-8	MA0673.1	2045	2053	CCACTGCAC	SINE/Alu		TRPM2-AS:7	13062	13103	-8695	+	L1M4	LINE/L1
TRPM2-AS:7	THAP1	MA0597.1	2048	2056	GTGCCACTG	SINE/Alu		TRPM2-AS:7	13144	13181	-8617	+	L1M4	LINE/L1
TRPM2-AS:7	HIC2	MA0738.1	2048	2056	GTGCCACTG	SINE/Alu		TRPM2-AS:7	13218	13259	-8539	+	L1M4	LINE/L1
TRPM2-AS:7	Hic1	MA0739.1	2048	2056	GTGCCACTG	SINE/Alu		TRPM2-AS:7	13300	13337	-8461	+	L1M4	LINE/L1
TRPM2-AS:7	NFIX	MA0671.1	2049	2057	GGTGCCACT	SINE/Alu		TRPM2-AS:7	13337	13378	-8420	+	L1M4	LINE/L1
TRPM2-AS:7	ZNF354C	MA0130.1	2050	2055	TGCCAC	SINE/Alu		TRPM2-AS:7	13452	13493	-8305	+	L1M4	LINE/L1
TRPM2-AS:7	TBX3	MA1566.1	2050	2059	ATGGTGCCAC	SINE/Alu		TRPM2-AS:7	13534	13575	-8223	+	L1M4	LINE/L1
TRPM2-AS:7	TBX6	MA1567.1	2050	2059	ATGGTGCCAC	SINE/Alu		TRPM2-AS:7	13575	13616	-8182	+	L1M4	LINE/L1
TRPM2-AS:7	LHX1	MA1518.1	2055	2062	ACCATCAT	SINE/Alu		TRPM2-AS:7	13657	13698	-8100	+	L1M4	LINE/L1
TRPM2-AS:7	Pax2	MA0067.1	2057	2064	CATCATGG	SINE/Alu		TRPM2-AS:7	13698	13739	-8059	+	L1M4	LINE/L1
TRPM2-AS:7	HOXB8	MA1502.1	2058	2065	GCCATGAT	SINE/Alu		TRPM2-AS:7	13780	13817	-7981	+	L1M4	LINE/L1
TRPM2-AS:7	HOXA7	MA1498.1	2058	2065	GCCATGAT	SINE/Alu		TRPM2-AS:7	13817	13854	-7944	+	L1M4	LINE/L1
TRPM2-AS:7	HOXD8	MA0910.2	2058	2065	GCCATGAT	SINE/Alu		TRPM2-AS:7	13854	13895	-7903	+	L1M4	LINE/L1
TRPM2-AS:7	LHX1	MA1518.1	2058	2065	GCCATGAT	SINE/Alu		TRPM2-AS:7	13936	13973	-7825	+	L1M4	LINE/L1
TRPM2-AS:7	E2F2	MA0864.2	2058	2073	ATCATGGCGCACTGCA	SINE/Alu		TRPM2-AS:7	13973	14014	-7784	+	L1M4	LINE/L1
TRPM2-AS:7	SOX18	MA1563.1	2059	2066	CGCCATGA	SINE/Alu		TRPM2-AS:7	14088	14129	-7669	+	L1M4	LINE/L1
TRPM2-AS:7	THAP1	MA0597.1	2059	2067	GCGCCATGA	SINE/Alu		TRPM2-AS:7	14170	14211	-7587	+	L1M4	LINE/L1
TRPM2-AS:7	YY2	MA0748.2	2059	2069	TCATGGCGCAC	SINE/Alu		TRPM2-AS:7	14211	14753	-7045	+	L1M4	LINE/L1
TRPM2-AS:7	NFIX	MA0671.1	2060	2068	TGCGCCATG	SINE/Alu		TRPM2-AS:7	14754	15054	-6744	+	AluSx	SINE/Alu
TRPM2-AS:7	NKX2-8	MA0673.1	2066	2074	GCACTGCAG	SINE/Alu		TRPM2-AS:7	15055	15462	-6336	+	L1M4	LINE/L1
TRPM2-AS:7	ZBTB12	MA1649.1	2074	2084	GCCTCGAACCC	SINE/Alu		TRPM2-AS:7	15463	15777	-6021	+	AluSx	SINE/Alu
TRPM2-AS:7	MZF1(var.2)	MA0057.1	2079	2088	CCAGGGGTTC	SINE/Alu		TRPM2-AS:7	15778	15794	-6004	+	L1M4	LINE/L1
TRPM2-AS:7	INSM1	MA0155.1	2079	2090	GGCCAGGGGTTC	SINE/Alu		TRPM2-AS:7	15829	16258	-5540	+	L1MB7	LINE/L1
TRPM2-AS:7	Zfx	MA0146.2	2079	2092	GAACCCCTGGCCTC	SINE/Alu		TRPM2-AS:7	16287	16548	-5250	+	AluJb	SINE/Alu
TRPM2-AS:7	TFAP2E	MA1569.1	2080	2090	GGCCAGGGGTT	SINE/Alu		TRPM2-AS:7	17465	17500	-4298	C	L2c	LINE/L2
TRPM2-AS:7	NFIX	MA0671.1	2084	2092	GAGGCCAGG	SINE/Alu
TRPM2-AS:7	Plagl1	MA1615.1	2084	2096	GGCTGAGGCCAGG	SINE/Alu
TRPM2-AS:7	NR4A2	MA0160.1	2085	2092	GAGGCCAG	SINE/Alu
TRPM2-AS:7	TFAP2C(var.2)	MA0814.2	2085	2098	GAGGCTGAGGCCAG	SINE/Alu
TRPM2-AS:7	ZNF460	MA1596.1	2088	2103	GCCTCAGCCTCCTGAG	SINE/Alu
TRPM2-AS:7	Mafb	MA0117.2	2089	2100	AGGAGGCTGAGG	SINE/Alu
TRPM2-AS:7	RHOXF1	MA0719.1	2090	2097	CTCAGCCT	SINE/Alu
TRPM2-AS:7	CTCFL	MA1102.2	2092	2103	CTCAGGAGGCTG	SINE/Alu
TRPM2-AS:7	TAL1::TCF3	MA0091.1	2100	2111	TGAGCAGCTGGG	SINE/Alu
TRPM2-AS:7	Ptf1a	MA1618.1	2100	2112	TCCCAGCTGCTCA	SINE/Alu
TRPM2-AS:7	ASCL1(var.2)	MA1631.1	2100	2112	TCCCAGCTGCTCA	SINE/Alu
TRPM2-AS:7	Tcf12	MA0521.1	2101	2111	CCCAGCTGCTC	SINE/Alu
TRPM2-AS:7	MSGN1	MA1524.1	2101	2112	GAGCAGCTGGGA	SINE/Alu
TRPM2-AS:7	MSGN1	MA1524.1	2101	2112	TCCCAGCTGCTC	SINE/Alu
TRPM2-AS:7	MYF5	MA1641.1	2101	2112	GAGCAGCTGGGA	SINE/Alu
TRPM2-AS:7	MYF5	MA1641.1	2101	2112	TCCCAGCTGCTC	SINE/Alu
TRPM2-AS:7	Ptf1a(var.3)	MA1620.1	2101	2112	GAGCAGCTGGGA	SINE/Alu
TRPM2-AS:7	Ptf1a(var.3)	MA1620.1	2101	2112	TCCCAGCTGCTC	SINE/Alu
TRPM2-AS:7	Ptf1a(var.2)	MA1619.1	2101	2112	GAGCAGCTGGGA	SINE/Alu
TRPM2-AS:7	Ptf1a(var.2)	MA1619.1	2101	2112	TCCCAGCTGCTC	SINE/Alu
TRPM2-AS:7	MYOG	MA0500.2	2101	2112	GAGCAGCTGGGA	SINE/Alu
TRPM2-AS:7	MYOG	MA0500.2	2101	2112	TCCCAGCTGCTC	SINE/Alu
TRPM2-AS:7	NEUROD1	MA1109.1	2101	2113	GAGCAGCTGGGAC	SINE/Alu
TRPM2-AS:7	Ptf1a	MA1618.1	2101	2113	GAGCAGCTGGGAC	SINE/Alu
TRPM2-AS:7	NHLH1	MA0048.2	2102	2111	AGCAGCTGGG	SINE/Alu
TRPM2-AS:7	NHLH1	MA0048.2	2102	2111	CCCAGCTGCT	SINE/Alu
TRPM2-AS:7	BHLHE22(var.2)	MA1635.1	2102	2111	AGCAGCTGGG	SINE/Alu
TRPM2-AS:7	BHLHE22(var.2)	MA1635.1	2102	2111	CCCAGCTGCT	SINE/Alu
TRPM2-AS:7	Ascl2	MA0816.1	2102	2111	AGCAGCTGGG	SINE/Alu
TRPM2-AS:7	Ascl2	MA0816.1	2102	2111	CCCAGCTGCT	SINE/Alu
TRPM2-AS:7	ATOH1(var.2)	MA1467.1	2102	2111	AGCAGCTGGG	SINE/Alu
TRPM2-AS:7	ATOH1(var.2)	MA1467.1	2102	2111	CCCAGCTGCT	SINE/Alu
TRPM2-AS:7	ASCL1	MA1100.2	2102	2111	AGCAGCTGGG	SINE/Alu
TRPM2-AS:7	ASCL1	MA1100.2	2102	2111	CCCAGCTGCT	SINE/Alu
TRPM2-AS:7	BHLHA15(var.2)	MA1472.1	2102	2111	AGCAGCTGGG	SINE/Alu
TRPM2-AS:7	BHLHA15(var.2)	MA1472.1	2102	2111	CCCAGCTGCT	SINE/Alu
TRPM2-AS:7	TFAP4	MA0691.1	2102	2111	AGCAGCTGGG	SINE/Alu
TRPM2-AS:7	TFAP4	MA0691.1	2102	2111	CCCAGCTGCT	SINE/Alu
TRPM2-AS:7	TFAP4(var.2)	MA1570.1	2102	2111	AGCAGCTGGG	SINE/Alu
TRPM2-AS:7	TFAP4(var.2)	MA1570.1	2102	2111	CCCAGCTGCT	SINE/Alu
TRPM2-AS:7	FIGLA	MA0820.1	2102	2111	AGCAGCTGGG	SINE/Alu
TRPM2-AS:7	FIGLA	MA0820.1	2102	2111	CCCAGCTGCT	SINE/Alu
TRPM2-AS:7	Tcf12	MA0521.1	2102	2112	AGCAGCTGGGA	SINE/Alu
TRPM2-AS:7	Hand1::Tcf3	MA0092.1	2104	2113	CAGCTGGGAC	SINE/Alu
TRPM2-AS:7	HNF4G	MA0484.2	2107	2119	GTCAGAGTCCCAG	SINE/Alu
TRPM2-AS:7	NR4A2::RXRA	MA1147.1	2108	2122	TGGGACTCTGACCCC	SINE/Alu
TRPM2-AS:7	NR2F1	MA0017.2	2112	2124	ATGGGGTCAGAGT	SINE/Alu
TRPM2-AS:7	RHOXF1	MA0719.1	2115	2122	CTGACCCC	SINE/Alu
TRPM2-AS:7	NR2C2(var.2)	MA1536.1	2115	2122	GGGGTCAG	SINE/Alu
TRPM2-AS:7	NR2C1	MA1535.1	2115	2123	TGGGGTCAG	SINE/Alu
TRPM2-AS:7	RUNX3	MA0684.2	2115	2126	CTGACCCCATGT	SINE/Alu
TRPM2-AS:7	RUNX2	MA0511.2	2116	2124	TGACCCCAT	SINE/Alu
TRPM2-AS:7	RORA	MA0071.1	2116	2125	CATGGGGTCA	SINE/Alu
TRPM2-AS:7	HLTF	MA0109.1	2119	2128	CCCCATGTGC	SINE/Alu
TRPM2-AS:7	HLTF	MA0109.1	2119	2128	GCACATGGGG	SINE/Alu
TRPM2-AS:7	MSGN1	MA1524.1	2119	2130	CCCCATGTGCAC	SINE/Alu
TRPM2-AS:7	MSGN1	MA1524.1	2119	2130	GTGCACATGGGG	SINE/Alu
TRPM2-AS:7	NEUROG2(var.2)	MA1642.1	2119	2131	GGTGCACATGGGG	SINE/Alu
TRPM2-AS:7	ASCL1	MA1100.2	2120	2129	CCCATGTGCA	SINE/Alu
TRPM2-AS:7	ASCL1	MA1100.2	2120	2129	TGCACATGGG	SINE/Alu
TRPM2-AS:7	MXI1	MA1108.2	2120	2129	TGCACATGGG	SINE/Alu
TRPM2-AS:7	Twist2	MA0633.1	2120	2129	CCCATGTGCA	SINE/Alu
TRPM2-AS:7	Twist2	MA0633.1	2120	2129	TGCACATGGG	SINE/Alu
TRPM2-AS:7	SNAI1	MA1558.1	2120	2129	CCCATGTGCA	SINE/Alu
TRPM2-AS:7	TFAP4(var.2)	MA1570.1	2120	2129	CCCATGTGCA	SINE/Alu
TRPM2-AS:7	TFAP4(var.2)	MA1570.1	2120	2129	TGCACATGGG	SINE/Alu
TRPM2-AS:7	Npas2	MA0626.1	2120	2129	TGCACATGGG	SINE/Alu
TRPM2-AS:7	Bhlha15	MA0607.1	2121	2128	CCATGTGC	SINE/Alu
TRPM2-AS:7	Bhlha15	MA0607.1	2121	2128	GCACATGG	SINE/Alu
TRPM2-AS:7	ZBTB7C	MA0695.1	2126	2137	TGCACCACCACA	SINE/Alu
TRPM2-AS:7	ZNF354C	MA0130.1	2128	2133	CACCAC	SINE/Alu
TRPM2-AS:7	ZBTB7C	MA0695.1	2129	2140	ACCACCACACCT	SINE/Alu
TRPM2-AS:7	RUNX3	MA0684.2	2129	2140	ACCACCACACCT	SINE/Alu
TRPM2-AS:7	RUNX2	MA0511.2	2130	2138	CCACCACAC	SINE/Alu
TRPM2-AS:7	RUNX1	MA0002.2	2130	2140	AGGTGTGGTGG	SINE/Alu
TRPM2-AS:7	ZNF354C	MA0130.1	2131	2136	CACCAC	SINE/Alu
TRPM2-AS:7	TBX3	MA1566.1	2132	2141	CAGGTGTGGT	SINE/Alu
TRPM2-AS:7	TBX6	MA1567.1	2132	2141	CAGGTGTGGT	SINE/Alu
TRPM2-AS:7	Ptf1a	MA1618.1	2132	2144	AGCCAGGTGTGGT	SINE/Alu
TRPM2-AS:7	Rbpjl	MA1621.1	2132	2145	ACCACACCTGGCTA	SINE/Alu
TRPM2-AS:7	TBX4	MA0806.1	2133	2140	AGGTGTGG	SINE/Alu
TRPM2-AS:7	TBX15	MA0803.1	2133	2140	AGGTGTGG	SINE/Alu
TRPM2-AS:7	TBX5	MA0807.1	2133	2140	AGGTGTGG	SINE/Alu
TRPM2-AS:7	Tcf12	MA0521.1	2133	2143	GCCAGGTGTGG	SINE/Alu
TRPM2-AS:7	MSGN1	MA1524.1	2133	2144	CCACACCTGGCT	SINE/Alu
TRPM2-AS:7	MSGN1	MA1524.1	2133	2144	AGCCAGGTGTGG	SINE/Alu
TRPM2-AS:7	Ptf1a(var.3)	MA1620.1	2133	2144	CCACACCTGGCT	SINE/Alu
TRPM2-AS:7	MYOD1	MA0499.2	2133	2145	CCACACCTGGCTA	SINE/Alu
TRPM2-AS:7	SNAI2	MA0745.2	2133	2145	CCACACCTGGCTA	SINE/Alu
TRPM2-AS:7	TCF4	MA0830.2	2133	2145	CCACACCTGGCTA	SINE/Alu
TRPM2-AS:7	ZBTB18	MA0698.1	2133	2145	TAGCCAGGTGTGG	SINE/Alu
TRPM2-AS:7	ASCL1(var.2)	MA1631.1	2133	2145	CCACACCTGGCTA	SINE/Alu
TRPM2-AS:7	ASCL1	MA1100.2	2134	2143	CACACCTGGC	SINE/Alu
TRPM2-AS:7	ASCL1	MA1100.2	2134	2143	GCCAGGTGTG	SINE/Alu
TRPM2-AS:7	BHLHA15(var.2)	MA1472.1	2134	2143	CACACCTGGC	SINE/Alu
TRPM2-AS:7	BHLHA15(var.2)	MA1472.1	2134	2143	GCCAGGTGTG	SINE/Alu
TRPM2-AS:7	SNAI1	MA1558.1	2134	2143	GCCAGGTGTG	SINE/Alu
TRPM2-AS:7	TFAP4(var.2)	MA1570.1	2134	2143	CACACCTGGC	SINE/Alu
TRPM2-AS:7	TFAP4(var.2)	MA1570.1	2134	2143	GCCAGGTGTG	SINE/Alu
TRPM2-AS:7	SNAI3	MA1559.1	2134	2143	GCCAGGTGTG	SINE/Alu
TRPM2-AS:7	TFEB	MA0692.1	2134	2143	CACACCTGGC	SINE/Alu
TRPM2-AS:7	FIGLA	MA0820.1	2134	2143	CACACCTGGC	SINE/Alu
TRPM2-AS:7	TCF3	MA0522.3	2134	2144	CACACCTGGCT	SINE/Alu
TRPM2-AS:7	ZEB1	MA0103.3	2134	2144	CACACCTGGCT	SINE/Alu
TRPM2-AS:7	Hand1::Tcf3	MA0092.1	2136	2145	CACCTGGCTA	SINE/Alu
TRPM2-AS:7	NFIX	MA0671.1	2138	2146	GTAGCCAGG	SINE/Alu
TRPM2-AS:7	Sox3	MA0514.1	2155	2164	TTTTTGTTGT	SINE/Alu
TRPM2-AS:7	SOX15	MA1152.1	2155	2164	TTTTTGTTGT	SINE/Alu
TRPM2-AS:7	SOX8	MA0868.2	2155	2164	ACAACAAAAA	SINE/Alu
TRPM2-AS:7	SRY	MA0084.1	2157	2165	AACAACAAA	SINE/Alu
TRPM2-AS:7	SOX15	MA1152.1	2158	2167	TTGTTGTTGT	SINE/Alu
TRPM2-AS:7	SOX8	MA0868.2	2158	2167	ACAACAACAA	SINE/Alu
TRPM2-AS:7	Foxd3	MA0041.1	2159	2170	TGTTGTTGTTTT	SINE/Alu
TRPM2-AS:7	SRY	MA0084.1	2160	2168	AACAACAAC	SINE/Alu
TRPM2-AS:7	SOX15	MA1152.1	2161	2170	TTGTTGTTTT	SINE/Alu
TRPM2-AS:7	SOX8	MA0868.2	2161	2170	AAAACAACAA	SINE/Alu
TRPM2-AS:7	Foxo1	MA0480.1	2162	2172	TGTTGTTTTTT	SINE/Alu
TRPM2-AS:7	Foxd3	MA0041.1	2162	2173	TGTTGTTTTTTT	SINE/Alu
TRPM2-AS:7	SRY	MA0084.1	2163	2171	AAAAACAAC	SINE/Alu
TRPM2-AS:7	FOXC2	MA0846.1	2163	2174	TAAAAAAACAAC	SINE/Alu
TRPM2-AS:7	TBP	MA0108.2	2163	2177	AAATAAAAAAACAAC	SINE/Alu
TRPM2-AS:7	FOXE1	MA1487.1	2163	2177	AAATAAAAAAACAAC	SINE/Alu
TRPM2-AS:7	Foxj2	MA0614.1	2164	2171	AAAAACAA	SINE/Alu
TRPM2-AS:7	FOXC1	MA0032.2	2164	2174	TAAAAAAACAA	SINE/Alu
TRPM2-AS:7	FOXD2	MA0847.2	2164	2176	AATAAAAAAACAA	SINE/Alu
TRPM2-AS:7	Foxj3	MA0851.1	2164	2180	AAAAAATAAAAAAACAA	SINE/Alu
TRPM2-AS:7	FOXP3	MA0850.1	2165	2171	AAAAACA	SINE/Alu
TRPM2-AS:7	ZNF384	MA1125.1	2165	2176	AATAAAAAAACA	SINE/Alu
TRPM2-AS:7	Foxd3	MA0041.1	2166	2177	GTTTTTTTATTT	SINE/Alu
TRPM2-AS:7	ZNF384	MA1125.1	2166	2177	AAATAAAAAAAC	SINE/Alu
TRPM2-AS:7	FOXC2	MA0846.1	2167	2178	AAAATAAAAAAA	SINE/Alu
TRPM2-AS:7	HOXB13	MA0901.2	2167	2180	AAAAAATAAAAAAA	SINE/Alu
TRPM2-AS:7	FOXC1	MA0032.2	2168	2178	AAAATAAAAAA	SINE/Alu
TRPM2-AS:7	FOXP3	MA0850.1	2169	2175	ATAAAAA	SINE/Alu
TRPM2-AS:7	FOXL1	MA0033.2	2169	2175	ATAAAAA	SINE/Alu
TRPM2-AS:7	HOXD9	MA0913.2	2169	2178	AAAATAAAAA	SINE/Alu
TRPM2-AS:7	HOXA10	MA0899.1	2169	2179	AAAAATAAAAA	SINE/Alu
TRPM2-AS:7	CDX4	MA1473.1	2169	2179	AAAAATAAAAA	SINE/Alu
TRPM2-AS:7	CDX2	MA0465.2	2169	2180	AAAAAATAAAAA	SINE/Alu
TRPM2-AS:7	MEF2A	MA0052.4	2169	2183	TACAAAAAATAAAAA	SINE/Alu
TRPM2-AS:7	Arid3a	MA0151.1	2170	2175	ATAAAA	SINE/Alu
TRPM2-AS:7	MNX1	MA0707.1	2170	2179	AAAAATAAAA	SINE/Alu
TRPM2-AS:7	MEF2C	MA0497.1	2170	2184	CTACAAAAAATAAAA	SINE/Alu
TRPM2-AS:7	LHX1	MA1518.1	2171	2178	AAAATAAA	SINE/Alu
TRPM2-AS:7	ZNF384	MA1125.1	2173	2184	CTACAAAAAATA	SINE/Alu
TRPM2-AS:7	SOX4	MA0867.2	2175	2184	CTACAAAAAA	SINE/Alu
TRPM2-AS:7	SOX15	MA1152.1	2176	2185	TTTTTGTAGA	SINE/Alu
TRPM2-AS:7	SRY	MA0084.1	2178	2186	CTCTACAAA	SINE/Alu
TRPM2-AS:7	HLTF	MA0109.1	2183	2192	CCCCATCTCT	SINE/Alu
TRPM2-AS:7	MZF1(var.2)	MA0057.1	2185	2194	AGATGGGGTC	SINE/Alu
TRPM2-AS:7	RUNX3	MA0684.2	2185	2196	GAGACCCCATCT	SINE/Alu
TRPM2-AS:7	RUNX2	MA0511.2	2187	2195	AGACCCCAT	SINE/Alu
TRPM2-AS:7	NR2C1	MA1535.1	2188	2196	TGGGGTCTC	SINE/Alu
TRPM2-AS:7	SOX18	MA1563.1	2196	2203	CACTATGT	SINE/Alu
TRPM2-AS:7	HLTF	MA0109.1	2196	2205	TAACATAGTG	SINE/Alu
TRPM2-AS:7	DMRTA2	MA1478.1	2199	2210	CTGGGTAACATA	SINE/Alu
TRPM2-AS:7	NR2C2(var.2)	MA1536.1	2202	2209	TGGGTAAC	SINE/Alu
TRPM2-AS:7	THAP1	MA0597.1	2203	2211	TTACCCAGG	SINE/Alu
TRPM2-AS:7	HIC2	MA0738.1	2203	2211	TTACCCAGG	SINE/Alu
TRPM2-AS:7	Hand1::Tcf3	MA0092.1	2204	2213	AGCCTGGGTA	SINE/Alu
TRPM2-AS:7	HLTF	MA0109.1	2220	2229	AAACTTTTGG	SINE/Alu
TRPM2-AS:7	Zfx	MA0146.2	2220	2233	AAACTTTTGGCCTC	SINE/Alu
TRPM2-AS:7	NFIX	MA0671.1	2225	2233	GAGGCCAAA	SINE/Alu
TRPM2-AS:7	Plagl1	MA1615.1	2225	2237	TCTTGAGGCCAAA	SINE/Alu
TRPM2-AS:7	NR4A2	MA0160.1	2226	2233	GAGGCCAA	SINE/Alu
TRPM2-AS:7	RHOXF1	MA0719.1	2236	2243	GAAATCCT	SINE/Alu
TRPM2-AS:7	ZNF263	MA0528.2	2238	2249	AGCAGGAGGATT	SINE/Alu
TRPM2-AS:7	ZIC1	MA0696.1	2239	2252	ATCCTCCTGCTGTG	SINE/Alu
TRPM2-AS:7	ZIC3	MA0697.1	2239	2253	ATCCTCCTGCTGTGG	SINE/Alu
TRPM2-AS:7	ZIC4	MA0751.1	2239	2253	ATCCTCCTGCTGTGG	SINE/Alu
TRPM2-AS:7	TCF12(var.2)	MA1648.1	2240	2250	TCCTCCTGCTG	SINE/Alu
TRPM2-AS:7	Zic2	MA1629.1	2241	2254	GCCACAGCAGGAGG	SINE/Alu
TRPM2-AS:7	Zic1::Zic2	MA1628.1	2242	2252	CACAGCAGGAG	SINE/Alu
TRPM2-AS:7	Zfx	MA0146.2	2244	2257	CCTGCTGTGGCCTC	SINE/Alu
TRPM2-AS:7	RUNX1	MA0002.2	2246	2256	TGCTGTGGCCT	SINE/Alu
TRPM2-AS:7	DMRTA2	MA1478.1	2247	2258	GGAGGCCACAGC	SINE/Alu
TRPM2-AS:7	NFIX	MA0671.1	2249	2257	GAGGCCACA	SINE/Alu
TRPM2-AS:7	Plagl1	MA1615.1	2249	2261	TAAGGAGGCCACA	SINE/Alu
TRPM2-AS:7	ZNF354C	MA0130.1	2250	2255	GGCCAC	SINE/Alu
TRPM2-AS:7	NR4A2	MA0160.1	2250	2257	GAGGCCAC	SINE/Alu
TRPM2-AS:7	RORB	MA1150.1	2250	2260	AAGGAGGCCAC	SINE/Alu
TRPM2-AS:7	RORC	MA1151.1	2251	2262	CTAAGGAGGCCA	SINE/Alu
TRPM2-AS:7	HLTF	MA0109.1	2255	2264	CTCCTTAGTA	SINE/Alu
TRPM2-AS:7	Hand1::Tcf3	MA0092.1	2263	2272	TAGCTGGGAT	SINE/Alu
TRPM2-AS:7	Hic1	MA0739.1	2264	2272	ATCCCAGCT	SINE/Alu
TRPM2-AS:7	RHOXF1	MA0719.1	2268	2275	GTGATCCC	SINE/Alu
TRPM2-AS:7	LHX1	MA1518.1	2268	2275	GGGATCAC	SINE/Alu
TRPM2-AS:7	TFE3	MA0831.2	2271	2278	CCTGTGAT	SINE/Alu
TRPM2-AS:7	HIC2	MA0738.1	2273	2281	ATGCCTGTG	SINE/Alu
TRPM2-AS:7	TEAD3	MA0808.1	2276	2283	TCATGCCT	SINE/Alu
TRPM2-AS:7	ZBTB6	MA1581.1	2276	2288	AGGCATGAGCCAC	SINE/Alu
TRPM2-AS:7	LHX1	MA1518.1	2277	2284	GGCATGAG	SINE/Alu
TRPM2-AS:7	Pax2	MA0067.1	2278	2285	GCTCATGC	SINE/Alu
TRPM2-AS:7	RHOXF1	MA0719.1	2280	2287	ATGAGCCA	SINE/Alu
TRPM2-AS:7	NFIX	MA0671.1	2281	2289	TGAGCCACC	SINE/Alu
TRPM2-AS:7	ZNF354C	MA0130.1	2283	2288	AGCCAC	SINE/Alu
TRPM2-AS:7	ARNT::HIF1A	MA0259.1	2286	2293	CACCGTGC	SINE/Alu
TRPM2-AS:7	HIC2	MA0738.1	2290	2298	GTGCCTGGC	SINE/Alu
TRPM2-AS:7	Hand1::Tcf3	MA0092.1	2291	2300	TGCCTGGCTA	SINE/Alu
TRPM2-AS:7	NFIX	MA0671.1	2293	2301	TTAGCCAGG	SINE/Alu
TRPM2-AS:7	RHOXF1	MA0719.1	2295	2302	ATTAGCCA	SINE/Alu
TRPM2-AS:7	Isl1	MA1608.1	2296	2306	AACAATTAGCC	SINE/Alu
TRPM2-AS:7	HOXA6	MA1497.1	2297	2306	AACAATTAGC	SINE/Alu
TRPM2-AS:7	LBX2	MA0699.1	2297	2306	AACAATTAGC	SINE/Alu
TRPM2-AS:7	GSC	MA0648.1	2297	2306	GCTAATTGTT	SINE/Alu
TRPM2-AS:7	GSC2	MA0891.1	2297	2306	GCTAATTGTT	SINE/Alu
TRPM2-AS:7	ALX3	MA0634.1	2297	2306	AACAATTAGC	SINE/Alu
TRPM2-AS:7	HESX1	MA0894.1	2297	2306	GCTAATTGTT	SINE/Alu
TRPM2-AS:7	HOXB3	MA0903.1	2297	2306	AACAATTAGC	SINE/Alu
TRPM2-AS:7	GBX1	MA0889.1	2297	2306	AACAATTAGC	SINE/Alu
TRPM2-AS:7	BARHL2	MA0635.1	2297	2306	GCTAATTGTT	SINE/Alu
TRPM2-AS:7	EVX1	MA0887.1	2297	2306	AACAATTAGC	SINE/Alu
TRPM2-AS:7	ESX1	MA0644.1	2297	2306	AACAATTAGC	SINE/Alu
TRPM2-AS:7	MIXL1	MA0662.1	2297	2306	AACAATTAGC	SINE/Alu
TRPM2-AS:7	MEOX1	MA0661.1	2297	2306	AACAATTAGC	SINE/Alu
TRPM2-AS:7	ARGFX	MA1463.1	2297	2306	GCTAATTGTT	SINE/Alu
TRPM2-AS:7	GSX1	MA0892.1	2297	2306	AACAATTAGC	SINE/Alu
TRPM2-AS:7	Dlx1	MA0879.1	2297	2306	AACAATTAGC	SINE/Alu
TRPM2-AS:7	NOTO	MA0710.1	2297	2306	GCTAATTGTT	SINE/Alu
TRPM2-AS:7	NOTO	MA0710.1	2297	2306	AACAATTAGC	SINE/Alu
TRPM2-AS:7	RAX	MA0718.1	2297	2306	AACAATTAGC	SINE/Alu
TRPM2-AS:7	EVX2	MA0888.1	2297	2306	AACAATTAGC	SINE/Alu
TRPM2-AS:7	EMX2	MA0886.1	2297	2306	AACAATTAGC	SINE/Alu
TRPM2-AS:7	GBX2	MA0890.1	2297	2306	AACAATTAGC	SINE/Alu
TRPM2-AS:7	EN2	MA0642.1	2297	2306	AACAATTAGC	SINE/Alu
TRPM2-AS:7	MNX1	MA0707.1	2297	2306	AACAATTAGC	SINE/Alu
TRPM2-AS:7	MEOX2	MA0706.1	2297	2306	GCTAATTGTT	SINE/Alu
TRPM2-AS:7	MEOX2	MA0706.1	2297	2306	AACAATTAGC	SINE/Alu
TRPM2-AS:7	SOX2	MA0143.4	2297	2307	TAACAATTAGC	SINE/Alu
TRPM2-AS:7	LHX2	MA0700.2	2297	2307	TAACAATTAGC	SINE/Alu
TRPM2-AS:7	SOX13	MA1120.1	2297	2307	TAACAATTAGC	SINE/Alu
TRPM2-AS:7	HOXA2	MA0900.2	2298	2305	ACAATTAG	SINE/Alu
TRPM2-AS:7	HOXB2	MA0902.2	2298	2305	ACAATTAG	SINE/Alu
TRPM2-AS:7	RAX2	MA0717.1	2298	2305	ACAATTAG	SINE/Alu
TRPM2-AS:7	HOXB8	MA1502.1	2298	2305	ACAATTAG	SINE/Alu
TRPM2-AS:7	HOXA5	MA0158.2	2298	2305	ACAATTAG	SINE/Alu
TRPM2-AS:7	PRRX2	MA0075.3	2298	2305	ACAATTAG	SINE/Alu
TRPM2-AS:7	LHX5	MA1519.1	2298	2305	ACAATTAG	SINE/Alu
TRPM2-AS:7	VSX1	MA0725.1	2298	2305	CTAATTGT	SINE/Alu
TRPM2-AS:7	VSX1	MA0725.1	2298	2305	ACAATTAG	SINE/Alu
TRPM2-AS:7	LHX9	MA0701.2	2298	2305	ACAATTAG	SINE/Alu
TRPM2-AS:7	DRGX	MA1481.1	2298	2305	ACAATTAG	SINE/Alu
TRPM2-AS:7	VAX2	MA0723.1	2298	2305	CTAATTGT	SINE/Alu
TRPM2-AS:7	VAX2	MA0723.1	2298	2305	ACAATTAG	SINE/Alu
TRPM2-AS:7	ISX	MA0654.1	2298	2305	ACAATTAG	SINE/Alu
TRPM2-AS:7	BARX1	MA0875.1	2298	2305	ACAATTAG	SINE/Alu
TRPM2-AS:7	Dlx2	MA0885.1	2298	2305	ACAATTAG	SINE/Alu
TRPM2-AS:7	NKX6-1	MA0674.1	2298	2305	ACAATTAG	SINE/Alu
TRPM2-AS:7	LMX1A	MA0702.2	2298	2305	CTAATTGT	SINE/Alu
TRPM2-AS:7	Lhx8	MA0705.1	2298	2305	CTAATTGT	SINE/Alu
TRPM2-AS:7	Lhx8	MA0705.1	2298	2305	ACAATTAG	SINE/Alu
TRPM2-AS:7	Lhx4	MA0704.1	2298	2305	CTAATTGT	SINE/Alu
TRPM2-AS:7	Lhx4	MA0704.1	2298	2305	ACAATTAG	SINE/Alu
TRPM2-AS:7	Msx3	MA0709.1	2298	2305	ACAATTAG	SINE/Alu
TRPM2-AS:7	ISL2	MA0914.1	2298	2305	ACAATTAG	SINE/Alu
TRPM2-AS:7	Shox2	MA0720.1	2298	2305	ACAATTAG	SINE/Alu
TRPM2-AS:7	HOXA7	MA1498.1	2298	2305	ACAATTAG	SINE/Alu
TRPM2-AS:7	PAX4	MA0068.2	2298	2305	CTAATTGT	SINE/Alu
TRPM2-AS:7	PAX4	MA0068.2	2298	2305	ACAATTAG	SINE/Alu
TRPM2-AS:7	PRRX1	MA0716.1	2298	2305	ACAATTAG	SINE/Alu
TRPM2-AS:7	Dlx3	MA0880.1	2298	2305	ACAATTAG	SINE/Alu
TRPM2-AS:7	TLX2	MA1577.1	2298	2305	ACAATTAG	SINE/Alu
TRPM2-AS:7	HOXB4	MA1499.1	2298	2305	ACAATTAG	SINE/Alu
TRPM2-AS:7	HOXD8	MA0910.2	2298	2305	ACAATTAG	SINE/Alu
TRPM2-AS:7	PDX1	MA0132.2	2298	2305	ACAATTAG	SINE/Alu
TRPM2-AS:7	MSX1	MA0666.1	2298	2305	ACAATTAG	SINE/Alu
TRPM2-AS:7	HOXD3	MA0912.2	2298	2305	CTAATTGT	SINE/Alu
TRPM2-AS:7	EN1	MA0027.2	2298	2305	ACAATTAG	SINE/Alu
TRPM2-AS:7	HOXB5	MA0904.2	2298	2305	CTAATTGT	SINE/Alu
TRPM2-AS:7	HOXB5	MA0904.2	2298	2305	ACAATTAG	SINE/Alu
TRPM2-AS:7	HOXA1	MA1495.1	2298	2305	CTAATTGT	SINE/Alu
TRPM2-AS:7	HOXA1	MA1495.1	2298	2305	ACAATTAG	SINE/Alu
TRPM2-AS:7	NKX6-2	MA0675.1	2298	2305	ACAATTAG	SINE/Alu
TRPM2-AS:7	HOXC4	MA1504.1	2298	2305	ACAATTAG	SINE/Alu
TRPM2-AS:7	VSX2	MA0726.1	2298	2305	CTAATTGT	SINE/Alu
TRPM2-AS:7	VSX2	MA0726.1	2298	2305	ACAATTAG	SINE/Alu
TRPM2-AS:7	HOXC8	MA1505.1	2298	2305	CTAATTGT	SINE/Alu
TRPM2-AS:7	HOXC8	MA1505.1	2298	2305	ACAATTAG	SINE/Alu
TRPM2-AS:7	HOXD4	MA1507.1	2298	2305	ACAATTAG	SINE/Alu
TRPM2-AS:7	MSX2	MA0708.1	2298	2305	ACAATTAG	SINE/Alu
TRPM2-AS:7	VAX1	MA0722.1	2298	2305	CTAATTGT	SINE/Alu
TRPM2-AS:7	VAX1	MA0722.1	2298	2305	ACAATTAG	SINE/Alu
TRPM2-AS:7	SHOX	MA0630.1	2298	2305	CTAATTGT	SINE/Alu
TRPM2-AS:7	EMX1	MA0612.2	2298	2305	ACAATTAG	SINE/Alu
TRPM2-AS:7	HOXA4	MA1496.1	2298	2305	ACAATTAG	SINE/Alu
TRPM2-AS:7	DLX5	MA1476.1	2298	2305	ACAATTAG	SINE/Alu
TRPM2-AS:7	HOXB6	MA1500.1	2298	2305	CTAATTGT	SINE/Alu
TRPM2-AS:7	UNCX	MA0721.1	2298	2305	ACAATTAG	SINE/Alu
TRPM2-AS:7	LHX1	MA1518.1	2298	2305	ACAATTAG	SINE/Alu
TRPM2-AS:7	DLX6	MA0882.1	2298	2305	ACAATTAG	SINE/Alu
TRPM2-AS:7	BSX	MA0876.1	2298	2305	ACAATTAG	SINE/Alu
TRPM2-AS:7	Dlx4	MA0881.1	2298	2305	ACAATTAG	SINE/Alu
TRPM2-AS:7	GSX2	MA0893.2	2298	2305	CTAATTGT	SINE/Alu
TRPM2-AS:7	GSX2	MA0893.2	2298	2305	ACAATTAG	SINE/Alu
TRPM2-AS:7	BARHL1	MA0877.2	2298	2305	CTAATTGT	SINE/Alu
TRPM2-AS:7	VENTX	MA0724.1	2298	2306	AACAATTAG	SINE/Alu
TRPM2-AS:7	Sox17	MA0078.1	2298	2306	CTAATTGTT	SINE/Alu
TRPM2-AS:7	SOX4	MA0867.2	2298	2307	TAACAATTAG	SINE/Alu
TRPM2-AS:7	BARX2	MA1471.1	2298	2309	AATAACAATTAG	SINE/Alu
TRPM2-AS:7	Nobox	MA0125.1	2299	2306	TAATTGTT	SINE/Alu
TRPM2-AS:7	SOX9	MA0077.1	2299	2307	TAATTGTTA	SINE/Alu
TRPM2-AS:7	SOX15	MA1152.1	2299	2308	TAATTGTTAT	SINE/Alu
TRPM2-AS:7	SOX8	MA0868.2	2299	2308	ATAACAATTA	SINE/Alu
TRPM2-AS:7	SOX14	MA1562.1	2300	2309	AATAACAATT	SINE/Alu
TRPM2-AS:7	HMBOX1	MA0895.1	2300	2309	AATTGTTATT	SINE/Alu
TRPM2-AS:7	Foxd3	MA0041.1	2300	2311	AATTGTTATTTT	SINE/Alu
TRPM2-AS:7	Sox5	MA0087.1	2301	2307	ATTGTTA	SINE/Alu
TRPM2-AS:7	SRY	MA0084.1	2301	2309	AATAACAAT	SINE/Alu
TRPM2-AS:7	MEF2A	MA0052.4	2302	2316	AAATAAAAATAACAA	SINE/Alu
TRPM2-AS:7	TBP	MA0108.2	2302	2316	AAATAAAAATAACAA	SINE/Alu
TRPM2-AS:7	MEF2C	MA0497.1	2303	2317	AAAATAAAAATAACA	SINE/Alu
TRPM2-AS:7	LHX1	MA1518.1	2304	2311	AAAATAAC	SINE/Alu
TRPM2-AS:7	Foxd3	MA0041.1	2305	2316	TTATTTTTATTT	SINE/Alu
TRPM2-AS:7	Foxd3	MA0041.1	2306	2317	TATTTTTATTTT	SINE/Alu
TRPM2-AS:7	FOXC2	MA0846.1	2306	2317	AAAATAAAAATA	SINE/Alu
TRPM2-AS:7	HOXB13	MA0901.2	2306	2319	AAAAAATAAAAATA	SINE/Alu
TRPM2-AS:7	FOXC1	MA0032.2	2307	2317	AAAATAAAAAT	SINE/Alu
TRPM2-AS:7	FOXP3	MA0850.1	2308	2314	ATAAAAA	SINE/Alu
TRPM2-AS:7	FOXL1	MA0033.2	2308	2314	ATAAAAA	SINE/Alu
TRPM2-AS:7	HOXD9	MA0913.2	2308	2317	AAAATAAAAA	SINE/Alu
TRPM2-AS:7	HOXA10	MA0899.1	2308	2318	AAAAATAAAAA	SINE/Alu
TRPM2-AS:7	CDX4	MA1473.1	2308	2318	AAAAATAAAAA	SINE/Alu
TRPM2-AS:7	CDX2	MA0465.2	2308	2319	AAAAAATAAAAA	SINE/Alu
TRPM2-AS:7	MEF2A	MA0052.4	2308	2322	TACAAAAAATAAAAA	SINE/Alu
TRPM2-AS:7	Arid3a	MA0151.1	2309	2314	ATAAAA	SINE/Alu
TRPM2-AS:7	MNX1	MA0707.1	2309	2318	AAAAATAAAA	SINE/Alu
TRPM2-AS:7	MEF2C	MA0497.1	2309	2323	CTACAAAAAATAAAA	SINE/Alu
TRPM2-AS:7	LHX1	MA1518.1	2310	2317	AAAATAAA	SINE/Alu
TRPM2-AS:7	ZNF384	MA1125.1	2312	2323	CTACAAAAAATA	SINE/Alu
TRPM2-AS:7	SOX4	MA0867.2	2314	2323	CTACAAAAAA	SINE/Alu
TRPM2-AS:7	SOX15	MA1152.1	2315	2324	TTTTTGTAGA	SINE/Alu
TRPM2-AS:7	SRY	MA0084.1	2317	2325	CTCTACAAA	SINE/Alu
TRPM2-AS:7	HLTF	MA0109.1	2322	2331	CCCCATCTCT	SINE/Alu
TRPM2-AS:7	VEZF1	MA1578.1	2324	2333	ACCCCCATCT	SINE/Alu
TRPM2-AS:7	MZF1(var.2)	MA0057.1	2324	2333	AGATGGGGGT	SINE/Alu
TRPM2-AS:7	GCM2	MA0767.1	2325	2334	GATGGGGGTC	SINE/Alu
TRPM2-AS:7	ZBTB7B	MA0694.1	2325	2336	GAGACCCCCATC	SINE/Alu
TRPM2-AS:7	ZBTB7C	MA0695.1	2325	2336	GAGACCCCCATC	SINE/Alu
TRPM2-AS:7	NR2C1	MA1535.1	2328	2336	GGGGGTCTC	SINE/Alu
TRPM2-AS:7	SOX18	MA1563.1	2336	2343	CACTATGT	SINE/Alu
TRPM2-AS:7	HLTF	MA0109.1	2336	2345	CAACATAGTG	SINE/Alu
TRPM2-AS:7	DMRTA2	MA1478.1	2339	2350	CTAGGCAACATA	SINE/Alu
TRPM2-AS:7	RFX7	MA1554.1	2341	2349	TGTTGCCTA	SINE/Alu
TRPM2-AS:7	HIC2	MA0738.1	2343	2351	TTGCCTAGG	SINE/Alu
TRPM2-AS:7	Smad4	MA1153.1	2354	2361	GGTCTTGA	SINE/Alu
TRPM2-AS:7	ZBTB12	MA1649.1	2355	2365	GTCTTGAACTC	SINE/Alu
TRPM2-AS:7	NR2C2(var.2)	MA1536.1	2358	2365	GAGTTCAA	SINE/Alu
TRPM2-AS:7	NR1I3	MA1534.1	2358	2366	TTGAACTCC	SINE/Alu
TRPM2-AS:7	VDR	MA0693.2	2359	2366	GGAGTTCA	SINE/Alu
TRPM2-AS:7	THAP1	MA0597.1	2365	2373	GAGCCCAGG	SINE/Alu
TRPM2-AS:7	ZBTB6	MA1581.1	2367	2379	TTGCTCGAGCCCA	SINE/Alu
TRPM2-AS:7	TCFL5	MA0632.2	2368	2377	GCTCGAGCCC	SINE/Alu
TRPM2-AS:7	ZBTB6	MA1581.1	2368	2380	GGGCTCGAGCAAT	SINE/Alu
TRPM2-AS:7	RHOXF1	MA0719.1	2376	2383	GCAATCCT	SINE/Alu
TRPM2-AS:7	ZNF263	MA0528.2	2378	2389	GGTGGGAGGATT	SINE/Alu
TRPM2-AS:7	EOMES	MA0800.1	2379	2391	GAGGTGGGAGGAT	SINE/Alu
TRPM2-AS:7	E2F6	MA0471.2	2380	2392	TGAGGTGGGAGGA	SINE/Alu
TRPM2-AS:7	TBR1	MA0802.1	2381	2390	AGGTGGGAGG	SINE/Alu
TRPM2-AS:7	ZNF75D	MA1601.1	2381	2390	AGGTGGGAGG	SINE/Alu
TRPM2-AS:7	TBX2	MA0688.1	2381	2391	GAGGTGGGAGG	SINE/Alu
TRPM2-AS:7	ZBTB7C	MA0695.1	2381	2392	CCTCCCACCTCA	SINE/Alu
TRPM2-AS:7	TBX18	MA1565.1	2381	2392	TGAGGTGGGAGG	SINE/Alu
TRPM2-AS:7	TBX3	MA1566.1	2382	2391	GAGGTGGGAG	SINE/Alu
TRPM2-AS:7	TBX6	MA1567.1	2382	2391	GAGGTGGGAG	SINE/Alu
TRPM2-AS:7	ZNF354C	MA0130.1	2383	2388	TCCCAC	SINE/Alu
TRPM2-AS:7	TBX4	MA0806.1	2383	2390	AGGTGGGA	SINE/Alu
TRPM2-AS:7	TBX15	MA0803.1	2383	2390	AGGTGGGA	SINE/Alu
TRPM2-AS:7	TBX5	MA0807.1	2383	2390	AGGTGGGA	SINE/Alu
TRPM2-AS:7	RUNX3	MA0684.2	2384	2395	CCCACCTCAGCC	SINE/Alu
TRPM2-AS:7	ZNF460	MA1596.1	2387	2402	ACCTCAGCCTCCCAAA	SINE/Alu
TRPM2-AS:7	RHOXF1	MA0719.1	2389	2396	CTCAGCCT	SINE/Alu
TRPM2-AS:7	ZNF263	MA0528.2	2391	2402	TTTGGGAGGCTG	SINE/Alu
TRPM2-AS:7	THAP1	MA0597.1	2394	2402	CCTCCCAAA	SINE/Alu
TRPM2-AS:7	HLTF	MA0109.1	2399	2408	CAACATTTTG	SINE/Alu
TRPM2-AS:7	Dmbx1	MA0883.1	2403	2419	ATGTTGGGATTACAAGC	SINE/Alu
TRPM2-AS:7	Hic1	MA0739.1	2404	2412	ATCCCAACA	SINE/Alu
TRPM2-AS:7	Crx	MA0467.1	2405	2415	GTTGGGATTAC	SINE/Alu
TRPM2-AS:7	OTX2	MA0712.2	2406	2417	TTGGGATTACAA	SINE/Alu
TRPM2-AS:7	HOXA6	MA1497.1	2407	2416	TGGGATTACA	SINE/Alu
TRPM2-AS:7	GSC	MA0648.1	2407	2416	TGTAATCCCA	SINE/Alu
TRPM2-AS:7	GSC2	MA0891.1	2407	2416	TGTAATCCCA	SINE/Alu
TRPM2-AS:7	HOXB3	MA0903.1	2407	2416	TGGGATTACA	SINE/Alu
TRPM2-AS:7	EVX1	MA0887.1	2407	2416	TGGGATTACA	SINE/Alu
TRPM2-AS:7	GSX1	MA0892.1	2407	2416	TGGGATTACA	SINE/Alu
TRPM2-AS:7	EVX2	MA0888.1	2407	2416	TGGGATTACA	SINE/Alu
TRPM2-AS:7	HOXB2	MA0902.2	2408	2415	GGGATTAC	SINE/Alu
TRPM2-AS:7	HOXB8	MA1502.1	2408	2415	GGGATTAC	SINE/Alu
TRPM2-AS:7	RHOXF1	MA0719.1	2408	2415	GTAATCCC	SINE/Alu
TRPM2-AS:7	DRGX	MA1481.1	2408	2415	GGGATTAC	SINE/Alu
TRPM2-AS:7	BARX1	MA0875.1	2408	2415	GGGATTAC	SINE/Alu
TRPM2-AS:7	PITX1	MA0682.2	2408	2415	GTAATCCC	SINE/Alu
TRPM2-AS:7	OTX1	MA0711.1	2408	2415	GTAATCCC	SINE/Alu
TRPM2-AS:7	HOXA7	MA1498.1	2408	2415	GGGATTAC	SINE/Alu
TRPM2-AS:7	HOXD8	MA0910.2	2408	2415	GGGATTAC	SINE/Alu
TRPM2-AS:7	PDX1	MA0132.2	2408	2415	GGGATTAC	SINE/Alu
TRPM2-AS:7	NKX6-2	MA0675.1	2408	2415	GGGATTAC	SINE/Alu
TRPM2-AS:7	PITX2	MA1547.1	2408	2415	GTAATCCC	SINE/Alu
TRPM2-AS:7	SHOX	MA0630.1	2408	2415	GTAATCCC	SINE/Alu
TRPM2-AS:7	HOXB6	MA1500.1	2408	2415	GTAATCCC	SINE/Alu
TRPM2-AS:7	LHX1	MA1518.1	2408	2415	GGGATTAC	SINE/Alu
TRPM2-AS:7	BSX	MA0876.1	2408	2415	GGGATTAC	SINE/Alu
TRPM2-AS:7	GSX2	MA0893.2	2408	2415	GGGATTAC	SINE/Alu
TRPM2-AS:7	PITX3	MA0714.1	2408	2416	TGTAATCCC	SINE/Alu
TRPM2-AS:7	DPRX	MA1480.1	2408	2417	TTGTAATCCC	SINE/Alu
TRPM2-AS:7	Ddit3::Cebpa	MA0019.1	2408	2419	GCTTGTAATCCC	SINE/Alu
TRPM2-AS:7	SRY	MA0084.1	2410	2418	GATTACAAG	SINE/Alu
TRPM2-AS:7	SOX15	MA1152.1	2411	2420	TGCTTGTAAT	SINE/Alu
TRPM2-AS:7	HLTF	MA0109.1	2412	2421	ATGCTTGTAA	SINE/Alu
TRPM2-AS:7	ZBTB6	MA1581.1	2416	2428	AAGCATGAGCCAC	SINE/Alu
TRPM2-AS:7	LHX1	MA1518.1	2417	2424	AGCATGAG	SINE/Alu
TRPM2-AS:7	Pax2	MA0067.1	2418	2425	GCTCATGC	SINE/Alu
TRPM2-AS:7	RHOXF1	MA0719.1	2420	2427	ATGAGCCA	SINE/Alu
TRPM2-AS:7	NFIX	MA0671.1	2421	2429	TGAGCCACT	SINE/Alu
TRPM2-AS:7	ZNF354C	MA0130.1	2423	2428	AGCCAC	SINE/Alu
TRPM2-AS:7	SOX18	MA1563.1	2425	2432	CACAGTGG	SINE/Alu
TRPM2-AS:7	DMRTA2	MA1478.1	2427	2438	GCCAGGCACAGT	SINE/Alu
TRPM2-AS:7	Zfx	MA0146.2	2428	2441	CTGTGCCTGGCCTG	SINE/Alu
TRPM2-AS:7	HIC2	MA0738.1	2430	2438	GTGCCTGGC	SINE/Alu
TRPM2-AS:7	Hand1::Tcf3	MA0092.1	2431	2440	TGCCTGGCCT	SINE/Alu
TRPM2-AS:7	Foxd3	MA0041.1	2599	2610	TTTTTTTTTTTT	SINE/Alu
TRPM2-AS:7	ZNF384	MA1125.1	2599	2610	AAAAAAAAAAAA	SINE/Alu
TRPM2-AS:7	Foxd3	MA0041.1	2600	2611	TTTTTTTTTTTT	SINE/Alu
TRPM2-AS:7	ZNF384	MA1125.1	2600	2611	AAAAAAAAAAAA	SINE/Alu
TRPM2-AS:7	ZNF384	MA1125.1	2601	2612	TAAAAAAAAAAA	SINE/Alu
TRPM2-AS:7	ZNF384	MA1125.1	2602	2613	CTAAAAAAAAAA	SINE/Alu
TRPM2-AS:7	ZNF384	MA1125.1	2603	2614	CCTAAAAAAAAA	SINE/Alu
TRPM2-AS:7	ZNF384	MA1125.1	2604	2615	ACCTAAAAAAAA	SINE/Alu
TRPM2-AS:7	FOXL1	MA0033.2	2607	2613	CTAAAAA	SINE/Alu
TRPM2-AS:7	ZNF354C	MA0130.1	2614	2619	CTCCAC	SINE/Alu
TRPM2-AS:7	Smad4	MA1153.1	2618	2625	AGTCTTGC	SINE/Alu
TRPM2-AS:7	MEIS3	MA0775.1	2626	2633	GCGACAGA	SINE/Alu
TRPM2-AS:7	MEIS1	MA0498.2	2627	2633	GCGACAG	SINE/Alu
TRPM2-AS:7	THAP1	MA0597.1	2630	2638	TCGCCCAGG	SINE/Alu
TRPM2-AS:7	Hand1::Tcf3	MA0092.1	2636	2645	AGGCTGGAGT	SINE/Alu
TRPM2-AS:7	NKX2-2	MA1645.1	2637	2650	GCTGCACTCCAGCC	SINE/Alu
TRPM2-AS:7	NKX2-5	MA0063.2	2638	2648	TGCACTCCAGC	SINE/Alu
TRPM2-AS:7	NKX2-8	MA0673.1	2639	2647	GCACTCCAG	SINE/Alu
TRPM2-AS:7	Nkx2-5(var.2)	MA0503.1	2639	2649	CTGCACTCCAG	SINE/Alu
TRPM2-AS:7	MSANTD3	MA1523.1	2640	2649	CTGCACTCCA	SINE/Alu
TRPM2-AS:7	OSR2	MA1646.1	2644	2655	GTGCAGCAGCGC	SINE/Alu
TRPM2-AS:7	Mafb	MA0117.2	2658	2669	AGTGAGCTGAGA	SINE/Alu
TRPM2-AS:7	SREBF2	MA0596.1	2659	2668	GTGAGCTGAG	SINE/Alu
TRPM2-AS:7	NR4A2	MA0160.1	2661	2668	CAGCTCAC	SINE/Alu
TRPM2-AS:7	SREBF1	MA0595.1	2664	2673	CTCACTGCAA	SINE/Alu
TRPM2-AS:7	SREBF2	MA0596.1	2664	2673	TTGCAGTGAG	SINE/Alu
TRPM2-AS:7	NKX2-8	MA0673.1	2665	2673	TCACTGCAA	SINE/Alu
TRPM2-AS:7	Ddit3::Cebpa	MA0019.1	2666	2677	CACTGCAACCTC	SINE/Alu
TRPM2-AS:7	RFX7	MA1554.1	2667	2675	GGTTGCAGT	SINE/Alu
TRPM2-AS:7	ZBTB7C	MA0695.1	2670	2681	GCAACCTCCGCC	SINE/Alu
TRPM2-AS:7	CTCF	MA0139.1	2672	2690	AACCCAGGAGGCGGAGGTT	SINE/Alu
TRPM2-AS:7	ZNF460	MA1596.1	2673	2688	ACCTCCGCCTCCTGGG	SINE/Alu
TRPM2-AS:7	MAZ	MA1522.1	2676	2686	TCCGCCTCCTG	SINE/Alu
TRPM2-AS:7	CTCFL	MA1102.2	2677	2688	CCCAGGAGGCGG	SINE/Alu
TRPM2-AS:7	TFAP2B	MA0811.1	2678	2689	ACCCAGGAGGCG	SINE/Alu
TRPM2-AS:7	VDR	MA0693.2	2685	2692	TGGGTTCA	SINE/Alu
TRPM2-AS:7	RHOXF1	MA0719.1	2686	2693	TTGAACCC	SINE/Alu
TRPM2-AS:7	NR2C2(var.2)	MA1536.1	2686	2693	GGGTTCAA	SINE/Alu
TRPM2-AS:7	ZBTB12	MA1649.1	2686	2696	CGCTTGAACCC	SINE/Alu
TRPM2-AS:7	TCF12(var.2)	MA1648.1	2698	2708	TTCTCCTGCCT	SINE/Alu
TRPM2-AS:7	TFAP2C(var.2)	MA0814.2	2702	2715	GAGGCTGAGGCAGG	SINE/Alu
TRPM2-AS:7	FOSL1::JUND	MA1142.1	2703	2712	GCTGAGGCAG	SINE/Alu
TRPM2-AS:7	ZNF460	MA1596.1	2705	2720	GCCTCAGCCTCCCAAG	SINE/Alu
TRPM2-AS:7	RHOXF1	MA0719.1	2707	2714	CTCAGCCT	SINE/Alu
TRPM2-AS:7	ZNF263	MA0528.2	2709	2720	CTTGGGAGGCTG	SINE/Alu
TRPM2-AS:7	HLTF	MA0109.1	2714	2723	CTACTTGGGA	SINE/Alu
TRPM2-AS:7	Hand1::Tcf3	MA0092.1	2721	2730	TAGCTGGGAT	SINE/Alu
TRPM2-AS:7	Dmbx1	MA0883.1	2721	2737	TAGCTGGGATTACAAGC	SINE/Alu
TRPM2-AS:7	Hic1	MA0739.1	2722	2730	ATCCCAGCT	SINE/Alu
TRPM2-AS:7	Gfi1b	MA0483.1	2722	2732	TAATCCCAGCT	SINE/Alu
TRPM2-AS:7	Crx	MA0467.1	2723	2733	GCTGGGATTAC	SINE/Alu
TRPM2-AS:7	OTX2	MA0712.2	2724	2735	CTGGGATTACAA	SINE/Alu
TRPM2-AS:7	HOXA6	MA1497.1	2725	2734	TGGGATTACA	SINE/Alu
TRPM2-AS:7	GSC	MA0648.1	2725	2734	TGTAATCCCA	SINE/Alu
TRPM2-AS:7	GSC2	MA0891.1	2725	2734	TGTAATCCCA	SINE/Alu
TRPM2-AS:7	HOXB3	MA0903.1	2725	2734	TGGGATTACA	SINE/Alu
TRPM2-AS:7	EVX1	MA0887.1	2725	2734	TGGGATTACA	SINE/Alu
TRPM2-AS:7	GSX1	MA0892.1	2725	2734	TGGGATTACA	SINE/Alu
TRPM2-AS:7	EVX2	MA0888.1	2725	2734	TGGGATTACA	SINE/Alu
TRPM2-AS:7	HOXB2	MA0902.2	2726	2733	GGGATTAC	SINE/Alu
TRPM2-AS:7	HOXB8	MA1502.1	2726	2733	GGGATTAC	SINE/Alu
TRPM2-AS:7	RHOXF1	MA0719.1	2726	2733	GTAATCCC	SINE/Alu
TRPM2-AS:7	DRGX	MA1481.1	2726	2733	GGGATTAC	SINE/Alu
TRPM2-AS:7	BARX1	MA0875.1	2726	2733	GGGATTAC	SINE/Alu
TRPM2-AS:7	PITX1	MA0682.2	2726	2733	GTAATCCC	SINE/Alu
TRPM2-AS:7	OTX1	MA0711.1	2726	2733	GTAATCCC	SINE/Alu
TRPM2-AS:7	HOXA7	MA1498.1	2726	2733	GGGATTAC	SINE/Alu
TRPM2-AS:7	HOXD8	MA0910.2	2726	2733	GGGATTAC	SINE/Alu
TRPM2-AS:7	PDX1	MA0132.2	2726	2733	GGGATTAC	SINE/Alu
TRPM2-AS:7	NKX6-2	MA0675.1	2726	2733	GGGATTAC	SINE/Alu
TRPM2-AS:7	PITX2	MA1547.1	2726	2733	GTAATCCC	SINE/Alu
TRPM2-AS:7	SHOX	MA0630.1	2726	2733	GTAATCCC	SINE/Alu
TRPM2-AS:7	HOXB6	MA1500.1	2726	2733	GTAATCCC	SINE/Alu
TRPM2-AS:7	LHX1	MA1518.1	2726	2733	GGGATTAC	SINE/Alu
TRPM2-AS:7	BSX	MA0876.1	2726	2733	GGGATTAC	SINE/Alu
TRPM2-AS:7	GSX2	MA0893.2	2726	2733	GGGATTAC	SINE/Alu
TRPM2-AS:7	PITX3	MA0714.1	2726	2734	TGTAATCCC	SINE/Alu
TRPM2-AS:7	DPRX	MA1480.1	2726	2735	TTGTAATCCC	SINE/Alu
TRPM2-AS:7	Ddit3::Cebpa	MA0019.1	2726	2737	GCTTGTAATCCC	SINE/Alu
TRPM2-AS:7	SRY	MA0084.1	2728	2736	GATTACAAG	SINE/Alu
TRPM2-AS:7	SOX15	MA1152.1	2729	2738	CGCTTGTAAT	SINE/Alu
TRPM2-AS:7	HLTF	MA0109.1	2730	2739	GCGCTTGTAA	SINE/Alu
TRPM2-AS:7	SP9	MA1564.1	2737	2748	CGCACGCCACCA	SINE/Alu
TRPM2-AS:7	ARNT::HIF1A	MA0259.1	2738	2745	TGGCGTGC	SINE/Alu
TRPM2-AS:7	Ahr::Arnt	MA0006.1	2739	2744	GGCGTG	SINE/Alu
TRPM2-AS:7	NFIX	MA0671.1	2739	2747	CACGCCACC	SINE/Alu
TRPM2-AS:7	THAP1	MA0597.1	2740	2748	ACGCCACCA	SINE/Alu
TRPM2-AS:7	TBX3	MA1566.1	2740	2749	GTGGTGGCGT	SINE/Alu
TRPM2-AS:7	ZNF354C	MA0130.1	2741	2746	CGCCAC	SINE/Alu
TRPM2-AS:7	ZBTB7C	MA0695.1	2742	2753	GCCACCACACCC	SINE/Alu
TRPM2-AS:7	RUNX3	MA0684.2	2742	2753	GCCACCACACCC	SINE/Alu
TRPM2-AS:7	RUNX2	MA0511.2	2743	2751	CCACCACAC	SINE/Alu
TRPM2-AS:7	RUNX1	MA0002.2	2743	2753	GGGTGTGGTGG	SINE/Alu
TRPM2-AS:7	KLF9	MA1107.2	2743	2758	CCACCACACCCGGCTA	SINE/Alu
TRPM2-AS:7	ZNF354C	MA0130.1	2744	2749	CACCAC	SINE/Alu
TRPM2-AS:7	Klf1	MA0493.1	2744	2754	CACCACACCCG	SINE/Alu
TRPM2-AS:7	KLF3	MA1516.1	2744	2754	CACCACACCCG	SINE/Alu
TRPM2-AS:7	KLF2	MA1515.1	2744	2754	CACCACACCCG	SINE/Alu
TRPM2-AS:7	KLF6	MA1517.1	2744	2754	CACCACACCCG	SINE/Alu
TRPM2-AS:7	KLF4	MA0039.4	2744	2755	CACCACACCCGG	SINE/Alu
TRPM2-AS:7	Klf12	MA0742.1	2744	2758	CACCACACCCGGCTA	SINE/Alu
TRPM2-AS:7	TBX3	MA1566.1	2745	2754	CGGGTGTGGT	SINE/Alu
TRPM2-AS:7	TBX6	MA1567.1	2745	2754	CGGGTGTGGT	SINE/Alu
TRPM2-AS:7	KLF5	MA0599.1	2745	2754	ACCACACCCG	SINE/Alu
TRPM2-AS:7	KLF11	MA1512.1	2745	2755	ACCACACCCGG	SINE/Alu
TRPM2-AS:7	KLF10	MA1511.1	2745	2755	ACCACACCCGG	SINE/Alu
TRPM2-AS:7	SP8	MA0747.1	2745	2756	ACCACACCCGGC	SINE/Alu
TRPM2-AS:7	SP9	MA1564.1	2745	2756	ACCACACCCGGC	SINE/Alu
TRPM2-AS:7	TBX5	MA0807.1	2746	2753	GGGTGTGG	SINE/Alu
TRPM2-AS:7	RHOXF1	MA0719.1	2753	2760	ATTAGCCG	SINE/Alu
TRPM2-AS:7	HOXA6	MA1497.1	2755	2764	AAAAATTAGC	SINE/Alu
TRPM2-AS:7	LBX2	MA0699.1	2755	2764	AAAAATTAGC	SINE/Alu
TRPM2-AS:7	GSC	MA0648.1	2755	2764	GCTAATTTTT	SINE/Alu
TRPM2-AS:7	GSC2	MA0891.1	2755	2764	GCTAATTTTT	SINE/Alu
TRPM2-AS:7	ALX3	MA0634.1	2755	2764	AAAAATTAGC	SINE/Alu
TRPM2-AS:7	HESX1	MA0894.1	2755	2764	GCTAATTTTT	SINE/Alu
TRPM2-AS:7	HOXB3	MA0903.1	2755	2764	AAAAATTAGC	SINE/Alu
TRPM2-AS:7	GBX1	MA0889.1	2755	2764	AAAAATTAGC	SINE/Alu
TRPM2-AS:7	EVX1	MA0887.1	2755	2764	AAAAATTAGC	SINE/Alu
TRPM2-AS:7	ESX1	MA0644.1	2755	2764	AAAAATTAGC	SINE/Alu
TRPM2-AS:7	MIXL1	MA0662.1	2755	2764	AAAAATTAGC	SINE/Alu
TRPM2-AS:7	ARGFX	MA1463.1	2755	2764	GCTAATTTTT	SINE/Alu
TRPM2-AS:7	GSX1	MA0892.1	2755	2764	AAAAATTAGC	SINE/Alu
TRPM2-AS:7	Dlx1	MA0879.1	2755	2764	GCTAATTTTT	SINE/Alu
TRPM2-AS:7	Dlx1	MA0879.1	2755	2764	AAAAATTAGC	SINE/Alu
TRPM2-AS:7	NOTO	MA0710.1	2755	2764	GCTAATTTTT	SINE/Alu
TRPM2-AS:7	NOTO	MA0710.1	2755	2764	AAAAATTAGC	SINE/Alu
TRPM2-AS:7	RAX	MA0718.1	2755	2764	AAAAATTAGC	SINE/Alu
TRPM2-AS:7	EVX2	MA0888.1	2755	2764	AAAAATTAGC	SINE/Alu
TRPM2-AS:7	EMX2	MA0886.1	2755	2764	AAAAATTAGC	SINE/Alu
TRPM2-AS:7	GBX2	MA0890.1	2755	2764	AAAAATTAGC	SINE/Alu
TRPM2-AS:7	EN2	MA0642.1	2755	2764	AAAAATTAGC	SINE/Alu
TRPM2-AS:7	MNX1	MA0707.1	2755	2764	AAAAATTAGC	SINE/Alu
TRPM2-AS:7	MEOX2	MA0706.1	2755	2764	AAAAATTAGC	SINE/Alu
TRPM2-AS:7	LHX2	MA0700.2	2755	2765	CAAAAATTAGC	SINE/Alu
TRPM2-AS:7	HOXB2	MA0902.2	2756	2763	AAAATTAG	SINE/Alu
TRPM2-AS:7	RAX2	MA0717.1	2756	2763	AAAATTAG	SINE/Alu
TRPM2-AS:7	HOXB8	MA1502.1	2756	2763	AAAATTAG	SINE/Alu
TRPM2-AS:7	HOXA5	MA0158.2	2756	2763	AAAATTAG	SINE/Alu
TRPM2-AS:7	PRRX2	MA0075.3	2756	2763	AAAATTAG	SINE/Alu
TRPM2-AS:7	LHX5	MA1519.1	2756	2763	AAAATTAG	SINE/Alu
TRPM2-AS:7	VSX1	MA0725.1	2756	2763	CTAATTTT	SINE/Alu
TRPM2-AS:7	VSX1	MA0725.1	2756	2763	AAAATTAG	SINE/Alu
TRPM2-AS:7	LHX9	MA0701.2	2756	2763	AAAATTAG	SINE/Alu
TRPM2-AS:7	DRGX	MA1481.1	2756	2763	AAAATTAG	SINE/Alu
TRPM2-AS:7	VAX2	MA0723.1	2756	2763	AAAATTAG	SINE/Alu
TRPM2-AS:7	ISX	MA0654.1	2756	2763	AAAATTAG	SINE/Alu
TRPM2-AS:7	BARX1	MA0875.1	2756	2763	AAAATTAG	SINE/Alu
TRPM2-AS:7	Dlx2	MA0885.1	2756	2763	AAAATTAG	SINE/Alu
TRPM2-AS:7	Lhx8	MA0705.1	2756	2763	CTAATTTT	SINE/Alu
TRPM2-AS:7	Lhx8	MA0705.1	2756	2763	AAAATTAG	SINE/Alu
TRPM2-AS:7	Lhx4	MA0704.1	2756	2763	AAAATTAG	SINE/Alu
TRPM2-AS:7	Msx3	MA0709.1	2756	2763	AAAATTAG	SINE/Alu
TRPM2-AS:7	Shox2	MA0720.1	2756	2763	AAAATTAG	SINE/Alu
TRPM2-AS:7	HOXA7	MA1498.1	2756	2763	AAAATTAG	SINE/Alu
TRPM2-AS:7	PAX4	MA0068.2	2756	2763	CTAATTTT	SINE/Alu
TRPM2-AS:7	PAX4	MA0068.2	2756	2763	AAAATTAG	SINE/Alu
TRPM2-AS:7	PRRX1	MA0716.1	2756	2763	AAAATTAG	SINE/Alu
TRPM2-AS:7	Dlx3	MA0880.1	2756	2763	AAAATTAG	SINE/Alu
TRPM2-AS:7	TLX2	MA1577.1	2756	2763	AAAATTAG	SINE/Alu
TRPM2-AS:7	HOXB4	MA1499.1	2756	2763	AAAATTAG	SINE/Alu
TRPM2-AS:7	HOXD8	MA0910.2	2756	2763	AAAATTAG	SINE/Alu
TRPM2-AS:7	PDX1	MA0132.2	2756	2763	AAAATTAG	SINE/Alu
TRPM2-AS:7	MSX1	MA0666.1	2756	2763	AAAATTAG	SINE/Alu
TRPM2-AS:7	HOXD3	MA0912.2	2756	2763	CTAATTTT	SINE/Alu
TRPM2-AS:7	EN1	MA0027.2	2756	2763	AAAATTAG	SINE/Alu
TRPM2-AS:7	NKX6-2	MA0675.1	2756	2763	AAAATTAG	SINE/Alu
TRPM2-AS:7	HOXC4	MA1504.1	2756	2763	AAAATTAG	SINE/Alu
TRPM2-AS:7	VSX2	MA0726.1	2756	2763	CTAATTTT	SINE/Alu
TRPM2-AS:7	VSX2	MA0726.1	2756	2763	AAAATTAG	SINE/Alu
TRPM2-AS:7	HOXC8	MA1505.1	2756	2763	CTAATTTT	SINE/Alu
TRPM2-AS:7	HOXC8	MA1505.1	2756	2763	AAAATTAG	SINE/Alu
TRPM2-AS:7	HOXD4	MA1507.1	2756	2763	AAAATTAG	SINE/Alu
TRPM2-AS:7	MSX2	MA0708.1	2756	2763	AAAATTAG	SINE/Alu
TRPM2-AS:7	VAX1	MA0722.1	2756	2763	CTAATTTT	SINE/Alu
TRPM2-AS:7	VAX1	MA0722.1	2756	2763	AAAATTAG	SINE/Alu
TRPM2-AS:7	SHOX	MA0630.1	2756	2763	CTAATTTT	SINE/Alu
TRPM2-AS:7	EMX1	MA0612.2	2756	2763	AAAATTAG	SINE/Alu
TRPM2-AS:7	DLX5	MA1476.1	2756	2763	AAAATTAG	SINE/Alu
TRPM2-AS:7	HOXB6	MA1500.1	2756	2763	CTAATTTT	SINE/Alu
TRPM2-AS:7	UNCX	MA0721.1	2756	2763	AAAATTAG	SINE/Alu
TRPM2-AS:7	LHX1	MA1518.1	2756	2763	AAAATTAG	SINE/Alu
TRPM2-AS:7	DLX6	MA0882.1	2756	2763	AAAATTAG	SINE/Alu
TRPM2-AS:7	BSX	MA0876.1	2756	2763	AAAATTAG	SINE/Alu
TRPM2-AS:7	Dlx4	MA0881.1	2756	2763	AAAATTAG	SINE/Alu
TRPM2-AS:7	GSX2	MA0893.2	2756	2763	AAAATTAG	SINE/Alu
TRPM2-AS:7	VENTX	MA0724.1	2756	2764	AAAAATTAG	SINE/Alu
TRPM2-AS:7	BARX2	MA1471.1	2756	2767	TACAAAAATTAG	SINE/Alu
TRPM2-AS:7	Nobox	MA0125.1	2757	2764	TAATTTTT	SINE/Alu
TRPM2-AS:7	SOX4	MA0867.2	2759	2768	ATACAAAAAT	SINE/Alu
TRPM2-AS:7	Sox3	MA0514.1	2760	2769	TTTTTGTATT	SINE/Alu
TRPM2-AS:7	SOX15	MA1152.1	2760	2769	TTTTTGTATT	SINE/Alu
TRPM2-AS:7	SRY	MA0084.1	2762	2770	AAATACAAA	SINE/Alu
TRPM2-AS:7	MEF2A	MA0052.4	2762	2776	TACTAAAAATACAAA	SINE/Alu
TRPM2-AS:7	MEF2C	MA0497.1	2763	2777	CTACTAAAAATACAA	SINE/Alu
TRPM2-AS:7	FOXL1	MA0033.2	2768	2774	CTAAAAA	SINE/Alu
TRPM2-AS:7	HLTF	MA0109.1	2776	2785	CCTCATCTCT	SINE/Alu
TRPM2-AS:7	GATA1	MA0035.4	2776	2786	ACCTCATCTCT	SINE/Alu
TRPM2-AS:7	LHX1	MA1518.1	2777	2784	GAGATGAG	SINE/Alu
TRPM2-AS:7	RUNX1	MA0002.2	2778	2788	AGATGAGGTTT	SINE/Alu
TRPM2-AS:7	RUNX3	MA0684.2	2778	2789	GAAACCTCATCT	SINE/Alu
TRPM2-AS:7	SIX2	MA1119.1	2778	2793	TGGTGAAACCTCATCT	SINE/Alu
TRPM2-AS:7	SIX1	MA1118.1	2779	2789	GAAACCTCATC	SINE/Alu
TRPM2-AS:7	RUNX2	MA0511.2	2780	2788	AAACCTCAT	SINE/Alu
TRPM2-AS:7	TBX3	MA1566.1	2785	2794	ATGGTGAAAC	SINE/Alu
TRPM2-AS:7	TBX6	MA1567.1	2785	2794	ATGGTGAAAC	SINE/Alu
TRPM2-AS:7	YY1	MA0095.2	2787	2798	TAACATGGTGAA	SINE/Alu
TRPM2-AS:7	SOX18	MA1563.1	2789	2796	CACCATGT	SINE/Alu
TRPM2-AS:7	HLTF	MA0109.1	2789	2798	CACCATGTTA	SINE/Alu
TRPM2-AS:7	HLTF	MA0109.1	2789	2798	TAACATGGTG	SINE/Alu
TRPM2-AS:7	RHOXF1	MA0719.1	2795	2802	GTTAGCCA	SINE/Alu
TRPM2-AS:7	NFIX	MA0671.1	2796	2804	TTAGCCAGG	SINE/Alu
TRPM2-AS:7	THAP1	MA0597.1	2797	2805	TAGCCAGGA	SINE/Alu
TRPM2-AS:7	RHOXF1	MA0719.1	2802	2809	ACTATCCT	SINE/Alu
TRPM2-AS:7	Smad4	MA1153.1	2807	2814	AGTCTTGA	SINE/Alu
TRPM2-AS:7	Arid3a	MA0151.1	2810	2815	ATCAAG	SINE/Alu
TRPM2-AS:7	RHOXF1	MA0719.1	2811	2818	TTGATCTC	SINE/Alu
TRPM2-AS:7	NR4A2	MA0160.1	2811	2818	GAGATCAA	SINE/Alu
TRPM2-AS:7	LHX1	MA1518.1	2811	2818	GAGATCAA	SINE/Alu
TRPM2-AS:7	NR2F2	MA1111.1	2818	2828	ACAAGGTTAGG	SINE/Alu
TRPM2-AS:7	ESRRA	MA0592.3	2818	2830	TCACAAGGTTAGG	SINE/Alu
TRPM2-AS:7	NR2C2(var.2)	MA1536.1	2819	2826	AAGGTTAG	SINE/Alu
TRPM2-AS:7	Esrrg	MA0643.1	2819	2828	ACAAGGTTAG	SINE/Alu
TRPM2-AS:7	NR5A1	MA1540.1	2819	2829	CACAAGGTTAG	SINE/Alu
TRPM2-AS:7	SOX4	MA0867.2	2821	2830	TCACAAGGTT	SINE/Alu
TRPM2-AS:7	HLTF	MA0109.1	2821	2830	AACCTTGTGA	SINE/Alu
TRPM2-AS:7	SOX15	MA1152.1	2822	2831	ACCTTGTGAT	SINE/Alu
TRPM2-AS:7	TFE3	MA0831.2	2824	2831	CTTGTGAT	SINE/Alu
TRPM2-AS:7	SRY	MA0084.1	2824	2832	GATCACAAG	SINE/Alu
TRPM2-AS:7	RHOXF1	MA0719.1	2827	2834	GTGATCCA	SINE/Alu
TRPM2-AS:7	LHX1	MA1518.1	2827	2834	TGGATCAC	SINE/Alu
TRPM2-AS:7	GLI2	MA0734.2	2829	2843	GATCCACCCACCTTG	SINE/Alu
TRPM2-AS:7	GLI3	MA1491.1	2829	2843	GATCCACCCACCTTG	SINE/Alu
TRPM2-AS:7	ZNF354C	MA0130.1	2830	2835	ATCCAC	SINE/Alu
TRPM2-AS:7	ZBTB7C	MA0695.1	2832	2843	CCACCCACCTTG	SINE/Alu
TRPM2-AS:7	TBX3	MA1566.1	2833	2842	AAGGTGGGTG	SINE/Alu
TRPM2-AS:7	ZNF354C	MA0130.1	2834	2839	ACCCAC	SINE/Alu
TRPM2-AS:7	TBX5	MA0807.1	2834	2841	AGGTGGGT	SINE/Alu
TRPM2-AS:7	NR5A1	MA1540.1	2835	2845	GCCAAGGTGGG	SINE/Alu
TRPM2-AS:7	Zfx	MA0146.2	2835	2848	CCCACCTTGGCCTC	SINE/Alu
TRPM2-AS:7	HLTF	MA0109.1	2837	2846	CACCTTGGCC	SINE/Alu
TRPM2-AS:7	NFIC	MA0161.2	2838	2848	ACCTTGGCCTC	SINE/Alu
TRPM2-AS:7	ZNF460	MA1596.1	2838	2853	ACCTTGGCCTCCCAAA	SINE/Alu
TRPM2-AS:7	NFIX	MA0671.1	2840	2848	GAGGCCAAG	SINE/Alu
TRPM2-AS:7	Plagl1	MA1615.1	2840	2852	TTGGGAGGCCAAG	SINE/Alu
TRPM2-AS:7	NR4A2	MA0160.1	2841	2848	GAGGCCAA	SINE/Alu
TRPM2-AS:7	THAP1	MA0597.1	2845	2853	CCTCCCAAA	SINE/Alu
TRPM2-AS:7	HLTF	MA0109.1	2848	2857	GCACTTTGGG	SINE/Alu
TRPM2-AS:7	HNF4A	MA0114.4	2848	2860	CCCAAAGTGCTGA	SINE/Alu
TRPM2-AS:7	HNF4G	MA0484.2	2848	2860	CCCAAAGTGCTGA	SINE/Alu
TRPM2-AS:7	MAFF	MA0495.3	2848	2863	ATCTCAGCACTTTGGG	SINE/Alu
TRPM2-AS:7	NKX2-8	MA0673.1	2849	2857	GCACTTTGG	SINE/Alu
TRPM2-AS:7	NKX2-3	MA0672.1	2849	2858	AGCACTTTGG	SINE/Alu
TRPM2-AS:7	MAFG	MA0659.2	2849	2863	ATCTCAGCACTTTGG	SINE/Alu
TRPM2-AS:7	ISL2	MA0914.1	2850	2857	GCACTTTG	SINE/Alu
TRPM2-AS:7	Nkx3-1	MA0124.2	2850	2858	AGCACTTTG	SINE/Alu
TRPM2-AS:7	NRL	MA0842.2	2850	2862	CAAAGTGCTGAGA	SINE/Alu
TRPM2-AS:7	Mafb	MA0117.2	2851	2862	AAAGTGCTGAGA	SINE/Alu
TRPM2-AS:7	Gfi1b	MA0483.1	2855	2865	TAATCTCAGCA	SINE/Alu
TRPM2-AS:7	OTX2	MA0712.2	2857	2868	CTGAGATTACAG	SINE/Alu
TRPM2-AS:7	HOXA6	MA1497.1	2858	2867	TGAGATTACA	SINE/Alu
TRPM2-AS:7	GSC	MA0648.1	2858	2867	TGTAATCTCA	SINE/Alu
TRPM2-AS:7	GSC2	MA0891.1	2858	2867	TGTAATCTCA	SINE/Alu
TRPM2-AS:7	HOXB3	MA0903.1	2858	2867	TGAGATTACA	SINE/Alu
TRPM2-AS:7	EVX1	MA0887.1	2858	2867	TGAGATTACA	SINE/Alu
TRPM2-AS:7	GSX1	MA0892.1	2858	2867	TGAGATTACA	SINE/Alu
TRPM2-AS:7	EVX2	MA0888.1	2858	2867	TGAGATTACA	SINE/Alu
TRPM2-AS:7	GATA1	MA0035.4	2858	2868	CTGTAATCTCA	SINE/Alu
TRPM2-AS:7	HOXB2	MA0902.2	2859	2866	GAGATTAC	SINE/Alu
TRPM2-AS:7	HOXB8	MA1502.1	2859	2866	GAGATTAC	SINE/Alu
TRPM2-AS:7	RHOXF1	MA0719.1	2859	2866	GTAATCTC	SINE/Alu
TRPM2-AS:7	DRGX	MA1481.1	2859	2866	GAGATTAC	SINE/Alu
TRPM2-AS:7	BARX1	MA0875.1	2859	2866	GAGATTAC	SINE/Alu
TRPM2-AS:7	PITX1	MA0682.2	2859	2866	GTAATCTC	SINE/Alu
TRPM2-AS:7	OTX1	MA0711.1	2859	2866	GTAATCTC	SINE/Alu
TRPM2-AS:7	HOXA7	MA1498.1	2859	2866	GAGATTAC	SINE/Alu
TRPM2-AS:7	Dlx3	MA0880.1	2859	2866	GAGATTAC	SINE/Alu
TRPM2-AS:7	HOXD8	MA0910.2	2859	2866	GAGATTAC	SINE/Alu
TRPM2-AS:7	PDX1	MA0132.2	2859	2866	GAGATTAC	SINE/Alu
TRPM2-AS:7	NKX6-2	MA0675.1	2859	2866	GAGATTAC	SINE/Alu
TRPM2-AS:7	PITX2	MA1547.1	2859	2866	GTAATCTC	SINE/Alu
TRPM2-AS:7	SHOX	MA0630.1	2859	2866	GTAATCTC	SINE/Alu
TRPM2-AS:7	HOXB6	MA1500.1	2859	2866	GTAATCTC	SINE/Alu
TRPM2-AS:7	UNCX	MA0721.1	2859	2866	GAGATTAC	SINE/Alu
TRPM2-AS:7	LHX1	MA1518.1	2859	2866	GAGATTAC	SINE/Alu
TRPM2-AS:7	BSX	MA0876.1	2859	2866	GAGATTAC	SINE/Alu
TRPM2-AS:7	GSX2	MA0893.2	2859	2866	GAGATTAC	SINE/Alu
TRPM2-AS:7	PITX3	MA0714.1	2859	2867	TGTAATCTC	SINE/Alu
TRPM2-AS:7	Ddit3::Cebpa	MA0019.1	2859	2870	GCCTGTAATCTC	SINE/Alu
TRPM2-AS:7	TBX3	MA1566.1	2866	2875	CAGGCGTGAG	SINE/Alu
TRPM2-AS:7	ARNT::HIF1A	MA0259.1	2867	2874	AGGCGTGA	SINE/Alu
TRPM2-AS:7	ZBTB6	MA1581.1	2867	2879	AGGCGTGAGCCAC	SINE/Alu
TRPM2-AS:7	Ahr::Arnt	MA0006.1	2868	2873	GGCGTG	SINE/Alu
TRPM2-AS:7	HOXA9	MA0594.2	2868	2877	GGCGTGAGCC	SINE/Alu
TRPM2-AS:7	Pax2	MA0067.1	2869	2876	GCTCACGC	SINE/Alu
TRPM2-AS:7	RHOXF1	MA0719.1	2871	2878	GTGAGCCA	SINE/Alu
TRPM2-AS:7	NFIX	MA0671.1	2872	2880	TGAGCCACC	SINE/Alu
TRPM2-AS:7	ZNF354C	MA0130.1	2874	2879	AGCCAC	SINE/Alu
TRPM2-AS:7	KLF3	MA1516.1	2877	2887	CACCGCGCCCG	SINE/Alu
TRPM2-AS:7	KLF2	MA1515.1	2877	2887	CACCGCGCCCG	SINE/Alu
TRPM2-AS:7	KLF6	MA1517.1	2877	2887	CACCGCGCCCG	SINE/Alu
TRPM2-AS:7	SP3	MA0746.2	2877	2889	CACCGCGCCCGGC	SINE/Alu
TRPM2-AS:7	KLF5	MA0599.1	2878	2887	ACCGCGCCCG	SINE/Alu
TRPM2-AS:7	KLF15	MA1513.1	2878	2888	ACCGCGCCCGG	SINE/Alu
TRPM2-AS:7	SP9	MA1564.1	2878	2889	ACCGCGCCCGGC	SINE/Alu
TRPM2-AS:7	Zfx	MA0146.2	2879	2892	CCGCGCCCGGCCTG	SINE/Alu
TRPM2-AS:7	THAP1	MA0597.1	2881	2889	GCGCCCGGC	SINE/Alu
TRPM2-AS:7	Zfx	MA0146.2	2945	2958	GTTGCTGGGGCCTG	SINE/MIR
TRPM2-AS:7	Plagl1	MA1615.1	2947	2959	TGCTGGGGCCTGC	SINE/MIR
TRPM2-AS:7	THAP1	MA0597.1	2949	2957	AGGCCCCAG	SINE/MIR
TRPM2-AS:7	PLAGL2	MA1548.1	2949	2958	CAGGCCCCAG	SINE/MIR
TRPM2-AS:7	TEAD4	MA0809.2	2956	2967	CTGCATTCCAGG	SINE/MIR
TRPM2-AS:7	TEAD1	MA0090.3	2956	2968	CTGCATTCCAGGC	SINE/MIR
TRPM2-AS:7	TEAD2	MA1121.1	2956	2968	CTGCATTCCAGGC	SINE/MIR
TRPM2-AS:7	TEAD3	MA0808.1	2958	2965	GCATTCCA	SINE/MIR
TRPM2-AS:7	NFATC3	MA0625.1	2958	2967	GCATTCCAGG	SINE/MIR
TRPM2-AS:7	NFATC1	MA0624.1	2958	2967	GCATTCCAGG	SINE/MIR
TRPM2-AS:7	NFATC4	MA1525.1	2958	2967	CCTGGAATGC	SINE/MIR
TRPM2-AS:7	Hand1::Tcf3	MA0092.1	2960	2969	GGCCTGGAAT	SINE/MIR
TRPM2-AS:7	DMRTA2	MA1478.1	2963	2974	CCAGGCCACACC	SINE/MIR
TRPM2-AS:7	NR4A2	MA0160.1	2964	2971	CAGGCCAC	SINE/MIR
TRPM2-AS:7	NFIX	MA0671.1	2964	2972	CAGGCCACA	SINE/MIR
TRPM2-AS:7	Zfx	MA0146.2	2964	2977	AGCGGTGTGGCCTG	SINE/MIR
TRPM2-AS:7	RUNX1	MA0002.2	2965	2975	CGGTGTGGCCT	SINE/MIR
TRPM2-AS:7	ZNF354C	MA0130.1	2966	2971	GGCCAC	SINE/MIR
TRPM2-AS:7	TBX3	MA1566.1	2967	2976	GCGGTGTGGC	SINE/MIR
TRPM2-AS:7	TBX6	MA1567.1	2967	2976	GCGGTGTGGC	SINE/MIR
TRPM2-AS:7	TBX5	MA0807.1	2968	2975	CGGTGTGG	SINE/MIR
TRPM2-AS:7	TFAP2E	MA1569.1	2971	2981	GGCCAGCGGTG	SINE/MIR
TRPM2-AS:7	NFIX	MA0671.1	2975	2983	CTGGCCAGC	SINE/MIR
TRPM2-AS:7	NFIX	MA0671.1	2976	2984	CTGGCCAGT	SINE/MIR
TRPM2-AS:7	TFAP2E	MA1569.1	2978	2988	GGCCAGTGGTG	SINE/MIR
TRPM2-AS:7	ZBTB7C	MA0695.1	2979	2990	TCCACCACTGGC	SINE/MIR
TRPM2-AS:7	ZNF354C	MA0130.1	2983	2988	CACCAC	SINE/MIR
TRPM2-AS:7	TBX3	MA1566.1	2983	2992	GTGGTGGAAG	SINE/MIR
TRPM2-AS:7	TBX6	MA1567.1	2983	2992	GTGGTGGAAG	SINE/MIR
TRPM2-AS:7	ELF5	MA0136.2	2984	2994	TGGTGGAAGCT	SINE/MIR
TRPM2-AS:7	NFATC3	MA0625.1	2985	2994	AGCTTCCACC	SINE/MIR
TRPM2-AS:7	NFATC1	MA0624.1	2985	2994	AGCTTCCACC	SINE/MIR
TRPM2-AS:7	ETV6	MA0645.1	2985	2994	GGTGGAAGCT	SINE/MIR
TRPM2-AS:7	NFATC4	MA1525.1	2985	2994	GGTGGAAGCT	SINE/MIR
TRPM2-AS:7	ETV5	MA0765.2	2985	2995	CAGCTTCCACC	SINE/MIR
TRPM2-AS:7	ZNF354C	MA0130.1	2986	2991	TTCCAC	SINE/MIR
TRPM2-AS:7	NFATC2	MA0152.1	2987	2993	GCTTCCA	SINE/MIR
TRPM2-AS:7	RHOXF1	MA0719.1	2993	3000	CTGAGCCA	SINE/MIR
TRPM2-AS:7	NFIX	MA0671.1	2994	3002	TGAGCCACC	SINE/MIR
TRPM2-AS:7	TBX3	MA1566.1	2995	3004	GAGGTGGCTC	SINE/MIR
TRPM2-AS:7	CTCFL	MA1102.2	2995	3006	GAGAGGTGGCTC	SINE/MIR
TRPM2-AS:7	ZNF354C	MA0130.1	2996	3001	AGCCAC	SINE/MIR
TRPM2-AS:7	HLTF	MA0109.1	2998	3007	CCACCTCTCT	SINE/MIR
TRPM2-AS:7	EOMES	MA0800.1	3001	3013	AAAGTGAGAGAGG	SINE/MIR
TRPM2-AS:7	TBX4	MA0806.1	3005	3012	AAGTGAGA	SINE/MIR
TRPM2-AS:7	Nkx3-1	MA0124.2	3006	3014	CTCACTTTC	SINE/MIR
TRPM2-AS:7	NKX2-3	MA0672.1	3006	3015	CTCACTTTCC	SINE/MIR
TRPM2-AS:7	ISL2	MA0914.1	3007	3014	TCACTTTC	SINE/MIR
TRPM2-AS:7	NKX2-8	MA0673.1	3007	3015	TCACTTTCC	SINE/MIR
TRPM2-AS:7	HLTF	MA0109.1	3007	3016	TCACTTTCCT	SINE/MIR
TRPM2-AS:7	NFATC3	MA0625.1	3009	3018	ACTTTCCTGG	SINE/MIR
TRPM2-AS:7	NFATC1	MA0624.1	3009	3018	ACTTTCCTGG	SINE/MIR
TRPM2-AS:7	NFATC4	MA1525.1	3009	3018	CCAGGAAAGT	SINE/MIR
TRPM2-AS:7	ELF5	MA0136.2	3009	3019	CCCAGGAAAGT	SINE/MIR
TRPM2-AS:7	NFATC2	MA0152.1	3010	3016	CTTTCCT	SINE/MIR
TRPM2-AS:7	IKZF1	MA1508.1	3010	3021	GGCCCAGGAAAG	SINE/MIR
TRPM2-AS:7	Zfx	MA0146.2	3010	3023	CTTTCCTGGGCCTC	SINE/MIR
TRPM2-AS:7	THAP1	MA0597.1	3014	3022	AGGCCCAGG	SINE/MIR
TRPM2-AS:7	SPI1	MA0080.5	3019	3038	ACCCATGAGGAAGTGGAGGC	SINE/MIR
TRPM2-AS:7	ZNF354C	MA0130.1	3021	3026	CTCCAC	SINE/MIR
TRPM2-AS:7	ELF3	MA0640.2	3021	3034	CTCCACTTCCTCAT	SINE/MIR
TRPM2-AS:7	SPIB	MA0081.2	3021	3036	CTCCACTTCCTCATGG	SINE/MIR
TRPM2-AS:7	Nkx3-1	MA0124.2	3022	3030	TCCACTTCC	SINE/MIR
TRPM2-AS:7	NKX2-3	MA0672.1	3022	3031	TCCACTTCCT	SINE/MIR
TRPM2-AS:7	GABPA	MA0062.3	3022	3035	TCCACTTCCTCATG	SINE/MIR
TRPM2-AS:7	ETV1	MA0761.2	3022	3035	CATGAGGAAGTGGA	SINE/MIR
TRPM2-AS:7	ELF1	MA0473.3	3022	3035	CATGAGGAAGTGGA	SINE/MIR
TRPM2-AS:7	EHF	MA0598.3	3022	3036	TCCACTTCCTCATGG	SINE/MIR
TRPM2-AS:7	NKX2-8	MA0673.1	3023	3031	CCACTTCCT	SINE/MIR
TRPM2-AS:7	HLTF	MA0109.1	3023	3032	CCACTTCCTC	SINE/MIR
TRPM2-AS:7	ETV5	MA0765.2	3023	3033	CCACTTCCTCA	SINE/MIR
TRPM2-AS:7	ETV4	MA0764.2	3024	3033	TGAGGAAGTG	SINE/MIR
TRPM2-AS:7	NFATC3	MA0625.1	3024	3033	CACTTCCTCA	SINE/MIR
TRPM2-AS:7	NFATC1	MA0624.1	3024	3033	CACTTCCTCA	SINE/MIR
TRPM2-AS:7	ETV6	MA0645.1	3024	3033	TGAGGAAGTG	SINE/MIR
TRPM2-AS:7	ELF5	MA0136.2	3024	3034	ATGAGGAAGTG	SINE/MIR
TRPM2-AS:7	SPIC	MA0687.1	3024	3037	CCCATGAGGAAGTG	SINE/MIR
TRPM2-AS:7	FOSL1::JUND	MA1142.1	3026	3035	CATGAGGAAG	SINE/MIR
TRPM2-AS:7	Pax2	MA0067.1	3029	3036	CCTCATGG	SINE/MIR
TRPM2-AS:7	HOXB2	MA0902.2	3030	3037	CCCATGAG	SINE/MIR
TRPM2-AS:7	HOXA7	MA1498.1	3030	3037	CCCATGAG	SINE/MIR
TRPM2-AS:7	LHX1	MA1518.1	3030	3037	CCCATGAG	SINE/MIR
TRPM2-AS:7	MZF1(var.2)	MA0057.1	3031	3040	TCATGGGTAA	SINE/MIR
TRPM2-AS:7	THAP1	MA0597.1	3032	3040	TTACCCATG	SINE/MIR
TRPM2-AS:7	HIC2	MA0738.1	3032	3040	TTACCCATG	SINE/MIR
TRPM2-AS:7	NR2C2(var.2)	MA1536.1	3034	3041	TGGGTAAA	SINE/MIR
TRPM2-AS:7	BARHL2	MA0635.1	3036	3045	GGTAAAAGTG	SINE/MIR
TRPM2-AS:7	BARHL1	MA0877.2	3037	3044	GTAAAAGT	SINE/MIR
TRPM2-AS:7	HLTF	MA0109.1	3037	3046	CCACTTTTAC	SINE/MIR
TRPM2-AS:7	NKX2-8	MA0673.1	3038	3046	CCACTTTTA	SINE/MIR
TRPM2-AS:7	NKX2-3	MA0672.1	3038	3047	TCCACTTTTA	SINE/MIR
TRPM2-AS:7	SPIC	MA0687.1	3038	3051	TAAAAGTGGAAGGA	SINE/MIR
TRPM2-AS:7	ISL2	MA0914.1	3039	3046	CCACTTTT	SINE/MIR
TRPM2-AS:7	Nkx3-1	MA0124.2	3039	3047	TCCACTTTT	SINE/MIR
TRPM2-AS:7	ELF5	MA0136.2	3041	3051	AAGTGGAAGGA	SINE/MIR
TRPM2-AS:7	NFATC3	MA0625.1	3042	3051	TCCTTCCACT	SINE/MIR
TRPM2-AS:7	NFATC1	MA0624.1	3042	3051	TCCTTCCACT	SINE/MIR
TRPM2-AS:7	ETV6	MA0645.1	3042	3051	AGTGGAAGGA	SINE/MIR
TRPM2-AS:7	NFATC4	MA1525.1	3042	3051	AGTGGAAGGA	SINE/MIR
TRPM2-AS:7	ETV5	MA0765.2	3042	3052	TTCCTTCCACT	SINE/MIR
TRPM2-AS:7	ZNF354C	MA0130.1	3043	3048	TTCCAC	SINE/MIR
TRPM2-AS:7	HLTF	MA0109.1	3043	3052	TTCCTTCCAC	SINE/MIR
TRPM2-AS:7	ELF5	MA0136.2	3045	3055	GGAAGGAAAAA	SINE/MIR
TRPM2-AS:7	NFATC3	MA0625.1	3046	3055	TTTTTCCTTC	SINE/MIR
TRPM2-AS:7	NFAT5	MA0606.1	3046	3055	TTTTTCCTTC	SINE/MIR
TRPM2-AS:7	NFATC1	MA0624.1	3046	3055	TTTTTCCTTC	SINE/MIR
TRPM2-AS:7	NFATC4	MA1525.1	3046	3055	GAAGGAAAAA	SINE/MIR
TRPM2-AS:7	MEF2C	MA0497.1	3046	3060	GAAGGAAAAATACCT	SINE/MIR
TRPM2-AS:7	NFATC2	MA0152.1	3048	3054	TTTTCCT	SINE/MIR
TRPM2-AS:7	HLTF	MA0109.1	3059	3068	CTCCCTCTGC	SINE/MIR
TRPM2-AS:7	HLTF	MA0109.1	3067	3076	ACCCTTTTGC	SINE/MIR
TRPM2-AS:7	HLTF	MA0109.1	3068	3077	AACCCTTTTG	SINE/MIR
TRPM2-AS:7	VDR	MA0693.2	3072	3079	AGGGTTGA	SINE/MIR
TRPM2-AS:7	Nkx2-5(var.2)	MA0503.1	3075	3085	TCTCGCTCAAC	SINE/MIR
TRPM2-AS:7	HLTF	MA0109.1	3081	3090	CATCATCTCG	SINE/MIR
TRPM2-AS:7	LHX1	MA1518.1	3082	3089	GAGATGAT	SINE/MIR
TRPM2-AS:7	FOSL1::JUND	MA1142.1	3084	3093	GATGATGCAG	SINE/MIR
TRPM2-AS:7	LHX1	MA1518.1	3085	3092	TGCATCAT	SINE/MIR
TRPM2-AS:7	GCM1	MA0646.1	3087	3097	GATGCAGGTGA	SINE/MIR
TRPM2-AS:7	MYOD1	MA0499.2	3087	3099	CTTCACCTGCATC	SINE/MIR
TRPM2-AS:7	SNAI2	MA0745.2	3087	3099	CTTCACCTGCATC	SINE/MIR
TRPM2-AS:7	TCF4	MA0830.2	3087	3099	CTTCACCTGCATC	SINE/MIR
TRPM2-AS:7	ASCL1(var.2)	MA1631.1	3087	3099	CTTCACCTGCATC	SINE/MIR
TRPM2-AS:7	Rbpjl	MA1621.1	3087	3100	CCTTCACCTGCATC	SINE/MIR
TRPM2-AS:7	HIC2	MA0738.1	3498	3506	GTGCCTTCT	LINE/L2
TRPM2-AS:7	Hic1	MA0739.1	3498	3506	GTGCCTTCT	LINE/L2
TRPM2-AS:7	HLTF	MA0109.1	3499	3508	TGCCTTCTAG	LINE/L2
TRPM2-AS:7	TFAP2A(var.3)	MA0872.1	3499	3511	TGCCTTCTAGGCA	LINE/L2
TRPM2-AS:7	TFAP2A(var.3)	MA0872.1	3499	3511	TGCCTAGAAGGCA	LINE/L2
TRPM2-AS:7	TFAP2C(var.3)	MA0815.1	3499	3511	TGCCTAGAAGGCA	LINE/L2
TRPM2-AS:7	TFAP2B(var.3)	MA0813.1	3499	3511	TGCCTTCTAGGCA	LINE/L2
TRPM2-AS:7	Stat5b	MA1625.1	3500	3514	CAGTGCCTAGAAGGC	LINE/L2
TRPM2-AS:7	THAP1	MA0597.1	3504	3512	GTGCCTAGA	LINE/L2
TRPM2-AS:7	HIC2	MA0738.1	3504	3512	GTGCCTAGA	LINE/L2
TRPM2-AS:7	Zfx	MA0146.2	3507	3520	AGGCACTGGGCCTG	LINE/L2
TRPM2-AS:7	THAP1	MA0597.1	3511	3519	AGGCCCAGT	LINE/L2
TRPM2-AS:7	RHOXF1	MA0719.1	3524	3531	TACATCCC	LINE/L2
TRPM2-AS:7	TEAD3	MA0808.1	3525	3532	ACATCCCA	LINE/L2
TRPM2-AS:7	Hand1::Tcf3	MA0092.1	3527	3536	ATCCTGGGAT	LINE/L2
TRPM2-AS:7	DMRT3	MA0610.1	3531	3541	ATAGTATCCTG	LINE/L2
TRPM2-AS:7	RHOXF1	MA0719.1	3532	3539	AGTATCCT	LINE/L2
TRPM2-AS:7	SOX18	MA1563.1	3536	3543	TACTATGG	LINE/L2
TRPM2-AS:7	HLTF	MA0109.1	3536	3545	CCCCATAGTA	LINE/L2
TRPM2-AS:7	MZF1(var.2)	MA0057.1	3538	3547	CTATGGGGAA	LINE/L2
TRPM2-AS:7	MZF1	MA0056.2	3538	3550	ATGTTCCCCATAG	LINE/L2
TRPM2-AS:7	THAP1	MA0597.1	3539	3547	TTCCCCATA	LINE/L2
TRPM2-AS:7	THAP1	MA0597.1	3540	3548	GTTCCCCAT	LINE/L2
TRPM2-AS:7	RELB	MA1117.1	3540	3550	ATGTTCCCCAT	LINE/L2
TRPM2-AS:7	ELF5	MA0136.2	3540	3550	ATGGGGAACAT	LINE/L2
TRPM2-AS:7	DMRTA2	MA1478.1	3540	3551	ATGGGGAACATG	LINE/L2
TRPM2-AS:7	NFATC3	MA0625.1	3541	3550	ATGTTCCCCA	LINE/L2
TRPM2-AS:7	NFATC1	MA0624.1	3541	3550	ATGTTCCCCA	LINE/L2
TRPM2-AS:7	NFATC4	MA1525.1	3541	3550	TGGGGAACAT	LINE/L2
TRPM2-AS:7	NFATC2	MA0152.1	3543	3549	TGTTCCC	LINE/L2
TRPM2-AS:7	TAL1::TCF3	MA0091.1	3544	3555	GGAACATGTGGG	LINE/L2
TRPM2-AS:7	HLTF	MA0109.1	3545	3554	GAACATGTGG	LINE/L2
TRPM2-AS:7	HLTF	MA0109.1	3545	3554	CCACATGTTC	LINE/L2
TRPM2-AS:7	MSGN1	MA1524.1	3545	3556	GAACATGTGGGA	LINE/L2
TRPM2-AS:7	MSGN1	MA1524.1	3545	3556	TCCCACATGTTC	LINE/L2
TRPM2-AS:7	TWIST1	MA1123.2	3545	3557	GTCCCACATGTTC	LINE/L2
TRPM2-AS:7	ATOH7	MA1468.1	3546	3555	AACATGTGGG	LINE/L2
TRPM2-AS:7	ATOH7	MA1468.1	3546	3555	CCCACATGTT	LINE/L2
TRPM2-AS:7	ASCL1	MA1100.2	3546	3555	AACATGTGGG	LINE/L2
TRPM2-AS:7	ASCL1	MA1100.2	3546	3555	CCCACATGTT	LINE/L2
TRPM2-AS:7	MXI1	MA1108.2	3546	3555	CCCACATGTT	LINE/L2
TRPM2-AS:7	Twist2	MA0633.1	3546	3555	AACATGTGGG	LINE/L2
TRPM2-AS:7	Twist2	MA0633.1	3546	3555	CCCACATGTT	LINE/L2
TRPM2-AS:7	SNAI1	MA1558.1	3546	3555	AACATGTGGG	LINE/L2
TRPM2-AS:7	Atoh1	MA0461.2	3546	3555	CCCACATGTT	LINE/L2
TRPM2-AS:7	TFAP4(var.2)	MA1570.1	3546	3555	AACATGTGGG	LINE/L2
TRPM2-AS:7	TFAP4(var.2)	MA1570.1	3546	3555	CCCACATGTT	LINE/L2
TRPM2-AS:7	TFEB	MA0692.1	3546	3555	CCCACATGTT	LINE/L2
TRPM2-AS:7	Npas2	MA0626.1	3546	3555	CCCACATGTT	LINE/L2
TRPM2-AS:7	Bhlha15	MA0607.1	3547	3554	ACATGTGG	LINE/L2
TRPM2-AS:7	Bhlha15	MA0607.1	3547	3554	CCACATGT	LINE/L2
TRPM2-AS:7	RUNX1	MA0002.2	3547	3557	ACATGTGGGAC	LINE/L2
TRPM2-AS:7	GCM2	MA0767.1	3548	3557	CATGTGGGAC	LINE/L2
TRPM2-AS:7	ZNF75D	MA1601.1	3549	3558	ATGTGGGACT	LINE/L2
TRPM2-AS:7	ZNF354C	MA0130.1	3551	3556	TCCCAC	LINE/L2
TRPM2-AS:7	HNF4G	MA0484.2	3551	3563	GACAGAGTCCCAC	LINE/L2
TRPM2-AS:7	MEIS3	MA0775.1	3558	3565	GGGACAGA	LINE/L2
TRPM2-AS:7	DMRTA2	MA1478.1	3558	3569	AGTAGGGACAGA	LINE/L2
TRPM2-AS:7	MEIS1	MA0498.2	3559	3565	GGGACAG	LINE/L2
TRPM2-AS:7	ZKSCAN1	MA1585.1	3562	3571	AGAGTAGGGA	LINE/L2
TRPM2-AS:7	Nkx2-5(var.2)	MA0503.1	3565	3575	CTACTCTCACA	LINE/L2
TRPM2-AS:7	NEUROG2(var.2)	MA1642.1	3568	3580	CTCTCACATGGAG	LINE/L2
TRPM2-AS:7	USF2	MA0526.3	3568	3581	GCTCCATGTGAGAG	LINE/L2
TRPM2-AS:7	MSGN1	MA1524.1	3569	3580	TCTCACATGGAG	LINE/L2
TRPM2-AS:7	MSGN1	MA1524.1	3569	3580	CTCCATGTGAGA	LINE/L2
TRPM2-AS:7	TFE3	MA0831.2	3570	3577	CATGTGAG	LINE/L2
TRPM2-AS:7	MXI1	MA1108.2	3570	3579	CTCACATGGA	LINE/L2
TRPM2-AS:7	Twist2	MA0633.1	3570	3579	CTCACATGGA	LINE/L2
TRPM2-AS:7	Twist2	MA0633.1	3570	3579	TCCATGTGAG	LINE/L2
TRPM2-AS:7	SNAI1	MA1558.1	3570	3579	TCCATGTGAG	LINE/L2
TRPM2-AS:7	TFAP4(var.2)	MA1570.1	3570	3579	CTCACATGGA	LINE/L2
TRPM2-AS:7	TFAP4(var.2)	MA1570.1	3570	3579	TCCATGTGAG	LINE/L2
TRPM2-AS:7	TFEB	MA0692.1	3570	3579	CTCACATGGA	LINE/L2
TRPM2-AS:7	Npas2	MA0626.1	3570	3579	CTCACATGGA	LINE/L2
TRPM2-AS:7	Bhlha15	MA0607.1	3571	3578	CCATGTGA	LINE/L2
TRPM2-AS:7	HLTF	MA0109.1	3571	3580	TCACATGGAG	LINE/L2
TRPM2-AS:7	HLTF	MA0109.1	3571	3580	CTCCATGTGA	LINE/L2
TRPM2-AS:7	PAX4	MA0068.2	4488	4495	TCAATTCT	SINE/MIR
TRPM2-AS:7	Foxj3	MA0851.1	4488	4504	TGACTGTAAAGAATTGA	SINE/MIR
TRPM2-AS:7	FOXA1	MA0148.4	4490	4501	CTGTAAAGAATT	SINE/MIR
TRPM2-AS:7	FOXP1	MA0481.3	4491	4501	CTGTAAAGAAT	SINE/MIR
TRPM2-AS:7	FOXA2	MA0047.3	4491	4501	CTGTAAAGAAT	SINE/MIR
TRPM2-AS:7	FOXA3	MA1683.1	4491	4501	CTGTAAAGAAT	SINE/MIR
TRPM2-AS:7	FOXC2	MA0846.1	4491	4502	ACTGTAAAGAAT	SINE/MIR
TRPM2-AS:7	FOXN3	MA1489.1	4492	4499	GTAAAGAA	SINE/MIR
TRPM2-AS:7	FOXB1	MA0845.1	4492	4502	ACTGTAAAGAA	SINE/MIR
TRPM2-AS:7	FOXC1	MA0032.2	4492	4502	ACTGTAAAGAA	SINE/MIR
TRPM2-AS:7	FOXP3	MA0850.1	4493	4499	GTAAAGA	SINE/MIR
TRPM2-AS:7	FOXO4	MA0848.1	4493	4499	GTAAAGA	SINE/MIR
TRPM2-AS:7	FOXI1	MA0042.2	4493	4499	GTAAAGA	SINE/MIR
TRPM2-AS:7	FOXL1	MA0033.2	4493	4499	GTAAAGA	SINE/MIR
TRPM2-AS:7	ZBTB32	MA1580.1	4495	4504	TTTACAGTCA	SINE/MIR
TRPM2-AS:7	MEIS1	MA0498.2	4499	4505	CTGACTG	SINE/MIR
TRPM2-AS:7	Pax2	MA0067.1	4500	4507	AGTCAGGA	SINE/MIR
TRPM2-AS:7	NR2C1	MA1535.1	4504	4512	TGGGGTCCT	SINE/MIR
TRPM2-AS:7	PLAGL2	MA1548.1	4504	4513	AGGACCCCAC	SINE/MIR
TRPM2-AS:7	RUNX3	MA0684.2	4504	4515	AGGACCCCACTG	SINE/MIR
TRPM2-AS:7	ZNF354C	MA0130.1	4508	4513	CCCCAC	SINE/MIR
TRPM2-AS:7	SOX18	MA1563.1	4510	4517	TACAGTGG	SINE/MIR
TRPM2-AS:7	NKX2-8	MA0673.1	4510	4518	CCACTGTAT	SINE/MIR
TRPM2-AS:7	ZBTB32	MA1580.1	4510	4519	AATACAGTGG	SINE/MIR
TRPM2-AS:7	ZBTB26	MA1579.1	4513	4527	GTTTCCAGAATACAG	SINE/MIR
TRPM2-AS:7	Stat5b	MA1625.1	4515	4529	TTGTTTCCAGAATAC	SINE/MIR
TRPM2-AS:7	Hand1::Tcf3	MA0092.1	4517	4526	ATTCTGGAAA	SINE/MIR
TRPM2-AS:7	STAT3	MA0144.2	4517	4527	ATTCTGGAAAC	SINE/MIR
TRPM2-AS:7	ELF5	MA0136.2	4518	4528	TTCTGGAAACA	SINE/MIR
TRPM2-AS:7	NFATC3	MA0625.1	4519	4528	TGTTTCCAGA	SINE/MIR
TRPM2-AS:7	NFAT5	MA0606.1	4519	4528	TGTTTCCAGA	SINE/MIR
TRPM2-AS:7	NFATC1	MA0624.1	4519	4528	TGTTTCCAGA	SINE/MIR
TRPM2-AS:7	NFATC4	MA1525.1	4519	4528	TCTGGAAACA	SINE/MIR
TRPM2-AS:7	DMRTA2	MA1478.1	4519	4530	TCTGGAAACAAC	SINE/MIR
TRPM2-AS:7	FOXC2	MA0846.1	4519	4530	TCTGGAAACAAC	SINE/MIR
TRPM2-AS:7	FOXK1	MA0852.2	4519	4532	TCTGGAAACAACTC	SINE/MIR
TRPM2-AS:7	RFX7	MA1554.1	4520	4528	TGTTTCCAG	SINE/MIR
TRPM2-AS:7	FOXP2	MA0593.1	4520	4530	CTGGAAACAAC	SINE/MIR
TRPM2-AS:7	NFATC2	MA0152.1	4521	4527	GTTTCCA	SINE/MIR
TRPM2-AS:7	Foxo1	MA0480.1	4521	4531	AGTTGTTTCCA	SINE/MIR
TRPM2-AS:7	PRDM4	MA1647.1	4521	4531	AGTTGTTTCCA	SINE/MIR
TRPM2-AS:7	FOXP3	MA0850.1	4522	4528	GGAAACA	SINE/MIR
TRPM2-AS:7	FOXO4	MA0848.1	4522	4528	GGAAACA	SINE/MIR
TRPM2-AS:7	FOXO3	MA0157.2	4522	4529	GGAAACAA	SINE/MIR
TRPM2-AS:7	Foxj2	MA0614.1	4522	4529	GGAAACAA	SINE/MIR
TRPM2-AS:7	SRY	MA0084.1	4522	4530	GGAAACAAC	SINE/MIR
TRPM2-AS:7	SOX15	MA1152.1	4523	4532	GAGTTGTTTC	SINE/MIR
TRPM2-AS:7	DMRTA2	MA1478.1	4532	4543	CCAAGAGACAGG	SINE/MIR
TRPM2-AS:7	MEIS1	MA0498.2	4536	4542	GAGACAG	SINE/MIR
TRPM2-AS:7	MEIS3	MA0775.1	4536	4543	GAGACAGG	SINE/MIR
TRPM2-AS:7	HLTF	MA0109.1	4537	4546	GTCCCTGTCT	SINE/MIR
TRPM2-AS:7	GATA3	MA0037.3	4544	4551	CGATAGTC	SINE/MIR
TRPM2-AS:7	ARNT::HIF1A	MA0259.1	4547	4554	TATCGTGT	SINE/MIR
TRPM2-AS:7	TBX3	MA1566.1	4548	4557	ATCGTGTCTC	SINE/MIR
TRPM2-AS:7	DMRTA2	MA1478.1	4550	4561	GATGGAGACACG	SINE/MIR
TRPM2-AS:7	MEIS1	MA0498.2	4551	4557	GAGACAC	SINE/MIR
TRPM2-AS:7	YY1	MA0095.2	4553	4564	TAAGATGGAGAC	SINE/MIR
TRPM2-AS:7	HLTF	MA0109.1	4555	4564	CTCCATCTTA	SINE/MIR
TRPM2-AS:7	Hand1::Tcf3	MA0092.1	4561	4570	TGTCTGTAAG	SINE/MIR
TRPM2-AS:7	SRY	MA0084.1	4564	4572	ACAGACAAG	SINE/MIR
TRPM2-AS:7	MEIS1	MA0498.2	4565	4571	CAGACAA	SINE/MIR
TRPM2-AS:7	Sox6	MA0515.1	4565	4574	ACCTTGTCTG	SINE/MIR
TRPM2-AS:7	SOX15	MA1152.1	4565	4574	ACCTTGTCTG	SINE/MIR
TRPM2-AS:7	SOX4	MA0867.2	4566	4575	AGACAAGGTG	SINE/MIR
TRPM2-AS:7	HLTF	MA0109.1	4566	4575	CACCTTGTCT	SINE/MIR
TRPM2-AS:7	ESRRA	MA0592.3	4566	4578	AGACAAGGTGAGG	SINE/MIR
TRPM2-AS:7	NR5A1	MA1540.1	4567	4577	GACAAGGTGAG	SINE/MIR
TRPM2-AS:7	Esrrg	MA0643.1	4568	4577	ACAAGGTGAG	SINE/MIR
TRPM2-AS:7	NR2C2(var.2)	MA1536.1	4570	4577	AAGGTGAG	SINE/MIR
TRPM2-AS:7	TBX3	MA1566.1	4570	4579	AAGGTGAGGG	SINE/MIR
TRPM2-AS:7	TBX5	MA0807.1	4571	4578	AGGTGAGG	SINE/MIR
TRPM2-AS:7	Wt1	MA1627.1	4571	4584	TACCTCCCTCACCT	SINE/MIR
TRPM2-AS:7	THAP1	MA0597.1	4574	4582	CCTCCCTCA	SINE/MIR
TRPM2-AS:7	TEAD3	MA0808.1	4580	4587	CCATACCT	SINE/MIR
TRPM2-AS:7	POU2F1	MA0785.1	4581	4592	GGTATGGAAAGG	SINE/MIR
TRPM2-AS:7	POU5F1	MA1115.1	4582	4592	GTATGGAAAGG	SINE/MIR
TRPM2-AS:7	POU3F1	MA0786.1	4582	4593	GTATGGAAAGGC	SINE/MIR
TRPM2-AS:7	STAT3	MA0144.2	7262	7272	TTCCCAGGAAG	LINE/RTE-X
TRPM2-AS:7	STAT1	MA0137.3	7262	7272	TTCCCAGGAAG	LINE/RTE-X
TRPM2-AS:7	STAT3	MA0144.2	7263	7273	TTCCTGGGAAC	LINE/RTE-X
TRPM2-AS:7	Stat4	MA0518.1	7263	7276	TTCCTGGGAACCAA	LINE/RTE-X
TRPM2-AS:7	Stat5a::Stat5b	MA0519.1	7264	7274	GGTTCCCAGGA	LINE/RTE-X
TRPM2-AS:7	THAP1	MA0597.1	7265	7273	GTTCCCAGG	LINE/RTE-X
TRPM2-AS:7	HIC2	MA0738.1	7265	7273	GTTCCCAGG	LINE/RTE-X
TRPM2-AS:7	RBPJ	MA1116.1	7265	7274	CCTGGGAACC	LINE/RTE-X
TRPM2-AS:7	RFX7	MA1554.1	7266	7274	GGTTCCCAG	LINE/RTE-X
TRPM2-AS:7	NFATC3	MA0625.1	7266	7275	TGGTTCCCAG	LINE/RTE-X
TRPM2-AS:7	NFATC1	MA0624.1	7266	7275	TGGTTCCCAG	LINE/RTE-X
TRPM2-AS:7	NFATC4	MA1525.1	7266	7275	CTGGGAACCA	LINE/RTE-X
TRPM2-AS:7	HLTF	MA0109.1	7272	7281	TTGCTTTGGT	LINE/RTE-X
TRPM2-AS:7	ZNF384	MA1125.1	7279	7290	CAAGAAAAAAGG	LINE/RTE-X
TRPM2-AS:7	HLTF	MA0109.1	7283	7292	CTCCTTTTTT	LINE/RTE-X
TRPM2-AS:7	HLTF	MA0109.1	7289	7298	GTGCTTCTCC	LINE/RTE-X
TRPM2-AS:7	TBX3	MA1566.1	7294	7303	TCTGTGTGCT	LINE/RTE-X
TRPM2-AS:7	HLTF	MA0109.1	7301	7310	AGACTTTCGA	LINE/RTE-X
TRPM2-AS:7	NFAT5	MA0606.1	7303	7312	ACTTTCGATA	LINE/RTE-X
TRPM2-AS:7	Arid5a	MA0602.1	7303	7316	ATAATATCGAAAGT	LINE/RTE-X
TRPM2-AS:7	Arid5a	MA0602.1	7307	7320	TCGATATTATAAGC	LINE/RTE-X
TRPM2-AS:7	GATA3	MA0037.3	7308	7315	CGATATTA	LINE/RTE-X
TRPM2-AS:7	HOXA6	MA1497.1	7308	7317	CGATATTATA	LINE/RTE-X
TRPM2-AS:7	GSC	MA0648.1	7308	7317	TATAATATCG	LINE/RTE-X
TRPM2-AS:7	GSC2	MA0891.1	7308	7317	TATAATATCG	LINE/RTE-X
TRPM2-AS:7	HOXB3	MA0903.1	7308	7317	CGATATTATA	LINE/RTE-X
TRPM2-AS:7	EVX1	MA0887.1	7308	7317	CGATATTATA	LINE/RTE-X
TRPM2-AS:7	GSX1	MA0892.1	7308	7317	CGATATTATA	LINE/RTE-X
TRPM2-AS:7	EVX2	MA0888.1	7308	7317	CGATATTATA	LINE/RTE-X
TRPM2-AS:7	HOXB8	MA1502.1	7309	7316	GATATTAT	LINE/RTE-X
TRPM2-AS:7	BARX1	MA0875.1	7309	7316	GATATTAT	LINE/RTE-X
TRPM2-AS:7	HOXA7	MA1498.1	7309	7316	GATATTAT	LINE/RTE-X
TRPM2-AS:7	Dlx3	MA0880.1	7309	7316	GATATTAT	LINE/RTE-X
TRPM2-AS:7	HOXD8	MA0910.2	7309	7316	GATATTAT	LINE/RTE-X
TRPM2-AS:7	PDX1	MA0132.2	7309	7316	GATATTAT	LINE/RTE-X
TRPM2-AS:7	NKX6-2	MA0675.1	7309	7316	GATATTAT	LINE/RTE-X
TRPM2-AS:7	SHOX	MA0630.1	7309	7316	ATAATATC	LINE/RTE-X
TRPM2-AS:7	HOXB6	MA1500.1	7309	7316	ATAATATC	LINE/RTE-X
TRPM2-AS:7	LHX1	MA1518.1	7309	7316	GATATTAT	LINE/RTE-X
TRPM2-AS:7	BSX	MA0876.1	7309	7316	GATATTAT	LINE/RTE-X
TRPM2-AS:7	GSX2	MA0893.2	7309	7316	GATATTAT	LINE/RTE-X
TRPM2-AS:7	LHX1	MA1518.1	7312	7319	ATTATAAG	LINE/RTE-X
TRPM2-AS:7	LHX1	MA1518.1	7312	7319	CTTATAAT	LINE/RTE-X
TRPM2-AS:7	HLTF	MA0109.1	7313	7322	AGGCTTATAA	LINE/RTE-X
TRPM2-AS:7	PITX3	MA0714.1	7314	7322	TATAAGCCT	LINE/RTE-X
TRPM2-AS:7	RHOXF1	MA0719.1	7315	7322	ATAAGCCT	LINE/RTE-X
TRPM2-AS:7	PITX1	MA0682.2	7315	7322	ATAAGCCT	LINE/RTE-X
TRPM2-AS:7	OTX1	MA0711.1	7315	7322	ATAAGCCT	LINE/RTE-X
TRPM2-AS:7	Crx	MA0467.1	7315	7325	GTGAGGCTTAT	LINE/RTE-X
TRPM2-AS:7	NFIX	MA0671.1	7324	7332	TTAGCCAGT	LINE/RTE-X
TRPM2-AS:7	RHOXF1	MA0719.1	7326	7333	ATTAGCCA	LINE/RTE-X
TRPM2-AS:7	NKX6-3	MA1530.1	7328	7336	GTTATTAGC	LINE/RTE-X
TRPM2-AS:7	HOXA6	MA1497.1	7328	7337	GCTAATAACA	LINE/RTE-X
TRPM2-AS:7	HOXA6	MA1497.1	7328	7337	TGTTATTAGC	LINE/RTE-X
TRPM2-AS:7	LBX2	MA0699.1	7328	7337	GCTAATAACA	LINE/RTE-X
TRPM2-AS:7	GSC	MA0648.1	7328	7337	GCTAATAACA	LINE/RTE-X
TRPM2-AS:7	LHX6	MA0658.1	7328	7337	GCTAATAACA	LINE/RTE-X
TRPM2-AS:7	GSC2	MA0891.1	7328	7337	GCTAATAACA	LINE/RTE-X
TRPM2-AS:7	ALX3	MA0634.1	7328	7337	GCTAATAACA	LINE/RTE-X
TRPM2-AS:7	ALX3	MA0634.1	7328	7337	TGTTATTAGC	LINE/RTE-X
TRPM2-AS:7	HOXB3	MA0903.1	7328	7337	TGTTATTAGC	LINE/RTE-X
TRPM2-AS:7	EVX1	MA0887.1	7328	7337	TGTTATTAGC	LINE/RTE-X
TRPM2-AS:7	ESX1	MA0644.1	7328	7337	GCTAATAACA	LINE/RTE-X
TRPM2-AS:7	ESX1	MA0644.1	7328	7337	TGTTATTAGC	LINE/RTE-X
TRPM2-AS:7	MIXL1	MA0662.1	7328	7337	GCTAATAACA	LINE/RTE-X
TRPM2-AS:7	MIXL1	MA0662.1	7328	7337	TGTTATTAGC	LINE/RTE-X
TRPM2-AS:7	MEOX1	MA0661.1	7328	7337	GCTAATAACA	LINE/RTE-X
TRPM2-AS:7	MEOX1	MA0661.1	7328	7337	TGTTATTAGC	LINE/RTE-X
TRPM2-AS:7	GSX1	MA0892.1	7328	7337	TGTTATTAGC	LINE/RTE-X
TRPM2-AS:7	HOXB7	MA1501.1	7328	7337	TGTTATTAGC	LINE/RTE-X
TRPM2-AS:7	NOTO	MA0710.1	7328	7337	TGTTATTAGC	LINE/RTE-X
TRPM2-AS:7	EVX2	MA0888.1	7328	7337	TGTTATTAGC	LINE/RTE-X
TRPM2-AS:7	EMX2	MA0886.1	7328	7337	TGTTATTAGC	LINE/RTE-X
TRPM2-AS:7	EN2	MA0642.1	7328	7337	GCTAATAACA	LINE/RTE-X
TRPM2-AS:7	EN2	MA0642.1	7328	7337	TGTTATTAGC	LINE/RTE-X
TRPM2-AS:7	MNX1	MA0707.1	7328	7337	GCTAATAACA	LINE/RTE-X
TRPM2-AS:7	MNX1	MA0707.1	7328	7337	TGTTATTAGC	LINE/RTE-X
TRPM2-AS:7	MEOX2	MA0706.1	7328	7337	GCTAATAACA	LINE/RTE-X
TRPM2-AS:7	MEOX2	MA0706.1	7328	7337	TGTTATTAGC	LINE/RTE-X
TRPM2-AS:7	HOXA2	MA0900.2	7329	7336	GTTATTAG	LINE/RTE-X
TRPM2-AS:7	HOXB2	MA0902.2	7329	7336	CTAATAAC	LINE/RTE-X
TRPM2-AS:7	HOXB2	MA0902.2	7329	7336	GTTATTAG	LINE/RTE-X
TRPM2-AS:7	RAX2	MA0717.1	7329	7336	CTAATAAC	LINE/RTE-X
TRPM2-AS:7	RAX2	MA0717.1	7329	7336	GTTATTAG	LINE/RTE-X
TRPM2-AS:7	HOXB8	MA1502.1	7329	7336	GTTATTAG	LINE/RTE-X
TRPM2-AS:7	HOXA5	MA0158.2	7329	7336	CTAATAAC	LINE/RTE-X
TRPM2-AS:7	HOXA5	MA0158.2	7329	7336	GTTATTAG	LINE/RTE-X
TRPM2-AS:7	VSX1	MA0725.1	7329	7336	CTAATAAC	LINE/RTE-X
TRPM2-AS:7	DRGX	MA1481.1	7329	7336	GTTATTAG	LINE/RTE-X
TRPM2-AS:7	VAX2	MA0723.1	7329	7336	CTAATAAC	LINE/RTE-X
TRPM2-AS:7	BARX1	MA0875.1	7329	7336	GTTATTAG	LINE/RTE-X
TRPM2-AS:7	Dlx2	MA0885.1	7329	7336	GTTATTAG	LINE/RTE-X
TRPM2-AS:7	NKX6-1	MA0674.1	7329	7336	GTTATTAG	LINE/RTE-X
TRPM2-AS:7	Lhx8	MA0705.1	7329	7336	CTAATAAC	LINE/RTE-X
TRPM2-AS:7	Lhx8	MA0705.1	7329	7336	GTTATTAG	LINE/RTE-X
TRPM2-AS:7	Lhx4	MA0704.1	7329	7336	GTTATTAG	LINE/RTE-X
TRPM2-AS:7	HOXA7	MA1498.1	7329	7336	GTTATTAG	LINE/RTE-X
TRPM2-AS:7	PRRX1	MA0716.1	7329	7336	CTAATAAC	LINE/RTE-X
TRPM2-AS:7	PRRX1	MA0716.1	7329	7336	GTTATTAG	LINE/RTE-X
TRPM2-AS:7	Dlx3	MA0880.1	7329	7336	GTTATTAG	LINE/RTE-X
TRPM2-AS:7	HOXB4	MA1499.1	7329	7336	GTTATTAG	LINE/RTE-X
TRPM2-AS:7	HOXD8	MA0910.2	7329	7336	GTTATTAG	LINE/RTE-X
TRPM2-AS:7	PDX1	MA0132.2	7329	7336	GTTATTAG	LINE/RTE-X
TRPM2-AS:7	LBX1	MA0618.1	7329	7336	CTAATAAC	LINE/RTE-X
TRPM2-AS:7	HOXD3	MA0912.2	7329	7336	CTAATAAC	LINE/RTE-X
TRPM2-AS:7	EN1	MA0027.2	7329	7336	CTAATAAC	LINE/RTE-X
TRPM2-AS:7	HOXB5	MA0904.2	7329	7336	CTAATAAC	LINE/RTE-X
TRPM2-AS:7	HOXB5	MA0904.2	7329	7336	GTTATTAG	LINE/RTE-X
TRPM2-AS:7	HOXA1	MA1495.1	7329	7336	CTAATAAC	LINE/RTE-X
TRPM2-AS:7	HOXA1	MA1495.1	7329	7336	GTTATTAG	LINE/RTE-X
TRPM2-AS:7	NKX6-2	MA0675.1	7329	7336	CTAATAAC	LINE/RTE-X
TRPM2-AS:7	NKX6-2	MA0675.1	7329	7336	GTTATTAG	LINE/RTE-X
TRPM2-AS:7	HOXC4	MA1504.1	7329	7336	GTTATTAG	LINE/RTE-X
TRPM2-AS:7	HOXC8	MA1505.1	7329	7336	CTAATAAC	LINE/RTE-X
TRPM2-AS:7	HOXC8	MA1505.1	7329	7336	GTTATTAG	LINE/RTE-X
TRPM2-AS:7	HOXD4	MA1507.1	7329	7336	GTTATTAG	LINE/RTE-X
TRPM2-AS:7	VAX1	MA0722.1	7329	7336	CTAATAAC	LINE/RTE-X
TRPM2-AS:7	SHOX	MA0630.1	7329	7336	CTAATAAC	LINE/RTE-X
TRPM2-AS:7	HOXA4	MA1496.1	7329	7336	GTTATTAG	LINE/RTE-X
TRPM2-AS:7	HOXB6	MA1500.1	7329	7336	CTAATAAC	LINE/RTE-X
TRPM2-AS:7	UNCX	MA0721.1	7329	7336	CTAATAAC	LINE/RTE-X
TRPM2-AS:7	UNCX	MA0721.1	7329	7336	GTTATTAG	LINE/RTE-X
TRPM2-AS:7	LHX1	MA1518.1	7329	7336	CTAATAAC	LINE/RTE-X
TRPM2-AS:7	LHX1	MA1518.1	7329	7336	GTTATTAG	LINE/RTE-X
TRPM2-AS:7	DLX6	MA0882.1	7329	7336	GTTATTAG	LINE/RTE-X
TRPM2-AS:7	BSX	MA0876.1	7329	7336	GTTATTAG	LINE/RTE-X
TRPM2-AS:7	Dlx4	MA0881.1	7329	7336	GTTATTAG	LINE/RTE-X
TRPM2-AS:7	GSX2	MA0893.2	7329	7336	GTTATTAG	LINE/RTE-X
TRPM2-AS:7	TBX2	MA0688.1	7331	7341	TTCGTGTTATT	LINE/RTE-X
TRPM2-AS:7	TBX3	MA1566.1	7332	7341	TTCGTGTTAT	LINE/RTE-X
TRPM2-AS:7	TBX6	MA1567.1	7332	7341	TTCGTGTTAT	LINE/RTE-X
TRPM2-AS:7	ARNT::HIF1A	MA0259.1	7335	7342	CTTCGTGT	LINE/RTE-X
TRPM2-AS:7	HLTF	MA0109.1	7336	7345	CCACTTCGTG	LINE/RTE-X
TRPM2-AS:7	NKX2-8	MA0673.1	7337	7345	CCACTTCGT	LINE/RTE-X
TRPM2-AS:7	NKX2-3	MA0672.1	7337	7346	CCCACTTCGT	LINE/RTE-X
TRPM2-AS:7	Nkx3-1	MA0124.2	7338	7346	CCCACTTCG	LINE/RTE-X
TRPM2-AS:7	TBP	MA0108.2	7341	7355	TGATAAACACCCACT	LINE/RTE-X
TRPM2-AS:7	ZNF354C	MA0130.1	7342	7347	ACCCAC	LINE/RTE-X
TRPM2-AS:7	Foxj3	MA0851.1	7342	7358	TCCTGATAAACACCCAC	LINE/RTE-X
TRPM2-AS:7	TBX3	MA1566.1	7343	7352	TGGGTGTTTA	LINE/RTE-X
TRPM2-AS:7	TBX6	MA1567.1	7343	7352	TGGGTGTTTA	LINE/RTE-X
TRPM2-AS:7	KLF6	MA1517.1	7343	7353	ATAAACACCCA	LINE/RTE-X
TRPM2-AS:7	FOXK1	MA0852.2	7343	7356	CTGATAAACACCCA	LINE/RTE-X
TRPM2-AS:7	TBX5	MA0807.1	7344	7351	GGGTGTTT	LINE/RTE-X
TRPM2-AS:7	Foxq1	MA0040.1	7344	7354	GGGTGTTTATC	LINE/RTE-X
TRPM2-AS:7	Foxo1	MA0480.1	7344	7354	GGGTGTTTATC	LINE/RTE-X
TRPM2-AS:7	BARHL2	MA0635.1	7345	7354	GATAAACACC	LINE/RTE-X
TRPM2-AS:7	FOXP1	MA0481.3	7345	7355	TGATAAACACC	LINE/RTE-X
TRPM2-AS:7	FOXK2	MA1103.2	7345	7355	TGATAAACACC	LINE/RTE-X
TRPM2-AS:7	Foxf1	MA1606.1	7345	7355	TGATAAACACC	LINE/RTE-X
TRPM2-AS:7	FOXP2	MA0593.1	7345	7355	TGATAAACACC	LINE/RTE-X
TRPM2-AS:7	FOXA3	MA1683.1	7345	7355	TGATAAACACC	LINE/RTE-X
TRPM2-AS:7	FOXF2	MA0030.1	7345	7358	TCCTGATAAACACC	LINE/RTE-X
TRPM2-AS:7	FOXD1	MA0031.1	7346	7353	ATAAACAC	LINE/RTE-X
TRPM2-AS:7	Foxj2	MA0614.1	7346	7353	ATAAACAC	LINE/RTE-X
TRPM2-AS:7	FOXG1	MA0613.1	7346	7353	ATAAACAC	LINE/RTE-X
TRPM2-AS:7	BARHL1	MA0877.2	7346	7353	ATAAACAC	LINE/RTE-X
TRPM2-AS:7	FOXP3	MA0850.1	7347	7353	ATAAACA	LINE/RTE-X
TRPM2-AS:7	FOXO4	MA0848.1	7347	7353	ATAAACA	LINE/RTE-X
TRPM2-AS:7	FOXI1	MA0042.2	7347	7353	ATAAACA	LINE/RTE-X
TRPM2-AS:7	FOXO6	MA0849.1	7347	7353	ATAAACA	LINE/RTE-X
TRPM2-AS:7	FOXL1	MA0033.2	7347	7353	ATAAACA	LINE/RTE-X
TRPM2-AS:7	GATA5	MA0766.2	7347	7356	CTGATAAACA	LINE/RTE-X
TRPM2-AS:7	GATA2	MA0036.3	7347	7357	TGTTTATCAGG	LINE/RTE-X
TRPM2-AS:7	HOXA10	MA0899.1	7347	7357	CCTGATAAACA	LINE/RTE-X
TRPM2-AS:7	Arid3a	MA0151.1	7348	7353	ATAAAC	LINE/RTE-X
TRPM2-AS:7	GATA3	MA0037.3	7348	7355	TGATAAAC	LINE/RTE-X
TRPM2-AS:7	MEOX2	MA0706.1	7348	7357	GTTTATCAGG	LINE/RTE-X
TRPM2-AS:7	LHX1	MA1518.1	7349	7356	TTTATCAG	LINE/RTE-X
TRPM2-AS:7	LHX1	MA1518.1	7349	7356	CTGATAAA	LINE/RTE-X
TRPM2-AS:7	DMRTA2	MA1478.1	7353	7364	TCAGGAGACAGA	LINE/RTE-X
TRPM2-AS:7	SMAD2::SMAD3::SMAD4	MA0513.1	7355	7367	GTGTCTGTCTCCT	LINE/RTE-X
TRPM2-AS:7	MEIS1	MA0498.2	7357	7363	GAGACAG	LINE/RTE-X
TRPM2-AS:7	MEIS3	MA0775.1	7357	7364	GAGACAGA	LINE/RTE-X
TRPM2-AS:7	MEIS1	MA0498.2	7361	7367	CAGACAC	LINE/RTE-X
TRPM2-AS:7	TBX3	MA1566.1	7361	7370	ACAGTGTCTG	LINE/RTE-X
TRPM2-AS:7	MEIS1	MA0498.2	7367	7373	CAGACAG	LINE/RTE-X
TRPM2-AS:7	SMAD2::SMAD3::SMAD4	MA0513.1	7367	7379	CTGTCTGGCACTG	LINE/RTE-X
TRPM2-AS:7	Smad4	MA1153.1	7368	7375	TGTCTGGC	LINE/RTE-X
TRPM2-AS:7	Hand1::Tcf3	MA0092.1	7368	7377	TGTCTGGCAC	LINE/RTE-X
TRPM2-AS:7	THAP1	MA0597.1	7369	7377	GTGCCAGAC	LINE/RTE-X
TRPM2-AS:7	HIC2	MA0738.1	7369	7377	GTGCCAGAC	LINE/RTE-X
TRPM2-AS:7	Hic1	MA0739.1	7369	7377	GTGCCAGAC	LINE/RTE-X
TRPM2-AS:7	NFIX	MA0671.1	7370	7378	AGTGCCAGA	LINE/RTE-X
TRPM2-AS:7	NKX2-5	MA0063.2	7373	7383	GGCACTGAACT	LINE/RTE-X
TRPM2-AS:7	NKX2-8	MA0673.1	7374	7382	GCACTGAAC	LINE/RTE-X
TRPM2-AS:7	NR2C2(var.2)	MA1536.1	7377	7384	GAGTTCAG	LINE/RTE-X
TRPM2-AS:7	NR1I3	MA1534.1	7377	7385	CTGAACTCT	LINE/RTE-X
TRPM2-AS:7	VDR	MA0693.2	7378	7385	AGAGTTCA	LINE/RTE-X
TRPM2-AS:7	NFIX	MA0671.1	10176	10184	TGAGCCACT	SINE/Alu
TRPM2-AS:7	ZNF354C	MA0130.1	10177	10182	AGCCAC	SINE/Alu
TRPM2-AS:7	ZBTB6	MA1581.1	10177	10189	AGGCATGAGCCAC	SINE/Alu
TRPM2-AS:7	RHOXF1	MA0719.1	10178	10185	ATGAGCCA	SINE/Alu
TRPM2-AS:7	Pax2	MA0067.1	10180	10187	GCTCATGC	SINE/Alu
TRPM2-AS:7	LHX1	MA1518.1	10181	10188	GGCATGAG	SINE/Alu
TRPM2-AS:7	TEAD3	MA0808.1	10182	10189	TCATGCCT	SINE/Alu
TRPM2-AS:7	THAP1	MA0597.1	10184	10192	ATGCCTGTA	SINE/Alu
TRPM2-AS:7	HIC2	MA0738.1	10184	10192	ATGCCTGTA	SINE/Alu
TRPM2-AS:7	Ddit3::Cebpa	MA0019.1	10186	10197	GCCTGTAATCCC	SINE/Alu
TRPM2-AS:7	Dmbx1	MA0883.1	10186	10202	GTGCTGGGATTACAGGC	SINE/Alu
TRPM2-AS:7	DPRX	MA1480.1	10188	10197	CTGTAATCCC	SINE/Alu
TRPM2-AS:7	OTX2	MA0712.2	10188	10199	CTGGGATTACAG	SINE/Alu
TRPM2-AS:7	PITX3	MA0714.1	10189	10197	TGTAATCCC	SINE/Alu
TRPM2-AS:7	HOXA6	MA1497.1	10189	10198	TGGGATTACA	SINE/Alu
TRPM2-AS:7	GSC	MA0648.1	10189	10198	TGTAATCCCA	SINE/Alu
TRPM2-AS:7	GSC2	MA0891.1	10189	10198	TGTAATCCCA	SINE/Alu
TRPM2-AS:7	HOXB3	MA0903.1	10189	10198	TGGGATTACA	SINE/Alu
TRPM2-AS:7	EVX1	MA0887.1	10189	10198	TGGGATTACA	SINE/Alu
TRPM2-AS:7	GSX1	MA0892.1	10189	10198	TGGGATTACA	SINE/Alu
TRPM2-AS:7	EVX2	MA0888.1	10189	10198	TGGGATTACA	SINE/Alu
TRPM2-AS:7	HOXB2	MA0902.2	10190	10197	GGGATTAC	SINE/Alu
TRPM2-AS:7	HOXB8	MA1502.1	10190	10197	GGGATTAC	SINE/Alu
TRPM2-AS:7	RHOXF1	MA0719.1	10190	10197	GTAATCCC	SINE/Alu
TRPM2-AS:7	DRGX	MA1481.1	10190	10197	GGGATTAC	SINE/Alu
TRPM2-AS:7	BARX1	MA0875.1	10190	10197	GGGATTAC	SINE/Alu
TRPM2-AS:7	PITX1	MA0682.2	10190	10197	GTAATCCC	SINE/Alu
TRPM2-AS:7	OTX1	MA0711.1	10190	10197	GTAATCCC	SINE/Alu
TRPM2-AS:7	HOXA7	MA1498.1	10190	10197	GGGATTAC	SINE/Alu
TRPM2-AS:7	HOXD8	MA0910.2	10190	10197	GGGATTAC	SINE/Alu
TRPM2-AS:7	PDX1	MA0132.2	10190	10197	GGGATTAC	SINE/Alu
TRPM2-AS:7	NKX6-2	MA0675.1	10190	10197	GGGATTAC	SINE/Alu
TRPM2-AS:7	PITX2	MA1547.1	10190	10197	GTAATCCC	SINE/Alu
TRPM2-AS:7	SHOX	MA0630.1	10190	10197	GTAATCCC	SINE/Alu
TRPM2-AS:7	HOXB6	MA1500.1	10190	10197	GTAATCCC	SINE/Alu
TRPM2-AS:7	LHX1	MA1518.1	10190	10197	GGGATTAC	SINE/Alu
TRPM2-AS:7	BSX	MA0876.1	10190	10197	GGGATTAC	SINE/Alu
TRPM2-AS:7	GSX2	MA0893.2	10190	10197	GGGATTAC	SINE/Alu
TRPM2-AS:7	Crx	MA0467.1	10190	10200	GCTGGGATTAC	SINE/Alu
TRPM2-AS:7	Gfi1b	MA0483.1	10191	10201	TAATCCCAGCA	SINE/Alu
TRPM2-AS:7	Hic1	MA0739.1	10193	10201	ATCCCAGCA	SINE/Alu
TRPM2-AS:7	Hand1::Tcf3	MA0092.1	10193	10202	GTGCTGGGAT	SINE/Alu
TRPM2-AS:7	HNF4A	MA0114.4	10196	10208	CCCAAAGTGCTGG	SINE/Alu
TRPM2-AS:7	HNF4G	MA0484.2	10196	10208	CCCAAAGTGCTGG	SINE/Alu
TRPM2-AS:7	Nkx3-1	MA0124.2	10198	10206	AGCACTTTG	SINE/Alu
TRPM2-AS:7	NKX2-3	MA0672.1	10198	10207	AGCACTTTGG	SINE/Alu
TRPM2-AS:7	ISL2	MA0914.1	10199	10206	GCACTTTG	SINE/Alu
TRPM2-AS:7	NKX2-8	MA0673.1	10199	10207	GCACTTTGG	SINE/Alu
TRPM2-AS:7	HLTF	MA0109.1	10199	10208	GCACTTTGGG	SINE/Alu
TRPM2-AS:7	THAP1	MA0597.1	10203	10211	CCTCCCAAA	SINE/Alu
TRPM2-AS:7	ZNF460	MA1596.1	10203	10218	GCCTTGGCCTCCCAAA	SINE/Alu
TRPM2-AS:7	Plagl1	MA1615.1	10204	10216	TTGGGAGGCCAAG	SINE/Alu
TRPM2-AS:7	NR4A2	MA0160.1	10208	10215	GAGGCCAA	SINE/Alu
TRPM2-AS:7	NFIX	MA0671.1	10208	10216	GAGGCCAAG	SINE/Alu
TRPM2-AS:7	NFIC	MA0161.2	10208	10218	GCCTTGGCCTC	SINE/Alu
TRPM2-AS:7	Zfx	MA0146.2	10208	10221	CCCGCCTTGGCCTC	SINE/Alu
TRPM2-AS:7	HLTF	MA0109.1	10210	10219	CGCCTTGGCC	SINE/Alu
TRPM2-AS:7	NR5A1	MA1540.1	10211	10221	GCCAAGGCGGG	SINE/Alu
TRPM2-AS:7	THAP1	MA0597.1	10216	10224	CCGCCCGCC	SINE/Alu
TRPM2-AS:7	SP9	MA1564.1	10216	10227	GATCCGCCCGCC	SINE/Alu
TRPM2-AS:7	Nr1h3::Rxra	MA0494.1	10220	10238	TGACCTCAGGTGATCCGCC	SINE/Alu
TRPM2-AS:7	MITF	MA0620.3	10221	10238	GCGGATCACCTGAGGTCA	SINE/Alu
TRPM2-AS:7	MITF	MA0620.3	10221	10238	TGACCTCAGGTGATCCGC	SINE/Alu
TRPM2-AS:7	RHOXF1	MA0719.1	10222	10229	GTGATCCG	SINE/Alu
TRPM2-AS:7	LHX1	MA1518.1	10222	10229	CGGATCAC	SINE/Alu
TRPM2-AS:7	DPRX	MA1480.1	10222	10231	AGGTGATCCG	SINE/Alu
TRPM2-AS:7	USF2	MA0526.3	10223	10236	ACCTCAGGTGATCC	SINE/Alu
TRPM2-AS:7	Rbpjl	MA1621.1	10223	10236	GGATCACCTGAGGT	SINE/Alu
TRPM2-AS:7	SREBF1(var.2)	MA0829.2	10223	10236	GGATCACCTGAGGT	SINE/Alu
TRPM2-AS:7	SREBF1(var.2)	MA0829.2	10223	10236	ACCTCAGGTGATCC	SINE/Alu
TRPM2-AS:7	MSGN1	MA1524.1	10224	10235	GATCACCTGAGG	SINE/Alu
TRPM2-AS:7	MSGN1	MA1524.1	10224	10235	CCTCAGGTGATC	SINE/Alu
TRPM2-AS:7	Ptf1a(var.3)	MA1620.1	10224	10235	GATCACCTGAGG	SINE/Alu
TRPM2-AS:7	MYOD1	MA0499.2	10224	10236	GATCACCTGAGGT	SINE/Alu
TRPM2-AS:7	SNAI2	MA0745.2	10224	10236	GATCACCTGAGGT	SINE/Alu
TRPM2-AS:7	TCF4	MA0830.2	10224	10236	GATCACCTGAGGT	SINE/Alu
TRPM2-AS:7	ASCL1(var.2)	MA1631.1	10224	10236	GATCACCTGAGGT	SINE/Alu
TRPM2-AS:7	NR2C2(var.2)	MA1536.1	10225	10232	CAGGTGAT	SINE/Alu
TRPM2-AS:7	ASCL1	MA1100.2	10225	10234	ATCACCTGAG	SINE/Alu
TRPM2-AS:7	ASCL1	MA1100.2	10225	10234	CTCAGGTGAT	SINE/Alu
TRPM2-AS:7	BHLHA15(var.2)	MA1472.1	10225	10234	ATCACCTGAG	SINE/Alu
TRPM2-AS:7	BHLHA15(var.2)	MA1472.1	10225	10234	CTCAGGTGAT	SINE/Alu
TRPM2-AS:7	SNAI1	MA1558.1	10225	10234	CTCAGGTGAT	SINE/Alu
TRPM2-AS:7	TFAP4(var.2)	MA1570.1	10225	10234	ATCACCTGAG	SINE/Alu
TRPM2-AS:7	TFAP4(var.2)	MA1570.1	10225	10234	CTCAGGTGAT	SINE/Alu
TRPM2-AS:7	SREBF1	MA0595.1	10225	10234	ATCACCTGAG	SINE/Alu
TRPM2-AS:7	SNAI3	MA1559.1	10225	10234	CTCAGGTGAT	SINE/Alu
TRPM2-AS:7	TFEB	MA0692.1	10225	10234	ATCACCTGAG	SINE/Alu
TRPM2-AS:7	FIGLA	MA0820.1	10225	10234	ATCACCTGAG	SINE/Alu
TRPM2-AS:7	TCF3	MA0522.3	10225	10235	ATCACCTGAGG	SINE/Alu
TRPM2-AS:7	ZEB1	MA0103.3	10225	10235	ATCACCTGAGG	SINE/Alu
TRPM2-AS:7	TFAP2A	MA0003.4	10225	10238	ATCACCTGAGGTCA	SINE/Alu
TRPM2-AS:7	TFAP2C(var.2)	MA0814.2	10226	10239	TCACCTGAGGTCAG	SINE/Alu
TRPM2-AS:7	TFAP2A	MA0003.4	10226	10239	CTGACCTCAGGTGA	SINE/Alu
TRPM2-AS:7	JUND(var.2)	MA0492.1	10226	10240	TCACCTGAGGTCAGG	SINE/Alu
TRPM2-AS:7	TFAP2E	MA1569.1	10227	10237	CACCTGAGGTC	SINE/Alu
TRPM2-AS:7	TFAP2E	MA1569.1	10227	10237	GACCTCAGGTG	SINE/Alu
TRPM2-AS:7	JUN	MA0488.1	10227	10239	CACCTGAGGTCAG	SINE/Alu
TRPM2-AS:7	FOSL2::JUND(var.2)	MA1145.1	10227	10241	TCCTGACCTCAGGTG	SINE/Alu
TRPM2-AS:7	RUNX3	MA0684.2	10228	10239	CTGACCTCAGGT	SINE/Alu
TRPM2-AS:7	CREB1	MA0018.4	10228	10240	ACCTGAGGTCAGG	SINE/Alu
TRPM2-AS:7	ATF2	MA1632.1	10228	10240	ACCTGAGGTCAGG	SINE/Alu
TRPM2-AS:7	RORA	MA0071.1	10229	10238	CCTGAGGTCA	SINE/Alu
TRPM2-AS:7	RUNX2	MA0511.2	10230	10238	TGACCTCAG	SINE/Alu
TRPM2-AS:7	NR2F2	MA1111.1	10230	10240	CTGAGGTCAGG	SINE/Alu
TRPM2-AS:7	FOSL2::JUN(var.2)	MA1131.1	10230	10240	CCTGACCTCAG	SINE/Alu
TRPM2-AS:7	NR2F1	MA0017.2	10230	10242	CTGAGGTCAGGAG	SINE/Alu
TRPM2-AS:7	NR2C1	MA1535.1	10231	10239	TGAGGTCAG	SINE/Alu
TRPM2-AS:7	NR2C2(var.2)	MA1536.1	10232	10239	GAGGTCAG	SINE/Alu
TRPM2-AS:7	NR4A2	MA0160.1	10232	10239	GAGGTCAG	SINE/Alu
TRPM2-AS:7	Pax2	MA0067.1	10234	10241	GGTCAGGA	SINE/Alu
TRPM2-AS:7	RORA	MA0071.1	10252	10261	AGCCTGGTCA	SINE/Alu
TRPM2-AS:7	RORB	MA1150.1	10252	10262	AGCCTGGTCAA	SINE/Alu
TRPM2-AS:7	NR2C1	MA1535.1	10254	10262	CCTGGTCAA	SINE/Alu
TRPM2-AS:7	NR2C2(var.2)	MA1536.1	10255	10262	CTGGTCAA	SINE/Alu
TRPM2-AS:7	Foxo1	MA0480.1	10257	10267	CCATGTTGACC	SINE/Alu
TRPM2-AS:7	FOXO4	MA0848.1	10258	10264	GTCAACA	SINE/Alu
TRPM2-AS:7	FOXI1	MA0042.2	10258	10264	GTCAACA	SINE/Alu
TRPM2-AS:7	FOXO6	MA0849.1	10258	10264	GTCAACA	SINE/Alu
TRPM2-AS:7	FOXL1	MA0033.2	10258	10264	GTCAACA	SINE/Alu
TRPM2-AS:7	Foxj2	MA0614.1	10258	10265	GTCAACAT	SINE/Alu
TRPM2-AS:7	HLTF	MA0109.1	10260	10269	CAACATGGTG	SINE/Alu
TRPM2-AS:7	HLTF	MA0109.1	10260	10269	CACCATGTTG	SINE/Alu
TRPM2-AS:7	YY1	MA0095.2	10260	10271	CAACATGGTGAA	SINE/Alu
TRPM2-AS:7	SOX18	MA1563.1	10262	10269	CACCATGT	SINE/Alu
TRPM2-AS:7	TBX3	MA1566.1	10264	10273	ATGGTGAAAC	SINE/Alu
TRPM2-AS:7	TBX6	MA1567.1	10264	10273	ATGGTGAAAC	SINE/Alu
TRPM2-AS:7	NR5A1	MA1540.1	10269	10279	GACAAGGTTTC	SINE/Alu
TRPM2-AS:7	Dmrt1	MA1603.1	10269	10281	GAGACAAGGTTTC	SINE/Alu
TRPM2-AS:7	SOX4	MA0867.2	10271	10280	AGACAAGGTT	SINE/Alu
TRPM2-AS:7	HLTF	MA0109.1	10271	10280	AACCTTGTCT	SINE/Alu
TRPM2-AS:7	Sox6	MA0515.1	10272	10281	ACCTTGTCTC	SINE/Alu
TRPM2-AS:7	SOX15	MA1152.1	10272	10281	ACCTTGTCTC	SINE/Alu
TRPM2-AS:7	SRY	MA0084.1	10274	10282	AGAGACAAG	SINE/Alu
TRPM2-AS:7	DMRTA2	MA1478.1	10274	10285	AGTAGAGACAAG	SINE/Alu
TRPM2-AS:7	MEIS1	MA0498.2	10275	10281	GAGACAA	SINE/Alu
TRPM2-AS:7	MEF2C	MA0497.1	10281	10295	CTACTAAAAATACAA	SINE/Alu
TRPM2-AS:7	MEF2A	MA0052.4	10282	10296	TACTAAAAATACAAA	SINE/Alu
TRPM2-AS:7	FOXL1	MA0033.2	10284	10290	CTAAAAA	SINE/Alu
TRPM2-AS:7	SRY	MA0084.1	10288	10296	AAATACAAA	SINE/Alu
TRPM2-AS:7	Sox3	MA0514.1	10289	10298	TTTTTGTATT	SINE/Alu
TRPM2-AS:7	SOX15	MA1152.1	10289	10298	TTTTTGTATT	SINE/Alu
TRPM2-AS:7	SOX4	MA0867.2	10290	10299	ATACAAAAAT	SINE/Alu
TRPM2-AS:7	BARX2	MA1471.1	10291	10302	TACAAAAATTAG	SINE/Alu
TRPM2-AS:7	LHX2	MA0700.2	10293	10303	CAAAAATTAGC	SINE/Alu
TRPM2-AS:7	Nobox	MA0125.1	10294	10301	TAATTTTT	SINE/Alu
TRPM2-AS:7	VENTX	MA0724.1	10294	10302	AAAAATTAG	SINE/Alu
TRPM2-AS:7	HOXA6	MA1497.1	10294	10303	AAAAATTAGC	SINE/Alu
TRPM2-AS:7	LBX2	MA0699.1	10294	10303	AAAAATTAGC	SINE/Alu
TRPM2-AS:7	GSC	MA0648.1	10294	10303	GCTAATTTTT	SINE/Alu
TRPM2-AS:7	GSC2	MA0891.1	10294	10303	GCTAATTTTT	SINE/Alu
TRPM2-AS:7	ALX3	MA0634.1	10294	10303	AAAAATTAGC	SINE/Alu
TRPM2-AS:7	HESX1	MA0894.1	10294	10303	GCTAATTTTT	SINE/Alu
TRPM2-AS:7	HOXB3	MA0903.1	10294	10303	AAAAATTAGC	SINE/Alu
TRPM2-AS:7	GBX1	MA0889.1	10294	10303	AAAAATTAGC	SINE/Alu
TRPM2-AS:7	EVX1	MA0887.1	10294	10303	AAAAATTAGC	SINE/Alu
TRPM2-AS:7	ESX1	MA0644.1	10294	10303	AAAAATTAGC	SINE/Alu
TRPM2-AS:7	MIXL1	MA0662.1	10294	10303	AAAAATTAGC	SINE/Alu
TRPM2-AS:7	ARGFX	MA1463.1	10294	10303	GCTAATTTTT	SINE/Alu
TRPM2-AS:7	GSX1	MA0892.1	10294	10303	AAAAATTAGC	SINE/Alu
TRPM2-AS:7	Dlx1	MA0879.1	10294	10303	AAAAATTAGC	SINE/Alu
TRPM2-AS:7	Dlx1	MA0879.1	10294	10303	GCTAATTTTT	SINE/Alu
TRPM2-AS:7	NOTO	MA0710.1	10294	10303	AAAAATTAGC	SINE/Alu
TRPM2-AS:7	NOTO	MA0710.1	10294	10303	GCTAATTTTT	SINE/Alu
TRPM2-AS:7	RAX	MA0718.1	10294	10303	AAAAATTAGC	SINE/Alu
TRPM2-AS:7	EVX2	MA0888.1	10294	10303	AAAAATTAGC	SINE/Alu
TRPM2-AS:7	EMX2	MA0886.1	10294	10303	AAAAATTAGC	SINE/Alu
TRPM2-AS:7	GBX2	MA0890.1	10294	10303	AAAAATTAGC	SINE/Alu
TRPM2-AS:7	EN2	MA0642.1	10294	10303	AAAAATTAGC	SINE/Alu
TRPM2-AS:7	MNX1	MA0707.1	10294	10303	AAAAATTAGC	SINE/Alu
TRPM2-AS:7	MEOX2	MA0706.1	10294	10303	AAAAATTAGC	SINE/Alu
TRPM2-AS:7	HOXB2	MA0902.2	10295	10302	AAAATTAG	SINE/Alu
TRPM2-AS:7	RAX2	MA0717.1	10295	10302	AAAATTAG	SINE/Alu
TRPM2-AS:7	HOXB8	MA1502.1	10295	10302	AAAATTAG	SINE/Alu
TRPM2-AS:7	HOXA5	MA0158.2	10295	10302	AAAATTAG	SINE/Alu
TRPM2-AS:7	PRRX2	MA0075.3	10295	10302	AAAATTAG	SINE/Alu
TRPM2-AS:7	LHX5	MA1519.1	10295	10302	AAAATTAG	SINE/Alu
TRPM2-AS:7	VSX1	MA0725.1	10295	10302	AAAATTAG	SINE/Alu
TRPM2-AS:7	VSX1	MA0725.1	10295	10302	CTAATTTT	SINE/Alu
TRPM2-AS:7	LHX9	MA0701.2	10295	10302	AAAATTAG	SINE/Alu
TRPM2-AS:7	DRGX	MA1481.1	10295	10302	AAAATTAG	SINE/Alu
TRPM2-AS:7	VAX2	MA0723.1	10295	10302	AAAATTAG	SINE/Alu
TRPM2-AS:7	ISX	MA0654.1	10295	10302	AAAATTAG	SINE/Alu
TRPM2-AS:7	BARX1	MA0875.1	10295	10302	AAAATTAG	SINE/Alu
TRPM2-AS:7	Dlx2	MA0885.1	10295	10302	AAAATTAG	SINE/Alu
TRPM2-AS:7	Lhx8	MA0705.1	10295	10302	AAAATTAG	SINE/Alu
TRPM2-AS:7	Lhx8	MA0705.1	10295	10302	CTAATTTT	SINE/Alu
TRPM2-AS:7	Lhx4	MA0704.1	10295	10302	AAAATTAG	SINE/Alu
TRPM2-AS:7	Msx3	MA0709.1	10295	10302	AAAATTAG	SINE/Alu
TRPM2-AS:7	Shox2	MA0720.1	10295	10302	AAAATTAG	SINE/Alu
TRPM2-AS:7	HOXA7	MA1498.1	10295	10302	AAAATTAG	SINE/Alu
TRPM2-AS:7	PAX4	MA0068.2	10295	10302	AAAATTAG	SINE/Alu
TRPM2-AS:7	PAX4	MA0068.2	10295	10302	CTAATTTT	SINE/Alu
TRPM2-AS:7	PRRX1	MA0716.1	10295	10302	AAAATTAG	SINE/Alu
TRPM2-AS:7	Dlx3	MA0880.1	10295	10302	AAAATTAG	SINE/Alu
TRPM2-AS:7	TLX2	MA1577.1	10295	10302	AAAATTAG	SINE/Alu
TRPM2-AS:7	HOXB4	MA1499.1	10295	10302	AAAATTAG	SINE/Alu
TRPM2-AS:7	HOXD8	MA0910.2	10295	10302	AAAATTAG	SINE/Alu
TRPM2-AS:7	PDX1	MA0132.2	10295	10302	AAAATTAG	SINE/Alu
TRPM2-AS:7	MSX1	MA0666.1	10295	10302	AAAATTAG	SINE/Alu
TRPM2-AS:7	HOXD3	MA0912.2	10295	10302	CTAATTTT	SINE/Alu
TRPM2-AS:7	EN1	MA0027.2	10295	10302	AAAATTAG	SINE/Alu
TRPM2-AS:7	NKX6-2	MA0675.1	10295	10302	AAAATTAG	SINE/Alu
TRPM2-AS:7	HOXC4	MA1504.1	10295	10302	AAAATTAG	SINE/Alu
TRPM2-AS:7	VSX2	MA0726.1	10295	10302	AAAATTAG	SINE/Alu
TRPM2-AS:7	VSX2	MA0726.1	10295	10302	CTAATTTT	SINE/Alu
TRPM2-AS:7	HOXC8	MA1505.1	10295	10302	AAAATTAG	SINE/Alu
TRPM2-AS:7	HOXC8	MA1505.1	10295	10302	CTAATTTT	SINE/Alu
TRPM2-AS:7	HOXD4	MA1507.1	10295	10302	AAAATTAG	SINE/Alu
TRPM2-AS:7	MSX2	MA0708.1	10295	10302	AAAATTAG	SINE/Alu
TRPM2-AS:7	VAX1	MA0722.1	10295	10302	AAAATTAG	SINE/Alu
TRPM2-AS:7	VAX1	MA0722.1	10295	10302	CTAATTTT	SINE/Alu
TRPM2-AS:7	SHOX	MA0630.1	10295	10302	CTAATTTT	SINE/Alu
TRPM2-AS:7	EMX1	MA0612.2	10295	10302	AAAATTAG	SINE/Alu
TRPM2-AS:7	DLX5	MA1476.1	10295	10302	AAAATTAG	SINE/Alu
TRPM2-AS:7	HOXB6	MA1500.1	10295	10302	CTAATTTT	SINE/Alu
TRPM2-AS:7	UNCX	MA0721.1	10295	10302	AAAATTAG	SINE/Alu
TRPM2-AS:7	LHX1	MA1518.1	10295	10302	AAAATTAG	SINE/Alu
TRPM2-AS:7	DLX6	MA0882.1	10295	10302	AAAATTAG	SINE/Alu
TRPM2-AS:7	BSX	MA0876.1	10295	10302	AAAATTAG	SINE/Alu
TRPM2-AS:7	Dlx4	MA0881.1	10295	10302	AAAATTAG	SINE/Alu
TRPM2-AS:7	GSX2	MA0893.2	10295	10302	AAAATTAG	SINE/Alu
TRPM2-AS:7	RHOXF1	MA0719.1	10298	10305	ATTAGCCA	SINE/Alu
TRPM2-AS:7	NFIX	MA0671.1	10299	10307	TTAGCCAGG	SINE/Alu
TRPM2-AS:7	Hand1::Tcf3	MA0092.1	10300	10309	TGCCTGGCTA	SINE/Alu
TRPM2-AS:7	HIC2	MA0738.1	10302	10310	ATGCCTGGC	SINE/Alu
TRPM2-AS:7	TEAD3	MA0808.1	10305	10312	CCATGCCT	SINE/Alu
TRPM2-AS:7	SOX18	MA1563.1	10307	10314	CACCATGC	SINE/Alu
TRPM2-AS:7	THAP1	MA0597.1	10310	10318	CCGCCACCA	SINE/Alu
TRPM2-AS:7	NFIX	MA0671.1	10311	10319	CCCGCCACC	SINE/Alu
TRPM2-AS:7	ZNF354C	MA0130.1	10312	10317	CGCCAC	SINE/Alu
TRPM2-AS:7	E2F2	MA0864.2	10313	10328	TGGCGGGCGCCTATAA	SINE/Alu
TRPM2-AS:7	E2F2	MA0864.2	10313	10328	TTATAGGCGCCCGCCA	SINE/Alu
TRPM2-AS:7	THAP1	MA0597.1	10314	10322	GCGCCCGCC	SINE/Alu
TRPM2-AS:7	E2F1	MA0024.3	10315	10326	GCGGGCGCCTAT	SINE/Alu
TRPM2-AS:7	E2F1	MA0024.3	10315	10326	ATAGGCGCCCGC	SINE/Alu
TRPM2-AS:7	Dmbx1	MA0883.1	10321	10337	TAGCTGGGATTATAGGC	SINE/Alu
TRPM2-AS:7	LHX1	MA1518.1	10322	10329	CCTATAAT	SINE/Alu
TRPM2-AS:7	DPRX	MA1480.1	10323	10332	CTATAATCCC	SINE/Alu
TRPM2-AS:7	OTX2	MA0712.2	10323	10334	CTGGGATTATAG	SINE/Alu
TRPM2-AS:7	PITX3	MA0714.1	10324	10332	TATAATCCC	SINE/Alu
TRPM2-AS:7	HOXA6	MA1497.1	10324	10333	TGGGATTATA	SINE/Alu
TRPM2-AS:7	GSC	MA0648.1	10324	10333	TATAATCCCA	SINE/Alu
TRPM2-AS:7	GSC2	MA0891.1	10324	10333	TATAATCCCA	SINE/Alu
TRPM2-AS:7	HOXB3	MA0903.1	10324	10333	TGGGATTATA	SINE/Alu
TRPM2-AS:7	EVX1	MA0887.1	10324	10333	TGGGATTATA	SINE/Alu
TRPM2-AS:7	GSX1	MA0892.1	10324	10333	TGGGATTATA	SINE/Alu
TRPM2-AS:7	EVX2	MA0888.1	10324	10333	TGGGATTATA	SINE/Alu
TRPM2-AS:7	HOXB8	MA1502.1	10325	10332	GGGATTAT	SINE/Alu
TRPM2-AS:7	RHOXF1	MA0719.1	10325	10332	ATAATCCC	SINE/Alu
TRPM2-AS:7	DRGX	MA1481.1	10325	10332	GGGATTAT	SINE/Alu
TRPM2-AS:7	BARX1	MA0875.1	10325	10332	GGGATTAT	SINE/Alu
TRPM2-AS:7	PITX1	MA0682.2	10325	10332	ATAATCCC	SINE/Alu
TRPM2-AS:7	OTX1	MA0711.1	10325	10332	ATAATCCC	SINE/Alu
TRPM2-AS:7	HOXA7	MA1498.1	10325	10332	GGGATTAT	SINE/Alu
TRPM2-AS:7	HOXD8	MA0910.2	10325	10332	GGGATTAT	SINE/Alu
TRPM2-AS:7	PDX1	MA0132.2	10325	10332	GGGATTAT	SINE/Alu
TRPM2-AS:7	NKX6-2	MA0675.1	10325	10332	GGGATTAT	SINE/Alu
TRPM2-AS:7	PITX2	MA1547.1	10325	10332	ATAATCCC	SINE/Alu
TRPM2-AS:7	SHOX	MA0630.1	10325	10332	ATAATCCC	SINE/Alu
TRPM2-AS:7	HOXB6	MA1500.1	10325	10332	ATAATCCC	SINE/Alu
TRPM2-AS:7	LHX1	MA1518.1	10325	10332	GGGATTAT	SINE/Alu
TRPM2-AS:7	BSX	MA0876.1	10325	10332	GGGATTAT	SINE/Alu
TRPM2-AS:7	GSX2	MA0893.2	10325	10332	GGGATTAT	SINE/Alu
TRPM2-AS:7	Crx	MA0467.1	10325	10335	GCTGGGATTAT	SINE/Alu
TRPM2-AS:7	Gfi1b	MA0483.1	10326	10336	TAATCCCAGCT	SINE/Alu
TRPM2-AS:7	Hic1	MA0739.1	10328	10336	ATCCCAGCT	SINE/Alu
TRPM2-AS:7	Hand1::Tcf3	MA0092.1	10328	10337	TAGCTGGGAT	SINE/Alu
TRPM2-AS:7	ZNF263	MA0528.2	10338	10349	CTCGGGAGGCTG	SINE/Alu
TRPM2-AS:7	ZNF460	MA1596.1	10338	10353	GCCTCAGCCTCCCGAG	SINE/Alu
TRPM2-AS:7	TFAP2C(var.2)	MA0814.2	10343	10356	GAGGCTGAGGCAGG	SINE/Alu
TRPM2-AS:7	RHOXF1	MA0719.1	10344	10351	CTCAGCCT	SINE/Alu
TRPM2-AS:7	FOSL1::JUND	MA1142.1	10346	10355	GCTGAGGCAG	SINE/Alu
TRPM2-AS:7	IKZF1	MA1508.1	10349	10360	GAGGCAGGAAAA	SINE/Alu
TRPM2-AS:7	ELF5	MA0136.2	10351	10361	GGCAGGAAAAT	SINE/Alu
TRPM2-AS:7	NFATC3	MA0625.1	10352	10361	ATTTTCCTGC	SINE/Alu
TRPM2-AS:7	NFAT5	MA0606.1	10352	10361	ATTTTCCTGC	SINE/Alu
TRPM2-AS:7	NFATC1	MA0624.1	10352	10361	ATTTTCCTGC	SINE/Alu
TRPM2-AS:7	NFATC4	MA1525.1	10352	10361	GCAGGAAAAT	SINE/Alu
TRPM2-AS:7	NFATC2	MA0152.1	10354	10360	TTTTCCT	SINE/Alu
TRPM2-AS:7	REL	MA0101.1	10355	10364	GTGATTTTCC	SINE/Alu
TRPM2-AS:7	RELA	MA0107.1	10355	10364	GTGATTTTCC	SINE/Alu
TRPM2-AS:7	MIXL1	MA0662.1	10356	10365	GAAAATCACT	SINE/Alu
TRPM2-AS:7	MITF	MA0620.3	10356	10373	GAAAATCACTTGAATCCG	SINE/Alu
TRPM2-AS:7	MITF	MA0620.3	10356	10373	CGGATTCAAGTGATTTTC	SINE/Alu
TRPM2-AS:7	Dux	MA0611.1	10357	10364	AAAATCAC	SINE/Alu
TRPM2-AS:7	PRRX1	MA0716.1	10357	10364	AAAATCAC	SINE/Alu
TRPM2-AS:7	EN1	MA0027.2	10357	10364	AAAATCAC	SINE/Alu
TRPM2-AS:7	LHX1	MA1518.1	10357	10364	AAAATCAC	SINE/Alu
TRPM2-AS:7	USF2	MA0526.3	10358	10371	GATTCAAGTGATTT	SINE/Alu
TRPM2-AS:7	SREBF1(var.2)	MA0829.2	10358	10371	AAATCACTTGAATC	SINE/Alu
TRPM2-AS:7	Pax2	MA0067.1	10359	10366	AATCACTT	SINE/Alu
TRPM2-AS:7	MSGN1	MA1524.1	10359	10370	AATCACTTGAAT	SINE/Alu
TRPM2-AS:7	MSGN1	MA1524.1	10359	10370	ATTCAAGTGATT	SINE/Alu
TRPM2-AS:7	Nkx3-1	MA0124.2	10360	10368	ATCACTTGA	SINE/Alu
TRPM2-AS:7	NKX2-3	MA0672.1	10360	10369	ATCACTTGAA	SINE/Alu
TRPM2-AS:7	SNAI1	MA1558.1	10360	10369	TTCAAGTGAT	SINE/Alu
TRPM2-AS:7	TFAP4(var.2)	MA1570.1	10360	10369	ATCACTTGAA	SINE/Alu
TRPM2-AS:7	TFAP4(var.2)	MA1570.1	10360	10369	TTCAAGTGAT	SINE/Alu
TRPM2-AS:7	TFEB	MA0692.1	10360	10369	ATCACTTGAA	SINE/Alu
TRPM2-AS:7	NKX2-8	MA0673.1	10361	10369	TCACTTGAA	SINE/Alu
TRPM2-AS:7	HLTF	MA0109.1	10361	10370	TCACTTGAAT	SINE/Alu
TRPM2-AS:7	RHOXF1	MA0719.1	10366	10373	TGAATCCG	SINE/Alu
TRPM2-AS:7	SPDEF	MA0686.1	10366	10376	TCCCGGATTCA	SINE/Alu
TRPM2-AS:7	THAP1	MA0597.1	10370	10378	CCTCCCGGA	SINE/Alu
TRPM2-AS:7	ZNF263	MA0528.2	10370	10381	TCCGGGAGGGAG	SINE/Alu
TRPM2-AS:7	E2F6	MA0471.2	10371	10383	CCGGGAGGGAGGT	SINE/Alu
TRPM2-AS:7	Wt1	MA1627.1	10371	10384	CACCTCCCTCCCGG	SINE/Alu
TRPM2-AS:7	KLF5	MA0599.1	10372	10381	CTCCCTCCCG	SINE/Alu
TRPM2-AS:7	MAZ	MA1522.1	10372	10382	CCTCCCTCCCG	SINE/Alu
TRPM2-AS:7	KLF2	MA1515.1	10372	10382	CCTCCCTCCCG	SINE/Alu
TRPM2-AS:7	ZNF263	MA0528.2	10374	10385	GGAGGGAGGTGG	SINE/Alu
TRPM2-AS:7	ZNF135	MA1587.1	10375	10388	CCTCCACCTCCCTC	SINE/Alu
TRPM2-AS:7	KLF5	MA0599.1	10376	10385	CCACCTCCCT	SINE/Alu
TRPM2-AS:7	MAZ	MA1522.1	10376	10386	TCCACCTCCCT	SINE/Alu
TRPM2-AS:7	TCF3	MA0522.3	10376	10386	TCCACCTCCCT	SINE/Alu
TRPM2-AS:7	TBX3	MA1566.1	10379	10388	GAGGTGGAGG	SINE/Alu
TRPM2-AS:7	ZBTB7C	MA0695.1	10381	10392	GCAACCTCCACC	SINE/Alu
TRPM2-AS:7	ZNF354C	MA0130.1	10382	10387	CTCCAC	SINE/Alu
TRPM2-AS:7	Ddit3::Cebpa	MA0019.1	10385	10396	CACTGCAACCTC	SINE/Alu
TRPM2-AS:7	RFX7	MA1554.1	10387	10395	GGTTGCAGT	SINE/Alu
TRPM2-AS:7	NKX2-8	MA0673.1	10389	10397	TCACTGCAA	SINE/Alu
TRPM2-AS:7	SREBF1	MA0595.1	10389	10398	CTCACTGCAA	SINE/Alu
TRPM2-AS:7	SREBF2	MA0596.1	10389	10398	TTGCAGTGAG	SINE/Alu
TRPM2-AS:7	RHOXF1	MA0719.1	10394	10401	GTGAGCCG	SINE/Alu
TRPM2-AS:7	CEBPG(var.2)	MA1636.1	10401	10415	CAATGAGGCAACCTC	SINE/Alu
TRPM2-AS:7	RFX7	MA1554.1	10403	10411	GGTTGCCTC	SINE/Alu
TRPM2-AS:7	JUN	MA0488.1	10404	10416	GCAATGAGGCAAC	SINE/Alu
TRPM2-AS:7	FOSL1::JUND	MA1142.1	10405	10414	AATGAGGCAA	SINE/Alu
TRPM2-AS:7	HOXA6	MA1497.1	10408	10417	TGCAATGAGG	SINE/Alu
TRPM2-AS:7	LBX2	MA0699.1	10408	10417	TGCAATGAGG	SINE/Alu
TRPM2-AS:7	ESX1	MA0644.1	10408	10417	TGCAATGAGG	SINE/Alu
TRPM2-AS:7	MIXL1	MA0662.1	10408	10417	TGCAATGAGG	SINE/Alu
TRPM2-AS:7	EN2	MA0642.1	10408	10417	TGCAATGAGG	SINE/Alu
TRPM2-AS:7	MNX1	MA0707.1	10408	10417	TGCAATGAGG	SINE/Alu
TRPM2-AS:7	HOXB2	MA0902.2	10409	10416	GCAATGAG	SINE/Alu
TRPM2-AS:7	RAX2	MA0717.1	10409	10416	GCAATGAG	SINE/Alu
TRPM2-AS:7	HOXB8	MA1502.1	10409	10416	GCAATGAG	SINE/Alu
TRPM2-AS:7	HOXA5	MA0158.2	10409	10416	GCAATGAG	SINE/Alu
TRPM2-AS:7	HOXA7	MA1498.1	10409	10416	GCAATGAG	SINE/Alu
TRPM2-AS:7	PRRX1	MA0716.1	10409	10416	GCAATGAG	SINE/Alu
TRPM2-AS:7	HOXD8	MA0910.2	10409	10416	GCAATGAG	SINE/Alu
TRPM2-AS:7	MSX1	MA0666.1	10409	10416	GCAATGAG	SINE/Alu
TRPM2-AS:7	EN1	MA0027.2	10409	10416	GCAATGAG	SINE/Alu
TRPM2-AS:7	HOXC8	MA1505.1	10409	10416	CTCATTGC	SINE/Alu
TRPM2-AS:7	HOXC8	MA1505.1	10409	10416	GCAATGAG	SINE/Alu
TRPM2-AS:7	UNCX	MA0721.1	10409	10416	GCAATGAG	SINE/Alu
TRPM2-AS:7	LHX1	MA1518.1	10409	10416	GCAATGAG	SINE/Alu
TRPM2-AS:7	Ddit3::Cebpa	MA0019.1	10409	10420	GAGTGCAATGAG	SINE/Alu
TRPM2-AS:7	SOX18	MA1563.1	10410	10417	TGCAATGA	SINE/Alu
TRPM2-AS:7	NKX2-2	MA1645.1	10412	10425	ATTGCACTCCAGCC	SINE/Alu
TRPM2-AS:7	MSANTD3	MA1523.1	10413	10422	TTGCACTCCA	SINE/Alu
TRPM2-AS:7	Nkx2-5(var.2)	MA0503.1	10413	10423	TTGCACTCCAG	SINE/Alu
TRPM2-AS:7	NKX2-5	MA0063.2	10414	10424	TGCACTCCAGC	SINE/Alu
TRPM2-AS:7	NKX2-8	MA0673.1	10415	10423	GCACTCCAG	SINE/Alu
TRPM2-AS:7	Hand1::Tcf3	MA0092.1	10417	10426	AGGCTGGAGT	SINE/Alu
TRPM2-AS:7	THAP1	MA0597.1	10424	10432	TTGCCCAGG	SINE/Alu
TRPM2-AS:7	HIC2	MA0738.1	10424	10432	TTGCCCAGG	SINE/Alu
TRPM2-AS:7	DMRTA2	MA1478.1	10425	10436	CTGGGCAACAAG	SINE/Alu
TRPM2-AS:7	RFX7	MA1554.1	10426	10434	TGTTGCCCA	SINE/Alu
TRPM2-AS:7	SRY	MA0084.1	10428	10436	GGCAACAAG	SINE/Alu
TRPM2-AS:7	SOX15	MA1152.1	10429	10438	CTCTTGTTGC	SINE/Alu
TRPM2-AS:7	SOX8	MA0868.2	10429	10438	GCAACAAGAG	SINE/Alu
TRPM2-AS:7	HLTF	MA0109.1	10430	10439	GCTCTTGTTG	SINE/Alu
TRPM2-AS:7	MSGN1	MA1524.1	10436	10447	GAGCAAATGTCT	SINE/Alu
TRPM2-AS:7	MSGN1	MA1524.1	10436	10447	AGACATTTGCTC	SINE/Alu
TRPM2-AS:7	ATOH7	MA1468.1	10437	10446	AGCAAATGTC	SINE/Alu
TRPM2-AS:7	ATOH7	MA1468.1	10437	10446	GACATTTGCT	SINE/Alu
TRPM2-AS:7	Twist2	MA0633.1	10437	10446	AGCAAATGTC	SINE/Alu
TRPM2-AS:7	Atoh1	MA0461.2	10437	10446	AGCAAATGTC	SINE/Alu
TRPM2-AS:7	TFAP4(var.2)	MA1570.1	10437	10446	AGCAAATGTC	SINE/Alu
TRPM2-AS:7	TFAP4(var.2)	MA1570.1	10437	10446	GACATTTGCT	SINE/Alu
TRPM2-AS:7	Bhlha15	MA0607.1	10438	10445	GCAAATGT	SINE/Alu
TRPM2-AS:7	Bhlha15	MA0607.1	10438	10445	ACATTTGC	SINE/Alu
TRPM2-AS:7	HLTF	MA0109.1	10438	10447	AGACATTTGC	SINE/Alu
TRPM2-AS:7	MEIS1	MA0498.2	10442	10448	CAGACAT	SINE/Alu
TRPM2-AS:7	SMAD2::SMAD3::SMAD4	MA0513.1	10442	10454	ATGTCTGTCTCAA	SINE/Alu
TRPM2-AS:7	MEIS3	MA0775.1	10445	10452	GAGACAGA	SINE/Alu
TRPM2-AS:7	DMRTA2	MA1478.1	10445	10456	TTTTGAGACAGA	SINE/Alu
TRPM2-AS:7	MEIS1	MA0498.2	10446	10452	GAGACAG	SINE/Alu
TRPM2-AS:7	FOSL1::JUND	MA1142.1	10446	10455	TTTGAGACAG	SINE/Alu
TRPM2-AS:7	BARX2	MA1471.1	10450	10461	CTCAAAAATTAA	SINE/Alu
TRPM2-AS:7	LHX2	MA0700.2	10452	10462	CAAAAATTAAA	SINE/Alu
TRPM2-AS:7	Nobox	MA0125.1	10453	10460	TAATTTTT	SINE/Alu
TRPM2-AS:7	VENTX	MA0724.1	10453	10461	AAAAATTAA	SINE/Alu
TRPM2-AS:7	HOXA6	MA1497.1	10453	10462	AAAAATTAAA	SINE/Alu
TRPM2-AS:7	LBX2	MA0699.1	10453	10462	AAAAATTAAA	SINE/Alu
TRPM2-AS:7	GSC	MA0648.1	10453	10462	TTTAATTTTT	SINE/Alu
TRPM2-AS:7	GSC2	MA0891.1	10453	10462	TTTAATTTTT	SINE/Alu
TRPM2-AS:7	ALX3	MA0634.1	10453	10462	AAAAATTAAA	SINE/Alu
TRPM2-AS:7	HESX1	MA0894.1	10453	10462	TTTAATTTTT	SINE/Alu
TRPM2-AS:7	HOXB3	MA0903.1	10453	10462	AAAAATTAAA	SINE/Alu
TRPM2-AS:7	GBX1	MA0889.1	10453	10462	AAAAATTAAA	SINE/Alu
TRPM2-AS:7	EVX1	MA0887.1	10453	10462	AAAAATTAAA	SINE/Alu
TRPM2-AS:7	ESX1	MA0644.1	10453	10462	AAAAATTAAA	SINE/Alu
TRPM2-AS:7	MIXL1	MA0662.1	10453	10462	AAAAATTAAA	SINE/Alu
TRPM2-AS:7	ARGFX	MA1463.1	10453	10462	TTTAATTTTT	SINE/Alu
TRPM2-AS:7	GSX1	MA0892.1	10453	10462	AAAAATTAAA	SINE/Alu
TRPM2-AS:7	Dlx1	MA0879.1	10453	10462	AAAAATTAAA	SINE/Alu
TRPM2-AS:7	Dlx1	MA0879.1	10453	10462	TTTAATTTTT	SINE/Alu
TRPM2-AS:7	NOTO	MA0710.1	10453	10462	AAAAATTAAA	SINE/Alu
TRPM2-AS:7	NOTO	MA0710.1	10453	10462	TTTAATTTTT	SINE/Alu
TRPM2-AS:7	RAX	MA0718.1	10453	10462	AAAAATTAAA	SINE/Alu
TRPM2-AS:7	EVX2	MA0888.1	10453	10462	AAAAATTAAA	SINE/Alu
TRPM2-AS:7	EMX2	MA0886.1	10453	10462	AAAAATTAAA	SINE/Alu
TRPM2-AS:7	GBX2	MA0890.1	10453	10462	AAAAATTAAA	SINE/Alu
TRPM2-AS:7	EN2	MA0642.1	10453	10462	AAAAATTAAA	SINE/Alu
TRPM2-AS:7	MNX1	MA0707.1	10453	10462	AAAAATTAAA	SINE/Alu
TRPM2-AS:7	MEOX2	MA0706.1	10453	10462	AAAAATTAAA	SINE/Alu
TRPM2-AS:7	mix-a	MA0621.1	10453	10463	TTTTAATTTTT	SINE/Alu
TRPM2-AS:7	HOXA10	MA0899.1	10453	10463	AAAAATTAAAA	SINE/Alu
TRPM2-AS:7	HOXB2	MA0902.2	10454	10461	AAAATTAA	SINE/Alu
TRPM2-AS:7	RAX2	MA0717.1	10454	10461	AAAATTAA	SINE/Alu
TRPM2-AS:7	HOXB8	MA1502.1	10454	10461	AAAATTAA	SINE/Alu
TRPM2-AS:7	HOXA5	MA0158.2	10454	10461	AAAATTAA	SINE/Alu
TRPM2-AS:7	PRRX2	MA0075.3	10454	10461	AAAATTAA	SINE/Alu
TRPM2-AS:7	LHX5	MA1519.1	10454	10461	AAAATTAA	SINE/Alu
TRPM2-AS:7	VSX1	MA0725.1	10454	10461	AAAATTAA	SINE/Alu
TRPM2-AS:7	VSX1	MA0725.1	10454	10461	TTAATTTT	SINE/Alu
TRPM2-AS:7	LHX9	MA0701.2	10454	10461	AAAATTAA	SINE/Alu
TRPM2-AS:7	DRGX	MA1481.1	10454	10461	AAAATTAA	SINE/Alu
TRPM2-AS:7	VAX2	MA0723.1	10454	10461	AAAATTAA	SINE/Alu
TRPM2-AS:7	ISX	MA0654.1	10454	10461	AAAATTAA	SINE/Alu
TRPM2-AS:7	BARX1	MA0875.1	10454	10461	AAAATTAA	SINE/Alu
TRPM2-AS:7	Dlx2	MA0885.1	10454	10461	AAAATTAA	SINE/Alu
TRPM2-AS:7	NKX6-1	MA0674.1	10454	10461	AAAATTAA	SINE/Alu
TRPM2-AS:7	LMX1A	MA0702.2	10454	10461	TTAATTTT	SINE/Alu
TRPM2-AS:7	Lhx8	MA0705.1	10454	10461	AAAATTAA	SINE/Alu
TRPM2-AS:7	Lhx8	MA0705.1	10454	10461	TTAATTTT	SINE/Alu
TRPM2-AS:7	Lhx4	MA0704.1	10454	10461	AAAATTAA	SINE/Alu
TRPM2-AS:7	Msx3	MA0709.1	10454	10461	AAAATTAA	SINE/Alu
TRPM2-AS:7	Shox2	MA0720.1	10454	10461	AAAATTAA	SINE/Alu
TRPM2-AS:7	HOXA7	MA1498.1	10454	10461	AAAATTAA	SINE/Alu
TRPM2-AS:7	PAX4	MA0068.2	10454	10461	AAAATTAA	SINE/Alu
TRPM2-AS:7	PAX4	MA0068.2	10454	10461	TTAATTTT	SINE/Alu
TRPM2-AS:7	PRRX1	MA0716.1	10454	10461	AAAATTAA	SINE/Alu
TRPM2-AS:7	Dlx3	MA0880.1	10454	10461	AAAATTAA	SINE/Alu
TRPM2-AS:7	TLX2	MA1577.1	10454	10461	AAAATTAA	SINE/Alu
TRPM2-AS:7	HOXB4	MA1499.1	10454	10461	AAAATTAA	SINE/Alu
TRPM2-AS:7	HOXD8	MA0910.2	10454	10461	AAAATTAA	SINE/Alu
TRPM2-AS:7	PDX1	MA0132.2	10454	10461	AAAATTAA	SINE/Alu
TRPM2-AS:7	MSX1	MA0666.1	10454	10461	AAAATTAA	SINE/Alu
TRPM2-AS:7	EN1	MA0027.2	10454	10461	AAAATTAA	SINE/Alu
TRPM2-AS:7	NKX6-2	MA0675.1	10454	10461	AAAATTAA	SINE/Alu
TRPM2-AS:7	HOXC4	MA1504.1	10454	10461	AAAATTAA	SINE/Alu
TRPM2-AS:7	VSX2	MA0726.1	10454	10461	AAAATTAA	SINE/Alu
TRPM2-AS:7	VSX2	MA0726.1	10454	10461	TTAATTTT	SINE/Alu
TRPM2-AS:7	HOXC8	MA1505.1	10454	10461	AAAATTAA	SINE/Alu
TRPM2-AS:7	HOXC8	MA1505.1	10454	10461	TTAATTTT	SINE/Alu
TRPM2-AS:7	HOXD4	MA1507.1	10454	10461	AAAATTAA	SINE/Alu
TRPM2-AS:7	MSX2	MA0708.1	10454	10461	AAAATTAA	SINE/Alu
TRPM2-AS:7	VAX1	MA0722.1	10454	10461	AAAATTAA	SINE/Alu
TRPM2-AS:7	VAX1	MA0722.1	10454	10461	TTAATTTT	SINE/Alu
TRPM2-AS:7	SHOX	MA0630.1	10454	10461	TTAATTTT	SINE/Alu
TRPM2-AS:7	EMX1	MA0612.2	10454	10461	AAAATTAA	SINE/Alu
TRPM2-AS:7	DLX5	MA1476.1	10454	10461	AAAATTAA	SINE/Alu
TRPM2-AS:7	HOXB6	MA1500.1	10454	10461	TTAATTTT	SINE/Alu
TRPM2-AS:7	UNCX	MA0721.1	10454	10461	AAAATTAA	SINE/Alu
TRPM2-AS:7	LHX1	MA1518.1	10454	10461	AAAATTAA	SINE/Alu
TRPM2-AS:7	DLX6	MA0882.1	10454	10461	AAAATTAA	SINE/Alu
TRPM2-AS:7	BSX	MA0876.1	10454	10461	AAAATTAA	SINE/Alu
TRPM2-AS:7	Dlx4	MA0881.1	10454	10461	AAAATTAA	SINE/Alu
TRPM2-AS:7	GSX2	MA0893.2	10454	10461	AAAATTAA	SINE/Alu
TRPM2-AS:7	Arid3b	MA0601.1	10454	10464	TTTTTAATTTT	SINE/Alu
TRPM2-AS:7	LIN54	MA0619.1	10456	10464	TTTTTAATT	SINE/Alu
TRPM2-AS:7	ZNF384	MA1125.1	10456	10467	AATTAAAAAAAA	SINE/Alu
TRPM2-AS:7	Arid3a	MA0151.1	10457	10462	ATTAAA	SINE/Alu
TRPM2-AS:7	ZNF384	MA1125.1	10457	10468	ATTAAAAAAAAA	SINE/Alu
TRPM2-AS:7	FOXL1	MA0033.2	10458	10464	TTAAAAA	SINE/Alu
TRPM2-AS:7	ZNF384	MA1125.1	10458	10469	TTAAAAAAAAAA	SINE/Alu
TRPM2-AS:7	ZNF384	MA1125.1	10459	10470	TAAAAAAAAAAA	SINE/Alu
TRPM2-AS:7	Foxd3	MA0041.1	10460	10471	TTTTTTTTTTTT	SINE/Alu
TRPM2-AS:7	ZNF384	MA1125.1	10460	10471	AAAAAAAAAAAA	SINE/Alu
TRPM2-AS:7	Foxd3	MA0041.1	10461	10472	TTTTTTTTTTTT	SINE/Alu
TRPM2-AS:7	ZNF384	MA1125.1	10461	10472	AAAAAAAAAAAA	SINE/Alu
TRPM2-AS:7	Foxd3	MA0041.1	10462	10473	TTTTTTTTTTTT	SINE/Alu
TRPM2-AS:7	ZNF384	MA1125.1	10462	10473	AAAAAAAAAAAA	SINE/Alu
TRPM2-AS:7	Foxd3	MA0041.1	10463	10474	TTTTTTTTTTTT	SINE/Alu
TRPM2-AS:7	ZNF384	MA1125.1	10463	10474	AAAAAAAAAAAA	SINE/Alu
TRPM2-AS:7	Foxd3	MA0041.1	10464	10475	TTTTTTTTTTTT	SINE/Alu
TRPM2-AS:7	ZNF384	MA1125.1	10464	10475	AAAAAAAAAAAA	SINE/Alu
TRPM2-AS:7	Foxd3	MA0041.1	10465	10476	TTTTTTTTTTTT	SINE/Alu
TRPM2-AS:7	ZNF384	MA1125.1	10465	10476	AAAAAAAAAAAA	SINE/Alu
TRPM2-AS:7	Foxd3	MA0041.1	10466	10477	TTTTTTTTTTTT	SINE/Alu
TRPM2-AS:7	ZNF384	MA1125.1	10466	10477	AAAAAAAAAAAA	SINE/Alu
TRPM2-AS:7	Foxd3	MA0041.1	10467	10478	TTTTTTTTTTTT	SINE/Alu
TRPM2-AS:7	ZNF384	MA1125.1	10467	10478	AAAAAAAAAAAA	SINE/Alu
TRPM2-AS:7	Foxd3	MA0041.1	10468	10479	TTTTTTTTTTTT	SINE/Alu
TRPM2-AS:7	ZNF384	MA1125.1	10468	10479	AAAAAAAAAAAA	SINE/Alu
TRPM2-AS:7	Foxd3	MA0041.1	10469	10480	TTTTTTTTTTTT	SINE/Alu
TRPM2-AS:7	ZNF384	MA1125.1	10469	10480	AAAAAAAAAAAA	SINE/Alu
TRPM2-AS:7	Foxd3	MA0041.1	10470	10481	CTTTTTTTTTTT	SINE/Alu
TRPM2-AS:7	ZNF384	MA1125.1	10470	10481	AAAAAAAAAAAG	SINE/Alu
TRPM2-AS:7	Foxd3	MA0041.1	10471	10482	TCTTTTTTTTTT	SINE/Alu
TRPM2-AS:7	ZNF384	MA1125.1	10471	10482	AAAAAAAAAAGA	SINE/Alu
TRPM2-AS:7	Foxd3	MA0041.1	10474	10485	AATTCTTTTTTT	SINE/Alu
TRPM2-AS:7	HLTF	MA0109.1	10475	10484	ATTCTTTTTT	SINE/Alu
TRPM2-AS:7	NFATC2	MA0152.1	10673	10679	GTTTCCT	LINE/L1
TRPM2-AS:7	Foxo1	MA0480.1	10673	10683	CTATGTTTCCT	LINE/L1
TRPM2-AS:7	PRDM4	MA1647.1	10673	10683	CTATGTTTCCT	LINE/L1
TRPM2-AS:7	FOXP3	MA0850.1	10674	10680	GGAAACA	LINE/L1
TRPM2-AS:7	FOXO4	MA0848.1	10674	10680	GGAAACA	LINE/L1
TRPM2-AS:7	FOXO3	MA0157.2	10674	10681	GGAAACAT	LINE/L1
TRPM2-AS:7	Dmrt1	MA1603.1	10675	10687	GAAACATAGTAAG	LINE/L1
TRPM2-AS:7	HLTF	MA0109.1	10676	10685	AAACATAGTA	LINE/L1
TRPM2-AS:7	SOX18	MA1563.1	10678	10685	TACTATGT	LINE/L1
TRPM2-AS:7	HMBOX1	MA0895.1	10679	10688	CATAGTAAGT	LINE/L1
TRPM2-AS:7	HLTF	MA0109.1	10681	10690	CAACTTACTA	LINE/L1
TRPM2-AS:7	Rhox11	MA0629.1	10682	10698	AGTAAGTTGTTAACAGT	LINE/L1
TRPM2-AS:7	SOX15	MA1152.1	10685	10694	AAGTTGTTAA	LINE/L1
TRPM2-AS:7	HMBOX1	MA0895.1	10686	10695	AGTTGTTAAC	LINE/L1
TRPM2-AS:7	Foxo1	MA0480.1	10686	10696	AGTTGTTAACA	LINE/L1
TRPM2-AS:7	SRY	MA0084.1	10687	10695	GTTAACAAC	LINE/L1
TRPM2-AS:7	MYBL1	MA0776.1	10687	10698	ACTGTTAACAAC	LINE/L1
TRPM2-AS:7	Foxj2	MA0614.1	10688	10695	GTTAACAA	LINE/L1
TRPM2-AS:7	FOXO4	MA0848.1	10689	10695	GTTAACA	LINE/L1
TRPM2-AS:7	FOXO6	MA0849.1	10689	10695	GTTAACA	LINE/L1
TRPM2-AS:7	Foxo1	MA0480.1	10689	10699	TACTGTTAACA	LINE/L1
TRPM2-AS:7	FOXO4	MA0848.1	10690	10696	GTTAACA	LINE/L1
TRPM2-AS:7	FOXO6	MA0849.1	10690	10696	GTTAACA	LINE/L1
TRPM2-AS:7	Foxj2	MA0614.1	10690	10697	GTTAACAG	LINE/L1
TRPM2-AS:7	OSR1	MA1542.1	10693	10702	AACTACTGTT	LINE/L1
TRPM2-AS:7	MYF6	MA0667.1	10693	10702	AACTACTGTT	LINE/L1
TRPM2-AS:7	HMBOX1	MA0895.1	10696	10705	AGTAGTTAAC	LINE/L1
TRPM2-AS:7	LBX1	MA0618.1	10697	10704	TTAACTAC	LINE/L1
TRPM2-AS:7	VDR	MA0693.2	10701	10708	GGAGTTAA	LINE/L1
TRPM2-AS:7	ZIC4	MA0751.1	10702	10716	CACCTCCCGGAGTTA	LINE/L1
TRPM2-AS:7	THAP1	MA0597.1	10706	10714	CCTCCCGGA	LINE/L1
TRPM2-AS:7	ZKSCAN5	MA1652.1	10707	10720	CCGGGAGGTGAAAT	LINE/L1
TRPM2-AS:7	KLF5	MA0599.1	10708	10717	TCACCTCCCG	LINE/L1
TRPM2-AS:7	MAZ	MA1522.1	10708	10718	TTCACCTCCCG	LINE/L1
TRPM2-AS:7	TCF3	MA0522.3	10708	10718	TTCACCTCCCG	LINE/L1
TRPM2-AS:7	NR2C2(var.2)	MA1536.1	10711	10718	GAGGTGAA	LINE/L1
TRPM2-AS:7	TBX3	MA1566.1	10711	10720	GAGGTGAAAT	LINE/L1
TRPM2-AS:7	TBX6	MA1567.1	10711	10720	GAGGTGAAAT	LINE/L1
TRPM2-AS:7	TBX2	MA0688.1	10711	10721	GAGGTGAAATT	LINE/L1
TRPM2-AS:7	TBX4	MA0806.1	10712	10719	AGGTGAAA	LINE/L1
TRPM2-AS:7	TBX5	MA0807.1	10712	10719	AGGTGAAA	LINE/L1
TRPM2-AS:7	LHX2	MA0700.2	10714	10724	GTGAAATTATG	LINE/L1
TRPM2-AS:7	Nobox	MA0125.1	10715	10722	TAATTTCA	LINE/L1
TRPM2-AS:7	HOXA6	MA1497.1	10715	10724	TGAAATTATG	LINE/L1
TRPM2-AS:7	LBX2	MA0699.1	10715	10724	TGAAATTATG	LINE/L1
TRPM2-AS:7	GSC	MA0648.1	10715	10724	CATAATTTCA	LINE/L1
TRPM2-AS:7	GSC2	MA0891.1	10715	10724	CATAATTTCA	LINE/L1
TRPM2-AS:7	ALX3	MA0634.1	10715	10724	TGAAATTATG	LINE/L1
TRPM2-AS:7	HESX1	MA0894.1	10715	10724	CATAATTTCA	LINE/L1
TRPM2-AS:7	HOXB3	MA0903.1	10715	10724	TGAAATTATG	LINE/L1
TRPM2-AS:7	GBX1	MA0889.1	10715	10724	TGAAATTATG	LINE/L1
TRPM2-AS:7	EVX1	MA0887.1	10715	10724	TGAAATTATG	LINE/L1
TRPM2-AS:7	ESX1	MA0644.1	10715	10724	TGAAATTATG	LINE/L1
TRPM2-AS:7	MIXL1	MA0662.1	10715	10724	TGAAATTATG	LINE/L1
TRPM2-AS:7	MEOX1	MA0661.1	10715	10724	TGAAATTATG	LINE/L1
TRPM2-AS:7	ARGFX	MA1463.1	10715	10724	CATAATTTCA	LINE/L1
TRPM2-AS:7	GSX1	MA0892.1	10715	10724	TGAAATTATG	LINE/L1
TRPM2-AS:7	HOXB7	MA1501.1	10715	10724	TGAAATTATG	LINE/L1
TRPM2-AS:7	Dlx1	MA0879.1	10715	10724	TGAAATTATG	LINE/L1
TRPM2-AS:7	Dlx1	MA0879.1	10715	10724	CATAATTTCA	LINE/L1
TRPM2-AS:7	NOTO	MA0710.1	10715	10724	TGAAATTATG	LINE/L1
TRPM2-AS:7	RAX	MA0718.1	10715	10724	TGAAATTATG	LINE/L1
TRPM2-AS:7	EVX2	MA0888.1	10715	10724	TGAAATTATG	LINE/L1
TRPM2-AS:7	EMX2	MA0886.1	10715	10724	TGAAATTATG	LINE/L1
TRPM2-AS:7	GBX2	MA0890.1	10715	10724	TGAAATTATG	LINE/L1
TRPM2-AS:7	EN2	MA0642.1	10715	10724	TGAAATTATG	LINE/L1
TRPM2-AS:7	MNX1	MA0707.1	10715	10724	TGAAATTATG	LINE/L1
TRPM2-AS:7	MEOX2	MA0706.1	10715	10724	TGAAATTATG	LINE/L1
TRPM2-AS:7	HOXB2	MA0902.2	10716	10723	GAAATTAT	LINE/L1
TRPM2-AS:7	RAX2	MA0717.1	10716	10723	GAAATTAT	LINE/L1
TRPM2-AS:7	HOXB8	MA1502.1	10716	10723	GAAATTAT	LINE/L1
TRPM2-AS:7	HOXA5	MA0158.2	10716	10723	GAAATTAT	LINE/L1
TRPM2-AS:7	PRRX2	MA0075.3	10716	10723	GAAATTAT	LINE/L1
TRPM2-AS:7	LHX5	MA1519.1	10716	10723	GAAATTAT	LINE/L1
TRPM2-AS:7	VSX1	MA0725.1	10716	10723	GAAATTAT	LINE/L1
TRPM2-AS:7	VSX1	MA0725.1	10716	10723	ATAATTTC	LINE/L1
TRPM2-AS:7	LHX9	MA0701.2	10716	10723	GAAATTAT	LINE/L1
TRPM2-AS:7	DRGX	MA1481.1	10716	10723	GAAATTAT	LINE/L1
TRPM2-AS:7	VAX2	MA0723.1	10716	10723	GAAATTAT	LINE/L1
TRPM2-AS:7	ISX	MA0654.1	10716	10723	GAAATTAT	LINE/L1
TRPM2-AS:7	BARX1	MA0875.1	10716	10723	GAAATTAT	LINE/L1
TRPM2-AS:7	Dlx2	MA0885.1	10716	10723	GAAATTAT	LINE/L1
TRPM2-AS:7	NKX6-1	MA0674.1	10716	10723	GAAATTAT	LINE/L1
TRPM2-AS:7	Lhx8	MA0705.1	10716	10723	GAAATTAT	LINE/L1
TRPM2-AS:7	Lhx8	MA0705.1	10716	10723	ATAATTTC	LINE/L1
TRPM2-AS:7	Lhx4	MA0704.1	10716	10723	GAAATTAT	LINE/L1
TRPM2-AS:7	Msx3	MA0709.1	10716	10723	GAAATTAT	LINE/L1
TRPM2-AS:7	Shox2	MA0720.1	10716	10723	GAAATTAT	LINE/L1
TRPM2-AS:7	HOXA7	MA1498.1	10716	10723	GAAATTAT	LINE/L1
TRPM2-AS:7	PAX4	MA0068.2	10716	10723	GAAATTAT	LINE/L1
TRPM2-AS:7	PAX4	MA0068.2	10716	10723	ATAATTTC	LINE/L1
TRPM2-AS:7	PRRX1	MA0716.1	10716	10723	GAAATTAT	LINE/L1
TRPM2-AS:7	Dlx3	MA0880.1	10716	10723	GAAATTAT	LINE/L1
TRPM2-AS:7	TLX2	MA1577.1	10716	10723	GAAATTAT	LINE/L1
TRPM2-AS:7	HOXB4	MA1499.1	10716	10723	GAAATTAT	LINE/L1
TRPM2-AS:7	HOXD8	MA0910.2	10716	10723	GAAATTAT	LINE/L1
TRPM2-AS:7	PDX1	MA0132.2	10716	10723	GAAATTAT	LINE/L1
TRPM2-AS:7	MSX1	MA0666.1	10716	10723	GAAATTAT	LINE/L1
TRPM2-AS:7	EN1	MA0027.2	10716	10723	GAAATTAT	LINE/L1
TRPM2-AS:7	NKX6-2	MA0675.1	10716	10723	GAAATTAT	LINE/L1
TRPM2-AS:7	HOXC4	MA1504.1	10716	10723	GAAATTAT	LINE/L1
TRPM2-AS:7	VSX2	MA0726.1	10716	10723	GAAATTAT	LINE/L1
TRPM2-AS:7	HOXC8	MA1505.1	10716	10723	GAAATTAT	LINE/L1
TRPM2-AS:7	HOXC8	MA1505.1	10716	10723	ATAATTTC	LINE/L1
TRPM2-AS:7	HOXD4	MA1507.1	10716	10723	GAAATTAT	LINE/L1
TRPM2-AS:7	MSX2	MA0708.1	10716	10723	GAAATTAT	LINE/L1
TRPM2-AS:7	VAX1	MA0722.1	10716	10723	GAAATTAT	LINE/L1
TRPM2-AS:7	VAX1	MA0722.1	10716	10723	ATAATTTC	LINE/L1
TRPM2-AS:7	SHOX	MA0630.1	10716	10723	ATAATTTC	LINE/L1
TRPM2-AS:7	EMX1	MA0612.2	10716	10723	GAAATTAT	LINE/L1
TRPM2-AS:7	DLX5	MA1476.1	10716	10723	GAAATTAT	LINE/L1
TRPM2-AS:7	HOXB6	MA1500.1	10716	10723	ATAATTTC	LINE/L1
TRPM2-AS:7	UNCX	MA0721.1	10716	10723	GAAATTAT	LINE/L1
TRPM2-AS:7	LHX1	MA1518.1	10716	10723	GAAATTAT	LINE/L1
TRPM2-AS:7	DLX6	MA0882.1	10716	10723	GAAATTAT	LINE/L1
TRPM2-AS:7	BSX	MA0876.1	10716	10723	GAAATTAT	LINE/L1
TRPM2-AS:7	Dlx4	MA0881.1	10716	10723	GAAATTAT	LINE/L1
TRPM2-AS:7	GSX2	MA0893.2	10716	10723	GAAATTAT	LINE/L1
TRPM2-AS:7	HOXA9	MA0594.2	10717	10726	TTCATAATTT	LINE/L1
TRPM2-AS:7	JUN(var.2)	MA0489.1	10717	10730	AAATTATGAATAAC	LINE/L1
TRPM2-AS:7	HOXA6	MA1497.1	10718	10727	ATTCATAATT	LINE/L1
TRPM2-AS:7	MEOX2	MA0706.1	10718	10727	AATTATGAAT	LINE/L1
TRPM2-AS:7	MEOX2	MA0706.1	10718	10727	ATTCATAATT	LINE/L1
TRPM2-AS:7	HOXA1	MA1495.1	10719	10726	ATTATGAA	LINE/L1
TRPM2-AS:7	NKX6-2	MA0675.1	10719	10726	TTCATAAT	LINE/L1
TRPM2-AS:7	LHX1	MA1518.1	10719	10726	ATTATGAA	LINE/L1
TRPM2-AS:7	LHX1	MA1518.1	10719	10726	TTCATAAT	LINE/L1
TRPM2-AS:7	FOS::JUNB	MA1134.1	10720	10731	TGTTATTCATAA	LINE/L1
TRPM2-AS:7	FOSL1::JUNB	MA1137.1	10720	10732	TTATGAATAACAT	LINE/L1
TRPM2-AS:7	FOSL2::JUND	MA1144.1	10721	10730	TATGAATAAC	LINE/L1
TRPM2-AS:7	FOSB::JUNB	MA1135.1	10721	10730	TATGAATAAC	LINE/L1
TRPM2-AS:7	FOS::JUN	MA0099.3	10721	10730	GTTATTCATA	LINE/L1
TRPM2-AS:7	FOSL2::JUNB	MA1138.1	10721	10730	TATGAATAAC	LINE/L1
TRPM2-AS:7	FOSL1::JUND	MA1142.1	10721	10730	TATGAATAAC	LINE/L1
TRPM2-AS:7	FOS	MA0476.1	10721	10731	TGTTATTCATA	LINE/L1
TRPM2-AS:7	FOSL2::JUN	MA1130.1	10721	10732	ATGTTATTCATA	LINE/L1
TRPM2-AS:7	Arid3a	MA0151.1	10722	10727	ATGAAT	LINE/L1
TRPM2-AS:7	LHX1	MA1518.1	10723	10730	TGAATAAC	LINE/L1
TRPM2-AS:7	FOXC1	MA0032.2	10732	10742	TAAGGAAAGAA	LINE/L1
TRPM2-AS:7	NFATC3	MA0625.1	10733	10742	TCTTTCCTTA	LINE/L1
TRPM2-AS:7	NFAT5	MA0606.1	10733	10742	TCTTTCCTTA	LINE/L1
TRPM2-AS:7	NFATC1	MA0624.1	10733	10742	TCTTTCCTTA	LINE/L1
TRPM2-AS:7	NFATC4	MA1525.1	10733	10742	TAAGGAAAGA	LINE/L1
TRPM2-AS:7	ELF5	MA0136.2	10733	10743	ATAAGGAAAGA	LINE/L1
TRPM2-AS:7	NFATC2	MA0152.1	10734	10740	CTTTCCT	LINE/L1
TRPM2-AS:7	HLTF	MA0109.1	10736	10745	TTCCTTATAC	LINE/L1
TRPM2-AS:7	GATA6	MA1104.2	10741	10753	TATACTTATCTTG	LINE/L1
TRPM2-AS:7	HLTF	MA0109.1	10742	10751	ATACTTATCT	LINE/L1
TRPM2-AS:7	GATA4	MA0482.2	10742	10753	ATACTTATCTTG	LINE/L1
TRPM2-AS:7	GATA5	MA0766.2	10743	10752	AAGATAAGTA	LINE/L1
TRPM2-AS:7	GATA2	MA0036.3	10743	10753	TACTTATCTTG	LINE/L1
TRPM2-AS:7	GATA1	MA0035.4	10743	10753	TACTTATCTTG	LINE/L1
TRPM2-AS:7	GATA3	MA0037.3	10744	10751	AGATAAGT	LINE/L1
TRPM2-AS:7	LHX1	MA1518.1	10745	10752	AAGATAAG	LINE/L1
TRPM2-AS:7	PAX4	MA0068.2	10752	10759	AAAATTCA	LINE/L1
TRPM2-AS:7	LIN54	MA0619.1	10754	10762	TTTAAAATT	LINE/L1
TRPM2-AS:7	LIN54	MA0619.1	10755	10763	ATTTTAAAA	LINE/L1
TRPM2-AS:7	LIN54	MA0619.1	10755	10763	TTTTAAAAT	LINE/L1
TRPM2-AS:7	LIN54	MA0619.1	10756	10764	TTTTAAAAT	LINE/L1
TRPM2-AS:7	LIN54	MA0619.1	10756	10764	ATTTTAAAA	LINE/L1
TRPM2-AS:7	LIN54	MA0619.1	10757	10765	TTTAAAATT	LINE/L1
TRPM2-AS:7	Dlx1	MA0879.1	10759	10768	AACAATTTTA	LINE/L1
TRPM2-AS:7	SOX2	MA0143.4	10759	10769	GAACAATTTTA	LINE/L1
TRPM2-AS:7	SOX13	MA1120.1	10759	10769	GAACAATTTTA	LINE/L1
TRPM2-AS:7	Sox17	MA0078.1	10760	10768	AAAATTGTT	LINE/L1
TRPM2-AS:7	SOX9	MA0077.1	10761	10769	AAATTGTTC	LINE/L1
TRPM2-AS:7	SOX15	MA1152.1	10761	10770	AAATTGTTCA	LINE/L1
TRPM2-AS:7	SOX8	MA0868.2	10761	10770	TGAACAATTT	LINE/L1
TRPM2-AS:7	SOX14	MA1562.1	10762	10771	TTGAACAATT	LINE/L1
TRPM2-AS:7	Sox5	MA0087.1	10763	10769	ATTGTTC	LINE/L1
TRPM2-AS:7	VDR	MA0693.2	10763	10770	ATTGTTCA	LINE/L1
TRPM2-AS:7	SRY	MA0084.1	10763	10771	TTGAACAAT	LINE/L1
TRPM2-AS:7	Foxj2	MA0614.1	10764	10771	TTGAACAA	LINE/L1
TRPM2-AS:7	Foxj2	MA0614.1	10767	10774	TTCAACAA	LINE/L1
TRPM2-AS:7	SRY	MA0084.1	10767	10775	TTCAACAAT	LINE/L1
TRPM2-AS:7	SOX14	MA1562.1	10767	10776	TTCAACAATG	LINE/L1
TRPM2-AS:7	Sox6	MA0515.1	10768	10777	TCATTGTTGA	LINE/L1
TRPM2-AS:7	SOX15	MA1152.1	10768	10777	TCATTGTTGA	LINE/L1
TRPM2-AS:7	SOX8	MA0868.2	10768	10777	TCAACAATGA	LINE/L1
TRPM2-AS:7	Sox5	MA0087.1	10769	10775	ATTGTTG	LINE/L1
TRPM2-AS:7	SOX9	MA0077.1	10769	10777	TCATTGTTG	LINE/L1
TRPM2-AS:7	SOX4	MA0867.2	10769	10778	CAACAATGAG	LINE/L1
TRPM2-AS:7	SOX2	MA0143.4	10769	10779	CAACAATGAGC	LINE/L1
TRPM2-AS:7	SOX13	MA1120.1	10769	10779	CAACAATGAGC	LINE/L1
TRPM2-AS:7	SOX18	MA1563.1	10770	10777	AACAATGA	LINE/L1
TRPM2-AS:7	Sox17	MA0078.1	10770	10778	CTCATTGTT	LINE/L1
TRPM2-AS:7	LBX2	MA0699.1	10770	10779	AACAATGAGC	LINE/L1
TRPM2-AS:7	ESX1	MA0644.1	10770	10779	AACAATGAGC	LINE/L1
TRPM2-AS:7	MIXL1	MA0662.1	10770	10779	AACAATGAGC	LINE/L1
TRPM2-AS:7	EN2	MA0642.1	10770	10779	AACAATGAGC	LINE/L1
TRPM2-AS:7	MNX1	MA0707.1	10770	10779	AACAATGAGC	LINE/L1
TRPM2-AS:7	HOXB2	MA0902.2	10771	10778	ACAATGAG	LINE/L1
TRPM2-AS:7	RAX2	MA0717.1	10771	10778	ACAATGAG	LINE/L1
TRPM2-AS:7	HOXB8	MA1502.1	10771	10778	ACAATGAG	LINE/L1
TRPM2-AS:7	HOXA7	MA1498.1	10771	10778	ACAATGAG	LINE/L1
TRPM2-AS:7	PRRX1	MA0716.1	10771	10778	ACAATGAG	LINE/L1
TRPM2-AS:7	HOXD8	MA0910.2	10771	10778	ACAATGAG	LINE/L1
TRPM2-AS:7	MSX1	MA0666.1	10771	10778	ACAATGAG	LINE/L1
TRPM2-AS:7	EN1	MA0027.2	10771	10778	ACAATGAG	LINE/L1
TRPM2-AS:7	HOXC8	MA1505.1	10771	10778	ACAATGAG	LINE/L1
TRPM2-AS:7	HOXC8	MA1505.1	10771	10778	CTCATTGT	LINE/L1
TRPM2-AS:7	UNCX	MA0721.1	10771	10778	ACAATGAG	LINE/L1
TRPM2-AS:7	LHX1	MA1518.1	10771	10778	ACAATGAG	LINE/L1
TRPM2-AS:7	SOX18	MA1563.1	10777	10784	AGCAATGC	LINE/L1
TRPM2-AS:7	BARX2	MA1471.1	10778	10789	GCAATGCATTAT	LINE/L1
TRPM2-AS:7	PAX3	MA0780.1	10779	10788	CAATGCATTA	LINE/L1
TRPM2-AS:7	HOXA6	MA1497.1	10781	10790	ATGCATTATT	LINE/L1
TRPM2-AS:7	GSC	MA0648.1	10781	10790	AATAATGCAT	LINE/L1
TRPM2-AS:7	GSC2	MA0891.1	10781	10790	AATAATGCAT	LINE/L1
TRPM2-AS:7	HOXB3	MA0903.1	10781	10790	ATGCATTATT	LINE/L1
TRPM2-AS:7	EVX1	MA0887.1	10781	10790	ATGCATTATT	LINE/L1
TRPM2-AS:7	GSX1	MA0892.1	10781	10790	ATGCATTATT	LINE/L1
TRPM2-AS:7	NOTO	MA0710.1	10781	10790	ATGCATTATT	LINE/L1
TRPM2-AS:7	EVX2	MA0888.1	10781	10790	ATGCATTATT	LINE/L1
TRPM2-AS:7	Isl1	MA1608.1	10781	10791	ATGCATTATTG	LINE/L1
TRPM2-AS:7	HOXB2	MA0902.2	10782	10789	TGCATTAT	LINE/L1
TRPM2-AS:7	HOXB8	MA1502.1	10782	10789	TGCATTAT	LINE/L1
TRPM2-AS:7	BARX1	MA0875.1	10782	10789	TGCATTAT	LINE/L1
TRPM2-AS:7	HOXA7	MA1498.1	10782	10789	TGCATTAT	LINE/L1
TRPM2-AS:7	Dlx3	MA0880.1	10782	10789	TGCATTAT	LINE/L1
TRPM2-AS:7	HOXB4	MA1499.1	10782	10789	TGCATTAT	LINE/L1
TRPM2-AS:7	HOXD8	MA0910.2	10782	10789	TGCATTAT	LINE/L1
TRPM2-AS:7	PDX1	MA0132.2	10782	10789	TGCATTAT	LINE/L1
TRPM2-AS:7	NKX6-2	MA0675.1	10782	10789	TGCATTAT	LINE/L1
TRPM2-AS:7	HOXC4	MA1504.1	10782	10789	TGCATTAT	LINE/L1
TRPM2-AS:7	HOXD4	MA1507.1	10782	10789	TGCATTAT	LINE/L1
TRPM2-AS:7	PITX2	MA1547.1	10782	10789	ATAATGCA	LINE/L1
TRPM2-AS:7	SHOX	MA0630.1	10782	10789	ATAATGCA	LINE/L1
TRPM2-AS:7	HOXB6	MA1500.1	10782	10789	ATAATGCA	LINE/L1
TRPM2-AS:7	LHX1	MA1518.1	10782	10789	TGCATTAT	LINE/L1
TRPM2-AS:7	BSX	MA0876.1	10782	10789	TGCATTAT	LINE/L1
TRPM2-AS:7	GSX2	MA0893.2	10782	10789	TGCATTAT	LINE/L1
TRPM2-AS:7	NKX6-3	MA1530.1	10782	10790	TGCATTATT	LINE/L1
TRPM2-AS:7	HOXD13	MA0909.2	10783	10793	CCCAATAATGC	LINE/L1
TRPM2-AS:7	LBX2	MA0699.1	10784	10793	CCCAATAATG	LINE/L1
TRPM2-AS:7	ESX1	MA0644.1	10784	10793	CCCAATAATG	LINE/L1
TRPM2-AS:7	MIXL1	MA0662.1	10784	10793	CCCAATAATG	LINE/L1
TRPM2-AS:7	EN2	MA0642.1	10784	10793	CCCAATAATG	LINE/L1
TRPM2-AS:7	MNX1	MA0707.1	10784	10793	CCCAATAATG	LINE/L1
TRPM2-AS:7	NFYA	MA0060.3	10784	10794	ACCCAATAATG	LINE/L1
TRPM2-AS:7	NFYC	MA1644.1	10784	10794	ACCCAATAATG	LINE/L1
TRPM2-AS:7	HOXB2	MA0902.2	10785	10792	CCAATAAT	LINE/L1
TRPM2-AS:7	RAX2	MA0717.1	10785	10792	CCAATAAT	LINE/L1
TRPM2-AS:7	HOXB8	MA1502.1	10785	10792	CCAATAAT	LINE/L1
TRPM2-AS:7	HOXA7	MA1498.1	10785	10792	CCAATAAT	LINE/L1
TRPM2-AS:7	PRRX1	MA0716.1	10785	10792	CCAATAAT	LINE/L1
TRPM2-AS:7	MSX1	MA0666.1	10785	10792	CCAATAAT	LINE/L1
TRPM2-AS:7	EN1	MA0027.2	10785	10792	CCAATAAT	LINE/L1
TRPM2-AS:7	NKX6-2	MA0675.1	10785	10792	CCAATAAT	LINE/L1
TRPM2-AS:7	HOXC8	MA1505.1	10785	10792	CCAATAAT	LINE/L1
TRPM2-AS:7	UNCX	MA0721.1	10785	10792	CCAATAAT	LINE/L1
TRPM2-AS:7	LHX1	MA1518.1	10785	10792	CCAATAAT	LINE/L1
TRPM2-AS:7	THAP1	MA0597.1	10788	10796	TTACCCAAT	LINE/L1
TRPM2-AS:7	HIC2	MA0738.1	10788	10796	TTACCCAAT	LINE/L1
TRPM2-AS:7	CEBPE	MA0837.1	10788	10797	ATTACCCAAT	LINE/L1
TRPM2-AS:7	CEBPB	MA0466.2	10788	10797	ATTACCCAAT	LINE/L1
TRPM2-AS:7	NR2C2(var.2)	MA1536.1	10790	10797	TGGGTAAT	LINE/L1
TRPM2-AS:7	DPRX	MA1480.1	10791	10800	GGGTAATCAA	LINE/L1
TRPM2-AS:7	PITX3	MA0714.1	10792	10800	GGTAATCAA	LINE/L1
TRPM2-AS:7	HOXA6	MA1497.1	10792	10801	GGTAATCAAA	LINE/L1
TRPM2-AS:7	HOXA6	MA1497.1	10792	10801	TTTGATTACC	LINE/L1
[truncated: 6,573 more rows]

## Sheet: UGDH-AS1_11
Additioal File 7: Distrubution of TFBS within repeat element regions of DE-lncRNA
Transcription Factor Distribution Within lncRNA								Repeat Element Distribution
Gene Name	Transcription Factor Name	Transcription Factor ID	Start Position	End Position	Sequence	repeat		sequence	begin	end	(left)	C/+	repeat	class/family
UGDH-AS1:11	HLTF	MA0109.1	317	326	CAACATGGTC	SINE/Alu		UGDH-AS1:11	314	434	-2356	C	AluJb	SINE/Alu
UGDH-AS1:11	HLTF	MA0109.1	317	326	GACCATGTTG	SINE/Alu		UGDH-AS1:11	755	2790	0	+	L1P1	LINE/L1
UGDH-AS1:11	YY1	MA0095.2	317	328	CAACATGGTCTC	SINE/Alu
UGDH-AS1:11	SOX18	MA1563.1	319	326	GACCATGT	SINE/Alu
UGDH-AS1:11	EOMES	MA0800.1	321	333	AAAGTGAGACCAT	SINE/Alu
UGDH-AS1:11	TBX4	MA0806.1	325	332	AAGTGAGA	SINE/Alu
UGDH-AS1:11	NKX2-3	MA0672.1	326	335	CTCACTTTGT	SINE/Alu
UGDH-AS1:11	Dmrt1	MA1603.1	326	338	GTGACAAAGTGAG	SINE/Alu
UGDH-AS1:11	Nkx3-1	MA0124.2	326	334	CTCACTTTG	SINE/Alu
UGDH-AS1:11	HLTF	MA0109.1	327	336	TCACTTTGTC	SINE/Alu
UGDH-AS1:11	NKX2-8	MA0673.1	327	335	TCACTTTGT	SINE/Alu
UGDH-AS1:11	ISL2	MA0914.1	327	334	TCACTTTG	SINE/Alu
UGDH-AS1:11	SOX10	MA0442.2	328	338	GTGACAAAGTG	SINE/Alu
UGDH-AS1:11	SOX4	MA0867.2	328	337	TGACAAAGTG	SINE/Alu
UGDH-AS1:11	SOX15	MA1152.1	329	338	ACTTTGTCAC	SINE/Alu
UGDH-AS1:11	Sox6	MA0515.1	329	338	ACTTTGTCAC	SINE/Alu
UGDH-AS1:11	Sox3	MA0514.1	329	338	ACTTTGTCAC	SINE/Alu
UGDH-AS1:11	FOSL1::JUND	MA1142.1	330	339	GGTGACAAAG	SINE/Alu
UGDH-AS1:11	JUN::JUNB	MA1132.1	330	339	GGTGACAAAG	SINE/Alu
UGDH-AS1:11	MEIS3	MA0775.1	331	338	GTGACAAA	SINE/Alu
UGDH-AS1:11	MEIS2	MA0774.1	331	338	GTGACAAA	SINE/Alu
UGDH-AS1:11	DMRTA2	MA1478.1	331	342	CTGGGTGACAAA	SINE/Alu
UGDH-AS1:11	SRY	MA0084.1	331	339	GGTGACAAA	SINE/Alu
UGDH-AS1:11	MEIS1	MA0498.2	332	338	GTGACAA	SINE/Alu
UGDH-AS1:11	TBX6	MA1567.1	332	341	TGGGTGACAA	SINE/Alu
UGDH-AS1:11	TBX3	MA1566.1	332	341	TGGGTGACAA	SINE/Alu
UGDH-AS1:11	Pax2	MA0067.1	333	340	TGTCACCC	SINE/Alu
UGDH-AS1:11	NR2C2(var.2)	MA1536.1	334	341	TGGGTGAC	SINE/Alu
UGDH-AS1:11	Hand1::Tcf3	MA0092.1	336	345	AGCCTGGGTG	SINE/Alu
UGDH-AS1:11	Hand1::Tcf3	MA0092.1	341	350	AGGCTGGAAT	SINE/Alu
UGDH-AS1:11	Hic1	MA0739.1	342	350	ATTCCAGCC	SINE/Alu
UGDH-AS1:11	TEAD2	MA1121.1	342	354	ATGCATTCCAGCC	SINE/Alu
UGDH-AS1:11	TEAD1	MA0090.3	342	354	ATGCATTCCAGCC	SINE/Alu
UGDH-AS1:11	NFATC1	MA0624.1	343	352	GCATTCCAGC	SINE/Alu
UGDH-AS1:11	NFATC4	MA1525.1	343	352	GCTGGAATGC	SINE/Alu
UGDH-AS1:11	NFATC3	MA0625.1	343	352	GCATTCCAGC	SINE/Alu
UGDH-AS1:11	TEAD4	MA0809.2	343	354	ATGCATTCCAGC	SINE/Alu
UGDH-AS1:11	TEAD3	MA0808.1	345	352	GCATTCCA	SINE/Alu
UGDH-AS1:11	NFYB	MA0502.2	350	361	TGCATTGGCATG	SINE/Alu
UGDH-AS1:11	POU3F2	MA0787.1	351	362	TCATGCCAATGC	SINE/Alu
UGDH-AS1:11	NFIC	MA0161.2	351	361	GCATTGGCATG	SINE/Alu
UGDH-AS1:11	POU3F1	MA0786.1	351	362	TCATGCCAATGC	SINE/Alu
UGDH-AS1:11	SOX18	MA1563.1	351	358	GCCAATGC	SINE/Alu
UGDH-AS1:11	Hic1	MA0739.1	352	360	ATGCCAATG	SINE/Alu
UGDH-AS1:11	THAP1	MA0597.1	352	360	ATGCCAATG	SINE/Alu
UGDH-AS1:11	HIC2	MA0738.1	352	360	ATGCCAATG	SINE/Alu
UGDH-AS1:11	NFIA	MA0670.1	352	361	CATGCCAATG	SINE/Alu
UGDH-AS1:11	POU2F1	MA0785.1	352	363	TTCATGCCAATG	SINE/Alu
UGDH-AS1:11	POU5F1B	MA0792.1	353	361	CATGCCAAT	SINE/Alu
UGDH-AS1:11	NFIX	MA0671.1	353	361	CATGCCAAT	SINE/Alu
UGDH-AS1:11	TEAD3	MA0808.1	355	362	TCATGCCA	SINE/Alu
UGDH-AS1:11	LHX1	MA1518.1	356	363	GGCATGAA	SINE/Alu
UGDH-AS1:11	Pax2	MA0067.1	357	364	GTTCATGC	SINE/Alu
UGDH-AS1:11	Gmeb1	MA0615.1	358	374	AGTGAGACGTGTTCATG	SINE/Alu
UGDH-AS1:11	Foxj2	MA0614.1	359	366	ATGAACAC	SINE/Alu
UGDH-AS1:11	Gmeb1	MA0615.1	359	375	ATGAACACGTCTCACTG	SINE/Alu
UGDH-AS1:11	Arid3a	MA0151.1	359	364	ATGAAC	SINE/Alu
UGDH-AS1:11	VDR	MA0693.2	360	367	CGTGTTCA	SINE/Alu
UGDH-AS1:11	TBX6	MA1567.1	360	369	GACGTGTTCA	SINE/Alu
UGDH-AS1:11	TBX3	MA1566.1	360	369	GACGTGTTCA	SINE/Alu
UGDH-AS1:11	HLTF	MA0109.1	361	370	AGACGTGTTC	SINE/Alu
UGDH-AS1:11	CREB3L4	MA1474.1	361	372	GAACACGTCTCA	SINE/Alu
UGDH-AS1:11	HIF1A	MA1106.1	361	370	AGACGTGTTC	SINE/Alu
UGDH-AS1:11	HEY2	MA0649.1	362	371	GAGACGTGTT	SINE/Alu
UGDH-AS1:11	Npas2	MA0626.1	362	371	AACACGTCTC	SINE/Alu
UGDH-AS1:11	HLTF	MA0109.1	363	372	ACACGTCTCA	SINE/Alu
UGDH-AS1:11	Creb3l2	MA0608.1	363	371	GAGACGTGT	SINE/Alu
UGDH-AS1:11	ARNT::HIF1A	MA0259.1	363	370	AGACGTGT	SINE/Alu
UGDH-AS1:11	Arnt	MA0004.1	364	369	GACGTG	SINE/Alu
UGDH-AS1:11	SREBF2	MA0596.1	369	378	CTGCAGTGAG	SINE/Alu
UGDH-AS1:11	SREBF1	MA0595.1	369	378	CTCACTGCAG	SINE/Alu
UGDH-AS1:11	NKX2-8	MA0673.1	370	378	TCACTGCAG	SINE/Alu
UGDH-AS1:11	ZNF460	MA1596.1	378	393	GCCTCAACCTCCCAGG	SINE/Alu
UGDH-AS1:11	ZNF135	MA1587.1	379	392	CCTCAACCTCCCAG	SINE/Alu
UGDH-AS1:11	ZBTB7C	MA0695.1	381	392	TCAACCTCCCAG	SINE/Alu
UGDH-AS1:11	ZBTB7B	MA0694.1	381	392	TCAACCTCCCAG	SINE/Alu
UGDH-AS1:11	Hand1::Tcf3	MA0092.1	386	395	AGCCTGGGAG	SINE/Alu
UGDH-AS1:11	ESR2	MA0258.2	391	405	GGGTCACTTCAGCCT	SINE/Alu
UGDH-AS1:11	RHOXF1	MA0719.1	391	398	TTCAGCCT	SINE/Alu
UGDH-AS1:11	HLTF	MA0109.1	393	402	TCACTTCAGC	SINE/Alu
UGDH-AS1:11	NKX2-3	MA0672.1	394	403	GTCACTTCAG	SINE/Alu
UGDH-AS1:11	NKX2-8	MA0673.1	394	402	TCACTTCAG	SINE/Alu
UGDH-AS1:11	SREBF2	MA0596.1	394	403	CTGAAGTGAC	SINE/Alu
UGDH-AS1:11	SREBF1	MA0595.1	394	403	GTCACTTCAG	SINE/Alu
UGDH-AS1:11	Nkx3-1	MA0124.2	395	403	GTCACTTCA	SINE/Alu
UGDH-AS1:11	NR1H4	MA1110.1	396	406	GAAGTGACCCT	SINE/Alu
UGDH-AS1:11	NR2F1	MA0017.2	396	408	GGAGGGTCACTTC	SINE/Alu
UGDH-AS1:11	Pax2	MA0067.1	397	404	GGTCACTT	SINE/Alu
UGDH-AS1:11	NR2C1	MA1535.1	399	407	GAGGGTCAC	SINE/Alu
UGDH-AS1:11	NR2C2(var.2)	MA1536.1	399	406	AGGGTCAC	SINE/Alu
UGDH-AS1:11	RHOXF1	MA0719.1	399	406	GTGACCCT	SINE/Alu
UGDH-AS1:11	RORA	MA0071.1	400	409	TGGAGGGTCA	SINE/Alu
UGDH-AS1:11	ZNF317	MA1593.1	410	421	TGAAAGCAGAGT	SINE/Alu
UGDH-AS1:11	PRDM1	MA0508.3	414	424	TGCTTTCACAG	SINE/Alu
UGDH-AS1:11	OSR2	MA1646.1	419	430	TCACAGTAGCTG	SINE/Alu
UGDH-AS1:11	OSR1	MA1542.1	420	429	AGCTACTGTG	SINE/Alu
UGDH-AS1:11	HLTF	MA0109.1	760	769	ATTCTTCTCT	LINE/L1
UGDH-AS1:11	MIXL1	MA0662.1	764	773	AAGAATCAAA	LINE/L1
UGDH-AS1:11	EN1	MA0027.2	765	772	AGAATCAA	LINE/L1
UGDH-AS1:11	Dux	MA0611.1	765	772	AGAATCAA	LINE/L1
UGDH-AS1:11	LHX1	MA1518.1	765	772	AGAATCAA	LINE/L1
UGDH-AS1:11	PRRX1	MA0716.1	765	772	AGAATCAA	LINE/L1
UGDH-AS1:11	Arid3a	MA0151.1	768	773	ATCAAA	LINE/L1
UGDH-AS1:11	Gmeb1	MA0615.1	770	786	TTTATTGCGTCTATTTG	LINE/L1
UGDH-AS1:11	Gmeb1	MA0615.1	771	787	AAATAGACGCAATAAAA	LINE/L1
UGDH-AS1:11	CDX2	MA0465.2	777	788	ACGCAATAAAAA	LINE/L1
UGDH-AS1:11	HOXB13	MA0901.2	777	790	ACGCAATAAAAAAT	LINE/L1
UGDH-AS1:11	MIXL1	MA0662.1	778	787	CGCAATAAAA	LINE/L1
UGDH-AS1:11	CDX4	MA1473.1	778	788	CGCAATAAAAA	LINE/L1
UGDH-AS1:11	HOXA13	MA0650.2	778	788	CGCAATAAAAA	LINE/L1
UGDH-AS1:11	LBX2	MA0699.1	778	787	CGCAATAAAA	LINE/L1
UGDH-AS1:11	HOXA6	MA1497.1	778	787	CGCAATAAAA	LINE/L1
UGDH-AS1:11	HOXA10	MA0899.1	778	788	CGCAATAAAAA	LINE/L1
UGDH-AS1:11	CDX1	MA0878.2	778	788	CGCAATAAAAA	LINE/L1
UGDH-AS1:11	MNX1	MA0707.1	778	787	CGCAATAAAA	LINE/L1
UGDH-AS1:11	EN2	MA0642.1	778	787	CGCAATAAAA	LINE/L1
UGDH-AS1:11	HOXD13	MA0909.2	778	788	CGCAATAAAAA	LINE/L1
UGDH-AS1:11	ESX1	MA0644.1	778	787	CGCAATAAAA	LINE/L1
UGDH-AS1:11	EN1	MA0027.2	779	786	GCAATAAA	LINE/L1
UGDH-AS1:11	UNCX	MA0721.1	779	786	GCAATAAA	LINE/L1
UGDH-AS1:11	HOXC8	MA1505.1	779	786	GCAATAAA	LINE/L1
UGDH-AS1:11	MSX1	MA0666.1	779	786	GCAATAAA	LINE/L1
UGDH-AS1:11	RAX2	MA0717.1	779	786	GCAATAAA	LINE/L1
UGDH-AS1:11	NKX6-2	MA0675.1	779	786	GCAATAAA	LINE/L1
UGDH-AS1:11	LHX1	MA1518.1	779	786	GCAATAAA	LINE/L1
UGDH-AS1:11	HOXB8	MA1502.1	779	786	GCAATAAA	LINE/L1
UGDH-AS1:11	HOXA7	MA1498.1	779	786	GCAATAAA	LINE/L1
UGDH-AS1:11	HOXD8	MA0910.2	779	786	GCAATAAA	LINE/L1
UGDH-AS1:11	HOXD9	MA0913.2	779	788	GCAATAAAAA	LINE/L1
UGDH-AS1:11	PRRX1	MA0716.1	779	786	GCAATAAA	LINE/L1
UGDH-AS1:11	HOXB2	MA0902.2	779	786	GCAATAAA	LINE/L1
UGDH-AS1:11	TBP	MA0108.2	780	794	CAATAAAAAATGATA	LINE/L1
UGDH-AS1:11	ZNF384	MA1125.1	780	791	CAATAAAAAATG	LINE/L1
UGDH-AS1:11	FOXL1	MA0033.2	782	788	ATAAAAA	LINE/L1
UGDH-AS1:11	FOXP3	MA0850.1	782	788	ATAAAAA	LINE/L1
UGDH-AS1:11	Arid3a	MA0151.1	782	787	ATAAAA	LINE/L1
UGDH-AS1:11	HLTF	MA0109.1	785	794	TATCATTTTT	LINE/L1
UGDH-AS1:11	LHX1	MA1518.1	786	793	AAAATGAT	LINE/L1
UGDH-AS1:11	HOXA10	MA0899.1	788	798	AATGATAAAGG	LINE/L1
UGDH-AS1:11	FOSL1::JUND	MA1142.1	788	797	AATGATAAAG	LINE/L1
UGDH-AS1:11	MEOX2	MA0706.1	788	797	CTTTATCATT	LINE/L1
UGDH-AS1:11	GATA2	MA0036.3	788	798	CCTTTATCATT	LINE/L1
UGDH-AS1:11	GATA5	MA0766.2	789	798	ATGATAAAGG	LINE/L1
UGDH-AS1:11	LHX1	MA1518.1	789	796	ATGATAAA	LINE/L1
UGDH-AS1:11	LHX1	MA1518.1	789	796	TTTATCAT	LINE/L1
UGDH-AS1:11	TBP	MA0108.2	790	804	TGATAAAGGGGATAT	LINE/L1
UGDH-AS1:11	GATA3	MA0037.3	790	797	TGATAAAG	LINE/L1
UGDH-AS1:11	HLTF	MA0109.1	791	800	CCCCTTTATC	LINE/L1
UGDH-AS1:11	BARHL2	MA0635.1	791	800	GATAAAGGGG	LINE/L1
UGDH-AS1:11	HLTF	MA0109.1	792	801	TCCCCTTTAT	LINE/L1
UGDH-AS1:11	BARHL1	MA0877.2	792	799	ATAAAGGG	LINE/L1
UGDH-AS1:11	Arid3a	MA0151.1	792	797	ATAAAG	LINE/L1
UGDH-AS1:11	MZF1(var.2)	MA0057.1	793	802	TAAAGGGGAT	LINE/L1
UGDH-AS1:11	MZF1	MA0056.2	793	805	GATATCCCCTTTA	LINE/L1
UGDH-AS1:11	MZF1(var.2)	MA0057.1	794	803	AAAGGGGATA	LINE/L1
UGDH-AS1:11	HIC2	MA0738.1	794	802	ATCCCCTTT	LINE/L1
UGDH-AS1:11	Six3	MA0631.1	795	811	AAGGGGATATCACCACC	LINE/L1
UGDH-AS1:11	ZNF382	MA1594.1	796	819	AGGGGATATCACCACCAATCCCAC	LINE/L1
UGDH-AS1:11	RHOXF1	MA0719.1	798	805	GATATCCC	LINE/L1
UGDH-AS1:11	GATA3	MA0037.3	799	806	GGATATCA	LINE/L1
UGDH-AS1:11	GATA3	MA0037.3	799	806	TGATATCC	LINE/L1
UGDH-AS1:11	LHX1	MA1518.1	800	807	GATATCAC	LINE/L1
UGDH-AS1:11	TBX6	MA1567.1	801	810	GTGGTGATAT	LINE/L1
UGDH-AS1:11	TBX3	MA1566.1	801	810	GTGGTGATAT	LINE/L1
UGDH-AS1:11	ZBTB7C	MA0695.1	803	814	ATCACCACCAAT	LINE/L1
UGDH-AS1:11	ZNF354C	MA0130.1	805	810	CACCAC	LINE/L1
UGDH-AS1:11	NFYC	MA1644.1	808	818	CACCAATCCCA	LINE/L1
UGDH-AS1:11	NFYA	MA0060.3	808	818	CACCAATCCCA	LINE/L1
UGDH-AS1:11	RHOXF1	MA0719.1	810	817	CCAATCCC	LINE/L1
UGDH-AS1:11	ZNF75D	MA1601.1	812	821	CTGTGGGATT	LINE/L1
UGDH-AS1:11	RUNX1	MA0002.2	813	823	TTCTGTGGGAT	LINE/L1
UGDH-AS1:11	ZNF354C	MA0130.1	814	819	TCCCAC	LINE/L1
UGDH-AS1:11	SRY	MA0084.1	822	830	AAATACAAA	LINE/L1
UGDH-AS1:11	SOX15	MA1152.1	823	832	AGTTTGTATT	LINE/L1
UGDH-AS1:11	GATA3	MA0037.3	829	836	TGATAGTT	LINE/L1
UGDH-AS1:11	LHX1	MA1518.1	830	837	ACTATCAT	LINE/L1
UGDH-AS1:11	MEOX2	MA0706.1	832	841	TATCATCAGA	LINE/L1
UGDH-AS1:11	MEOX2	MA0706.1	832	841	TCTGATGATA	LINE/L1
UGDH-AS1:11	NKX6-2	MA0675.1	833	840	ATCATCAG	LINE/L1
UGDH-AS1:11	LHX1	MA1518.1	833	840	ATCATCAG	LINE/L1
UGDH-AS1:11	LHX1	MA1518.1	833	840	CTGATGAT	LINE/L1
UGDH-AS1:11	HOXA1	MA1495.1	833	840	ATCATCAG	LINE/L1
UGDH-AS1:11	HOXA1	MA1495.1	833	840	CTGATGAT	LINE/L1
UGDH-AS1:11	SRY	MA0084.1	845	853	TACTACAAA	LINE/L1
UGDH-AS1:11	SOX15	MA1152.1	846	855	CGTTTGTAGT	LINE/L1
UGDH-AS1:11	SOX4	MA0867.2	847	856	CTACAAACGC	LINE/L1
UGDH-AS1:11	Gmeb1	MA0615.1	854	870	TTCTTTGCGTAGAGGCG	LINE/L1
UGDH-AS1:11	Gmeb1	MA0615.1	855	871	GCCTCTACGCAAAGAAA	LINE/L1
UGDH-AS1:11	HLTF	MA0109.1	862	871	TTTCTTTGCG	LINE/L1
UGDH-AS1:11	NFAT5	MA0606.1	871	880	ATTTTCTAGT	LINE/L1
UGDH-AS1:11	HLTF	MA0109.1	881	890	TTTCTTCTAG	LINE/L1
UGDH-AS1:11	HLTF	MA0109.1	886	895	AACCATTTCT	LINE/L1
UGDH-AS1:11	BARX2	MA1471.1	886	897	AGAAATGGTTAA	LINE/L1
UGDH-AS1:11	ZNF652	MA1657.1	887	898	GAAATGGTTAAA	LINE/L1
UGDH-AS1:11	HMBOX1	MA0895.1	889	898	AATGGTTAAA	LINE/L1
UGDH-AS1:11	TEAD2	MA1121.1	894	906	TTAAATTCCTCGA	LINE/L1
UGDH-AS1:11	PAX4	MA0068.2	895	902	TAAATTCC	LINE/L1
UGDH-AS1:11	ELF5	MA0136.2	896	906	TCGAGGAATTT	LINE/L1
UGDH-AS1:11	NFATC1	MA0624.1	896	905	AAATTCCTCG	LINE/L1
UGDH-AS1:11	NFATC4	MA1525.1	896	905	CGAGGAATTT	LINE/L1
UGDH-AS1:11	NFATC3	MA0625.1	896	905	AAATTCCTCG	LINE/L1
UGDH-AS1:11	TEAD3	MA0808.1	896	903	AAATTCCT	LINE/L1
UGDH-AS1:11	DMRTA2	MA1478.1	901	912	CCTCGACACATA	LINE/L1
UGDH-AS1:11	MEIS3	MA0775.1	903	910	TCGACACA	LINE/L1
UGDH-AS1:11	MEIS1	MA0498.2	903	909	TCGACAC	LINE/L1
UGDH-AS1:11	TBX6	MA1567.1	903	912	TATGTGTCGA	LINE/L1
UGDH-AS1:11	TBX3	MA1566.1	903	912	TATGTGTCGA	LINE/L1
UGDH-AS1:11	KLF6	MA1517.1	908	918	ACATACACCCT	LINE/L1
UGDH-AS1:11	TBX6	MA1567.1	909	918	AGGGTGTATG	LINE/L1
UGDH-AS1:11	TBX3	MA1566.1	909	918	AGGGTGTATG	LINE/L1
UGDH-AS1:11	MAZ	MA1522.1	912	922	ACACCCTCCCA	LINE/L1
UGDH-AS1:11	KLF2	MA1515.1	912	922	ACACCCTCCCA	LINE/L1
UGDH-AS1:11	KLF5	MA0599.1	913	922	CACCCTCCCA	LINE/L1
UGDH-AS1:11	ZNF263	MA0528.2	913	924	CTTGGGAGGGTG	LINE/L1
UGDH-AS1:11	Smad4	MA1153.1	920	927	AGTCTTGG	LINE/L1
UGDH-AS1:11	BARHL2	MA0635.1	925	934	ACTAAACCAG	LINE/L1
UGDH-AS1:11	PITX3	MA0714.1	925	933	ACTAAACCA	LINE/L1
UGDH-AS1:11	RHOXF1	MA0719.1	926	933	CTAAACCA	LINE/L1
UGDH-AS1:11	SPIC	MA0687.1	927	940	TAAACCAGGAAGAA	LINE/L1
UGDH-AS1:11	IKZF1	MA1508.1	928	939	AAACCAGGAAGA	LINE/L1
UGDH-AS1:11	EHF	MA0598.3	928	942	ACTTCTTCCTGGTTT	LINE/L1
UGDH-AS1:11	Hand1::Tcf3	MA0092.1	928	937	TTCCTGGTTT	LINE/L1
UGDH-AS1:11	ETV1	MA0761.2	929	942	AACCAGGAAGAAGT	LINE/L1
UGDH-AS1:11	ELF1	MA0473.3	929	942	AACCAGGAAGAAGT	LINE/L1
UGDH-AS1:11	GABPA	MA0062.3	929	942	ACTTCTTCCTGGTT	LINE/L1
UGDH-AS1:11	ELF5	MA0136.2	930	940	ACCAGGAAGAA	LINE/L1
UGDH-AS1:11	ELF3	MA0640.2	930	943	AACTTCTTCCTGGT	LINE/L1
UGDH-AS1:11	ZBTB7A	MA0750.2	930	942	ACCAGGAAGAAGT	LINE/L1
UGDH-AS1:11	NFATC1	MA0624.1	931	940	TTCTTCCTGG	LINE/L1
UGDH-AS1:11	ELK4	MA0076.2	931	941	CTTCTTCCTGG	LINE/L1
UGDH-AS1:11	NFATC3	MA0625.1	931	940	TTCTTCCTGG	LINE/L1
UGDH-AS1:11	ETV5	MA0765.2	931	941	CTTCTTCCTGG	LINE/L1
UGDH-AS1:11	ETV4	MA0764.2	931	940	CCAGGAAGAA	LINE/L1
UGDH-AS1:11	NFATC2	MA0152.1	933	939	TCTTCCT	LINE/L1
UGDH-AS1:11	HLTF	MA0109.1	935	944	CAACTTCTTC	LINE/L1
UGDH-AS1:11	VDR	MA0693.2	938	945	GAAGTTGA	LINE/L1
UGDH-AS1:11	MEIS1	MA0498.2	942	948	TTGACTC	LINE/L1
UGDH-AS1:11	Nr2e1	MA0676.1	942	950	GAGAGTCAA	LINE/L1
UGDH-AS1:11	ZSCAN29	MA1602.1	949	960	GGTCTATTCAGA	LINE/L1
UGDH-AS1:11	NFYC	MA1644.1	957	967	GACCAATAACA	LINE/L1
UGDH-AS1:11	NFYA	MA0060.3	957	967	GACCAATAACA	LINE/L1
UGDH-AS1:11	MIXL1	MA0662.1	958	967	ACCAATAACA	LINE/L1
UGDH-AS1:11	LBX2	MA0699.1	958	967	ACCAATAACA	LINE/L1
UGDH-AS1:11	MNX1	MA0707.1	958	967	ACCAATAACA	LINE/L1
UGDH-AS1:11	EN2	MA0642.1	958	967	ACCAATAACA	LINE/L1
UGDH-AS1:11	ESX1	MA0644.1	958	967	ACCAATAACA	LINE/L1
UGDH-AS1:11	EN1	MA0027.2	959	966	CCAATAAC	LINE/L1
UGDH-AS1:11	UNCX	MA0721.1	959	966	CCAATAAC	LINE/L1
UGDH-AS1:11	HOXC8	MA1505.1	959	966	CCAATAAC	LINE/L1
UGDH-AS1:11	MSX1	MA0666.1	959	966	CCAATAAC	LINE/L1
UGDH-AS1:11	RAX2	MA0717.1	959	966	CCAATAAC	LINE/L1
UGDH-AS1:11	NKX6-2	MA0675.1	959	966	CCAATAAC	LINE/L1
UGDH-AS1:11	LHX1	MA1518.1	959	966	CCAATAAC	LINE/L1
UGDH-AS1:11	HOXB8	MA1502.1	959	966	CCAATAAC	LINE/L1
UGDH-AS1:11	HOXA7	MA1498.1	959	966	CCAATAAC	LINE/L1
UGDH-AS1:11	HOXD8	MA0910.2	959	966	CCAATAAC	LINE/L1
UGDH-AS1:11	PRRX1	MA0716.1	959	966	CCAATAAC	LINE/L1
UGDH-AS1:11	HOXB2	MA0902.2	959	966	CCAATAAC	LINE/L1
UGDH-AS1:11	GRHL2	MA1105.2	962	973	ATAACAGGCTCT	LINE/L1
UGDH-AS1:11	RHOXF1	MA0719.1	967	974	CAGAGCCT	LINE/L1
UGDH-AS1:11	Dlx1	MA0879.1	973	982	CACAATTTCA	LINE/L1
UGDH-AS1:11	SOX13	MA1120.1	973	983	CCACAATTTCA	LINE/L1
UGDH-AS1:11	Sox17	MA0078.1	974	982	GAAATTGTG	LINE/L1
UGDH-AS1:11	SOX15	MA1152.1	975	984	AAATTGTGGC	LINE/L1
UGDH-AS1:11	SOX8	MA0868.2	975	984	GCCACAATTT	LINE/L1
UGDH-AS1:11	RUNX1	MA0002.2	976	986	AATTGTGGCAA	LINE/L1
UGDH-AS1:11	DMRTC2	MA1479.1	977	988	TATTGCCACAAT	LINE/L1
UGDH-AS1:11	Sox5	MA0087.1	977	983	ATTGTGG	LINE/L1
UGDH-AS1:11	DMRTA2	MA1478.1	977	988	TATTGCCACAAT	LINE/L1
UGDH-AS1:11	SRY	MA0084.1	977	985	TGCCACAAT	LINE/L1
UGDH-AS1:11	Hic1	MA0739.1	978	986	TTGCCACAA	LINE/L1
UGDH-AS1:11	THAP1	MA0597.1	978	986	TTGCCACAA	LINE/L1
UGDH-AS1:11	HIC2	MA0738.1	978	986	TTGCCACAA	LINE/L1
UGDH-AS1:11	NFIX	MA0671.1	979	987	ATTGCCACA	LINE/L1
UGDH-AS1:11	ZNF354C	MA0130.1	980	985	TGCCAC	LINE/L1
UGDH-AS1:11	Alx1	MA0854.1	981	997	GCTATTAATTATTGCCA	LINE/L1
UGDH-AS1:11	Alx4	MA0853.1	981	997	GCTATTAATTATTGCCA	LINE/L1
UGDH-AS1:11	Arx	MA0874.1	981	997	TGGCAATAATTAATAGC	LINE/L1
UGDH-AS1:11	POU4F1	MA0790.1	982	995	GGCAATAATTAATA	LINE/L1
UGDH-AS1:11	MIXL1	MA0662.1	982	991	GGCAATAATT	LINE/L1
UGDH-AS1:11	Alx1	MA0854.1	982	998	GGCAATAATTAATAGCT	LINE/L1
UGDH-AS1:11	LBX2	MA0699.1	982	991	GGCAATAATT	LINE/L1
UGDH-AS1:11	HOXA6	MA1497.1	982	991	GGCAATAATT	LINE/L1
UGDH-AS1:11	Alx4	MA0853.1	982	998	GGCAATAATTAATAGCT	LINE/L1
UGDH-AS1:11	Arx	MA0874.1	982	998	AGCTATTAATTATTGCC	LINE/L1
UGDH-AS1:11	MNX1	MA0707.1	982	991	GGCAATAATT	LINE/L1
UGDH-AS1:11	EN2	MA0642.1	982	991	GGCAATAATT	LINE/L1
UGDH-AS1:11	POU4F3	MA0791.1	982	997	GGCAATAATTAATAGC	LINE/L1
UGDH-AS1:11	BARX2	MA1471.1	982	993	GGCAATAATTAA	LINE/L1
UGDH-AS1:11	ESX1	MA0644.1	982	991	GGCAATAATT	LINE/L1
UGDH-AS1:11	LMX1B	MA0703.2	983	993	GCAATAATTAA	LINE/L1
UGDH-AS1:11	EN1	MA0027.2	983	990	GCAATAAT	LINE/L1
UGDH-AS1:11	UNCX	MA0721.1	983	990	GCAATAAT	LINE/L1
UGDH-AS1:11	HOXC8	MA1505.1	983	990	GCAATAAT	LINE/L1
UGDH-AS1:11	MSX1	MA0666.1	983	990	GCAATAAT	LINE/L1
UGDH-AS1:11	RAX2	MA0717.1	983	990	GCAATAAT	LINE/L1
UGDH-AS1:11	NKX6-2	MA0675.1	983	990	GCAATAAT	LINE/L1
UGDH-AS1:11	LHX1	MA1518.1	983	990	GCAATAAT	LINE/L1
UGDH-AS1:11	HOXB8	MA1502.1	983	990	GCAATAAT	LINE/L1
UGDH-AS1:11	HOXA7	MA1498.1	983	990	GCAATAAT	LINE/L1
UGDH-AS1:11	HOXD8	MA0910.2	983	990	GCAATAAT	LINE/L1
UGDH-AS1:11	PRRX1	MA0716.1	983	990	GCAATAAT	LINE/L1
UGDH-AS1:11	HOXB2	MA0902.2	983	990	GCAATAAT	LINE/L1
UGDH-AS1:11	LHX2	MA0700.2	984	994	CAATAATTAAT	LINE/L1
UGDH-AS1:11	mix-a	MA0621.1	984	994	CAATAATTAAT	LINE/L1
UGDH-AS1:11	POU6F1(var.2)	MA1549.1	984	993	TTAATTATTG	LINE/L1
UGDH-AS1:11	Lhx3	MA0135.1	984	996	CTATTAATTATTG	LINE/L1
UGDH-AS1:11	POU6F2	MA0793.1	984	993	CAATAATTAA	LINE/L1
UGDH-AS1:11	MIXL1	MA0662.1	985	994	AATAATTAAT	LINE/L1
UGDH-AS1:11	MIXL1	MA0662.1	985	994	ATTAATTATT	LINE/L1
UGDH-AS1:11	Dlx1	MA0879.1	985	994	AATAATTAAT	LINE/L1
UGDH-AS1:11	Dlx1	MA0879.1	985	994	ATTAATTATT	LINE/L1
UGDH-AS1:11	RAX	MA0718.1	985	994	AATAATTAAT	LINE/L1
UGDH-AS1:11	RAX	MA0718.1	985	994	ATTAATTATT	LINE/L1
UGDH-AS1:11	Hmx3	MA0898.1	985	1001	GTAAGCTATTAATTATT	LINE/L1
UGDH-AS1:11	NKX6-3	MA1530.1	985	993	TTAATTATT	LINE/L1
UGDH-AS1:11	NOTO	MA0710.1	985	994	AATAATTAAT	LINE/L1
UGDH-AS1:11	NOTO	MA0710.1	985	994	ATTAATTATT	LINE/L1
UGDH-AS1:11	POU6F1	MA0628.1	985	994	AATAATTAAT	LINE/L1
UGDH-AS1:11	POU6F1	MA0628.1	985	994	ATTAATTATT	LINE/L1
UGDH-AS1:11	LHX2	MA0700.2	985	995	TATTAATTATT	LINE/L1
UGDH-AS1:11	Nobox	MA0125.1	985	992	TAATTATT	LINE/L1
UGDH-AS1:11	LHX6	MA0658.1	985	994	AATAATTAAT	LINE/L1
UGDH-AS1:11	LHX6	MA0658.1	985	994	ATTAATTATT	LINE/L1
UGDH-AS1:11	EVX2	MA0888.1	985	994	AATAATTAAT	LINE/L1
UGDH-AS1:11	EVX2	MA0888.1	985	994	ATTAATTATT	LINE/L1
UGDH-AS1:11	LBX2	MA0699.1	985	994	AATAATTAAT	LINE/L1
UGDH-AS1:11	LBX2	MA0699.1	985	994	ATTAATTATT	LINE/L1
UGDH-AS1:11	HOXA6	MA1497.1	985	994	AATAATTAAT	LINE/L1
UGDH-AS1:11	HOXA6	MA1497.1	985	994	ATTAATTATT	LINE/L1
UGDH-AS1:11	HOXA10	MA0899.1	985	995	AATAATTAATA	LINE/L1
UGDH-AS1:11	EMX2	MA0886.1	985	994	AATAATTAAT	LINE/L1
UGDH-AS1:11	EMX2	MA0886.1	985	994	ATTAATTATT	LINE/L1
UGDH-AS1:11	MNX1	MA0707.1	985	994	AATAATTAAT	LINE/L1
UGDH-AS1:11	MNX1	MA0707.1	985	994	ATTAATTATT	LINE/L1
UGDH-AS1:11	MEOX2	MA0706.1	985	994	AATAATTAAT	LINE/L1
UGDH-AS1:11	MEOX2	MA0706.1	985	994	ATTAATTATT	LINE/L1
UGDH-AS1:11	GBX2	MA0890.1	985	994	AATAATTAAT	LINE/L1
UGDH-AS1:11	GBX2	MA0890.1	985	994	ATTAATTATT	LINE/L1
UGDH-AS1:11	mix-a	MA0621.1	985	995	TATTAATTATT	LINE/L1
UGDH-AS1:11	GSC	MA0648.1	985	994	AATAATTAAT	LINE/L1
UGDH-AS1:11	GSC	MA0648.1	985	994	ATTAATTATT	LINE/L1
UGDH-AS1:11	EN2	MA0642.1	985	994	AATAATTAAT	LINE/L1
UGDH-AS1:11	EN2	MA0642.1	985	994	ATTAATTATT	LINE/L1
UGDH-AS1:11	HESX1	MA0894.1	985	994	AATAATTAAT	LINE/L1
UGDH-AS1:11	HESX1	MA0894.1	985	994	ATTAATTATT	LINE/L1
UGDH-AS1:11	VENTX	MA0724.1	985	993	AATAATTAA	LINE/L1
UGDH-AS1:11	ALX3	MA0634.1	985	994	AATAATTAAT	LINE/L1
UGDH-AS1:11	ALX3	MA0634.1	985	994	ATTAATTATT	LINE/L1
UGDH-AS1:11	GSC2	MA0891.1	985	994	ATTAATTATT	LINE/L1
UGDH-AS1:11	EVX1	MA0887.1	985	994	AATAATTAAT	LINE/L1
UGDH-AS1:11	EVX1	MA0887.1	985	994	ATTAATTATT	LINE/L1
UGDH-AS1:11	MEOX1	MA0661.1	985	994	AATAATTAAT	LINE/L1
UGDH-AS1:11	MEOX1	MA0661.1	985	994	ATTAATTATT	LINE/L1
UGDH-AS1:11	GBX1	MA0889.1	985	994	AATAATTAAT	LINE/L1
UGDH-AS1:11	GBX1	MA0889.1	985	994	ATTAATTATT	LINE/L1
UGDH-AS1:11	GSX1	MA0892.1	985	994	AATAATTAAT	LINE/L1
UGDH-AS1:11	GSX1	MA0892.1	985	994	ATTAATTATT	LINE/L1
UGDH-AS1:11	HOXB3	MA0903.1	985	994	AATAATTAAT	LINE/L1
UGDH-AS1:11	HOXB3	MA0903.1	985	994	ATTAATTATT	LINE/L1
UGDH-AS1:11	ARGFX	MA1463.1	985	994	AATAATTAAT	LINE/L1
UGDH-AS1:11	ARGFX	MA1463.1	985	994	ATTAATTATT	LINE/L1
UGDH-AS1:11	ESX1	MA0644.1	985	994	AATAATTAAT	LINE/L1
UGDH-AS1:11	ESX1	MA0644.1	985	994	ATTAATTATT	LINE/L1
UGDH-AS1:11	LMX1B	MA0703.2	986	996	CTATTAATTAT	LINE/L1
UGDH-AS1:11	Arid3b	MA0601.1	986	996	CTATTAATTAT	LINE/L1
UGDH-AS1:11	Shox2	MA0720.1	986	993	ATAATTAA	LINE/L1
UGDH-AS1:11	Shox2	MA0720.1	986	993	TTAATTAT	LINE/L1
UGDH-AS1:11	VSX2	MA0726.1	986	993	ATAATTAA	LINE/L1
UGDH-AS1:11	VSX2	MA0726.1	986	993	TTAATTAT	LINE/L1
UGDH-AS1:11	HOXB5	MA0904.2	986	993	ATAATTAA	LINE/L1
UGDH-AS1:11	HOXB5	MA0904.2	986	993	TTAATTAT	LINE/L1
UGDH-AS1:11	EN1	MA0027.2	986	993	ATAATTAA	LINE/L1
UGDH-AS1:11	EN1	MA0027.2	986	993	TTAATTAT	LINE/L1
UGDH-AS1:11	HOXC4	MA1504.1	986	993	ATAATTAA	LINE/L1
UGDH-AS1:11	HOXC4	MA1504.1	986	993	TTAATTAT	LINE/L1
UGDH-AS1:11	SHOX	MA0630.1	986	993	ATAATTAA	LINE/L1
UGDH-AS1:11	SHOX	MA0630.1	986	993	TTAATTAT	LINE/L1
UGDH-AS1:11	VAX1	MA0722.1	986	993	ATAATTAA	LINE/L1
UGDH-AS1:11	VAX1	MA0722.1	986	993	TTAATTAT	LINE/L1
UGDH-AS1:11	DLX5	MA1476.1	986	993	ATAATTAA	LINE/L1
UGDH-AS1:11	DLX5	MA1476.1	986	993	TTAATTAT	LINE/L1
UGDH-AS1:11	NKX6-3	MA1530.1	986	994	ATAATTAAT	LINE/L1
UGDH-AS1:11	HOXD4	MA1507.1	986	993	ATAATTAA	LINE/L1
UGDH-AS1:11	HOXD4	MA1507.1	986	993	TTAATTAT	LINE/L1
UGDH-AS1:11	BARX1	MA0875.1	986	993	ATAATTAA	LINE/L1
UGDH-AS1:11	BARX1	MA0875.1	986	993	TTAATTAT	LINE/L1
UGDH-AS1:11	HOXA4	MA1496.1	986	993	ATAATTAA	LINE/L1
UGDH-AS1:11	HOXA4	MA1496.1	986	993	TTAATTAT	LINE/L1
UGDH-AS1:11	NKX6-1	MA0674.1	986	993	ATAATTAA	LINE/L1
UGDH-AS1:11	NKX6-1	MA0674.1	986	993	TTAATTAT	LINE/L1
UGDH-AS1:11	UNCX	MA0721.1	986	993	ATAATTAA	LINE/L1
UGDH-AS1:11	UNCX	MA0721.1	986	993	TTAATTAT	LINE/L1
UGDH-AS1:11	DLX6	MA0882.1	986	993	ATAATTAA	LINE/L1
UGDH-AS1:11	DLX6	MA0882.1	986	993	TTAATTAT	LINE/L1
UGDH-AS1:11	HOXD3	MA0912.2	986	993	ATAATTAA	LINE/L1
UGDH-AS1:11	HOXD3	MA0912.2	986	993	TTAATTAT	LINE/L1
UGDH-AS1:11	HOXC8	MA1505.1	986	993	ATAATTAA	LINE/L1
UGDH-AS1:11	HOXC8	MA1505.1	986	993	TTAATTAT	LINE/L1
UGDH-AS1:11	MSX1	MA0666.1	986	993	ATAATTAA	LINE/L1
UGDH-AS1:11	MSX1	MA0666.1	986	993	TTAATTAT	LINE/L1
UGDH-AS1:11	HOXB6	MA1500.1	986	993	ATAATTAA	LINE/L1
UGDH-AS1:11	HOXB6	MA1500.1	986	993	TTAATTAT	LINE/L1
UGDH-AS1:11	RAX2	MA0717.1	986	993	ATAATTAA	LINE/L1
UGDH-AS1:11	RAX2	MA0717.1	986	993	TTAATTAT	LINE/L1
UGDH-AS1:11	GSX2	MA0893.2	986	993	ATAATTAA	LINE/L1
UGDH-AS1:11	GSX2	MA0893.2	986	993	TTAATTAT	LINE/L1
UGDH-AS1:11	NKX6-2	MA0675.1	986	993	ATAATTAA	LINE/L1
UGDH-AS1:11	NKX6-2	MA0675.1	986	993	TTAATTAT	LINE/L1
UGDH-AS1:11	LHX1	MA1518.1	986	993	ATAATTAA	LINE/L1
UGDH-AS1:11	LHX1	MA1518.1	986	993	TTAATTAT	LINE/L1
UGDH-AS1:11	Dlx4	MA0881.1	986	993	ATAATTAA	LINE/L1
UGDH-AS1:11	Dlx4	MA0881.1	986	993	TTAATTAT	LINE/L1
UGDH-AS1:11	LHX9	MA0701.2	986	993	ATAATTAA	LINE/L1
UGDH-AS1:11	LHX9	MA0701.2	986	993	TTAATTAT	LINE/L1
UGDH-AS1:11	BSX	MA0876.1	986	993	ATAATTAA	LINE/L1
UGDH-AS1:11	BSX	MA0876.1	986	993	TTAATTAT	LINE/L1
UGDH-AS1:11	VSX1	MA0725.1	986	993	ATAATTAA	LINE/L1
UGDH-AS1:11	VSX1	MA0725.1	986	993	TTAATTAT	LINE/L1
UGDH-AS1:11	PRRX2	MA0075.3	986	993	ATAATTAA	LINE/L1
UGDH-AS1:11	PRRX2	MA0075.3	986	993	TTAATTAT	LINE/L1
UGDH-AS1:11	VAX2	MA0723.1	986	993	ATAATTAA	LINE/L1
UGDH-AS1:11	VAX2	MA0723.1	986	993	TTAATTAT	LINE/L1
UGDH-AS1:11	DRGX	MA1481.1	986	993	ATAATTAA	LINE/L1
UGDH-AS1:11	DRGX	MA1481.1	986	993	TTAATTAT	LINE/L1
UGDH-AS1:11	HOXB8	MA1502.1	986	993	ATAATTAA	LINE/L1
UGDH-AS1:11	HOXB8	MA1502.1	986	993	TTAATTAT	LINE/L1
UGDH-AS1:11	Msx3	MA0709.1	986	993	ATAATTAA	LINE/L1
UGDH-AS1:11	Msx3	MA0709.1	986	993	TTAATTAT	LINE/L1
UGDH-AS1:11	LMX1A	MA0702.2	986	993	ATAATTAA	LINE/L1
UGDH-AS1:11	LMX1A	MA0702.2	986	993	TTAATTAT	LINE/L1
UGDH-AS1:11	EMX1	MA0612.2	986	993	ATAATTAA	LINE/L1
UGDH-AS1:11	EMX1	MA0612.2	986	993	TTAATTAT	LINE/L1
UGDH-AS1:11	BARX2	MA1471.1	986	997	GCTATTAATTAT	LINE/L1
UGDH-AS1:11	VENTX	MA0724.1	986	994	ATTAATTAT	LINE/L1
UGDH-AS1:11	POU6F1(var.2)	MA1549.1	986	995	ATAATTAATA	LINE/L1
UGDH-AS1:11	Lhx8	MA0705.1	986	993	ATAATTAA	LINE/L1
UGDH-AS1:11	Lhx8	MA0705.1	986	993	TTAATTAT	LINE/L1
UGDH-AS1:11	ISX	MA0654.1	986	993	ATAATTAA	LINE/L1
UGDH-AS1:11	ISX	MA0654.1	986	993	TTAATTAT	LINE/L1
UGDH-AS1:11	HOXA5	MA0158.2	986	993	ATAATTAA	LINE/L1
UGDH-AS1:11	HOXA5	MA0158.2	986	993	TTAATTAT	LINE/L1
UGDH-AS1:11	PAX4	MA0068.2	986	993	ATAATTAA	LINE/L1
UGDH-AS1:11	PAX4	MA0068.2	986	993	TTAATTAT	LINE/L1
UGDH-AS1:11	HOXA7	MA1498.1	986	993	ATAATTAA	LINE/L1
UGDH-AS1:11	HOXA7	MA1498.1	986	993	TTAATTAT	LINE/L1
UGDH-AS1:11	LHX5	MA1519.1	986	993	ATAATTAA	LINE/L1
UGDH-AS1:11	LHX5	MA1519.1	986	993	TTAATTAT	LINE/L1
UGDH-AS1:11	HOXD8	MA0910.2	986	993	ATAATTAA	LINE/L1
UGDH-AS1:11	HOXD8	MA0910.2	986	993	TTAATTAT	LINE/L1
UGDH-AS1:11	Lhx4	MA0704.1	986	993	ATAATTAA	LINE/L1
UGDH-AS1:11	Lhx4	MA0704.1	986	993	TTAATTAT	LINE/L1
UGDH-AS1:11	HOXA1	MA1495.1	986	993	ATAATTAA	LINE/L1
UGDH-AS1:11	HOXA1	MA1495.1	986	993	TTAATTAT	LINE/L1
UGDH-AS1:11	MSX2	MA0708.1	986	993	ATAATTAA	LINE/L1
UGDH-AS1:11	MSX2	MA0708.1	986	993	TTAATTAT	LINE/L1
UGDH-AS1:11	POU6F2	MA0793.1	986	995	TATTAATTAT	LINE/L1
UGDH-AS1:11	PRRX1	MA0716.1	986	993	ATAATTAA	LINE/L1
UGDH-AS1:11	PRRX1	MA0716.1	986	993	TTAATTAT	LINE/L1
UGDH-AS1:11	Dlx2	MA0885.1	986	993	ATAATTAA	LINE/L1
UGDH-AS1:11	Dlx2	MA0885.1	986	993	TTAATTAT	LINE/L1
UGDH-AS1:11	HOXB2	MA0902.2	986	993	ATAATTAA	LINE/L1
UGDH-AS1:11	HOXB2	MA0902.2	986	993	TTAATTAT	LINE/L1
UGDH-AS1:11	PDX1	MA0132.2	986	993	ATAATTAA	LINE/L1
UGDH-AS1:11	PDX1	MA0132.2	986	993	TTAATTAT	LINE/L1
UGDH-AS1:11	HOXA2	MA0900.2	986	993	ATAATTAA	LINE/L1
UGDH-AS1:11	HOXA2	MA0900.2	986	993	TTAATTAT	LINE/L1
UGDH-AS1:11	HOXB4	MA1499.1	986	993	ATAATTAA	LINE/L1
UGDH-AS1:11	HOXB4	MA1499.1	986	993	TTAATTAT	LINE/L1
UGDH-AS1:11	LBX1	MA0618.1	986	993	ATAATTAA	LINE/L1
UGDH-AS1:11	LBX1	MA0618.1	986	993	TTAATTAT	LINE/L1
UGDH-AS1:11	TLX2	MA1577.1	986	993	ATAATTAA	LINE/L1
UGDH-AS1:11	TLX2	MA1577.1	986	993	TTAATTAT	LINE/L1
UGDH-AS1:11	Dlx3	MA0880.1	986	993	ATAATTAA	LINE/L1
UGDH-AS1:11	Dlx3	MA0880.1	986	993	TTAATTAT	LINE/L1
UGDH-AS1:11	Arid3b	MA0601.1	987	997	TAATTAATAGC	LINE/L1
UGDH-AS1:11	Nobox	MA0125.1	987	994	TAATTAAT	LINE/L1
UGDH-AS1:11	HOXA10	MA0899.1	988	998	AGCTATTAATT	LINE/L1
UGDH-AS1:11	Isl1	MA1608.1	988	998	AGCTATTAATT	LINE/L1
UGDH-AS1:11	HOXD9	MA0913.2	988	997	GCTATTAATT	LINE/L1
UGDH-AS1:11	MIXL1	MA0662.1	989	998	AGCTATTAAT	LINE/L1
UGDH-AS1:11	NKX6-3	MA1530.1	989	997	GCTATTAAT	LINE/L1
UGDH-AS1:11	EVX2	MA0888.1	989	998	AGCTATTAAT	LINE/L1
UGDH-AS1:11	HOXA6	MA1497.1	989	998	AGCTATTAAT	LINE/L1
UGDH-AS1:11	MNX1	MA0707.1	989	998	AGCTATTAAT	LINE/L1
UGDH-AS1:11	GSC	MA0648.1	989	998	ATTAATAGCT	LINE/L1
UGDH-AS1:11	EN2	MA0642.1	989	998	AGCTATTAAT	LINE/L1
UGDH-AS1:11	ALX3	MA0634.1	989	998	AGCTATTAAT	LINE/L1
UGDH-AS1:11	GSC2	MA0891.1	989	998	ATTAATAGCT	LINE/L1
UGDH-AS1:11	EVX1	MA0887.1	989	998	AGCTATTAAT	LINE/L1
UGDH-AS1:11	GSX1	MA0892.1	989	998	AGCTATTAAT	LINE/L1
UGDH-AS1:11	Arid3a	MA0151.1	989	994	ATTAAT	LINE/L1
UGDH-AS1:11	Arid3a	MA0151.1	989	994	ATTAAT	LINE/L1
UGDH-AS1:11	HOXB3	MA0903.1	989	998	AGCTATTAAT	LINE/L1
UGDH-AS1:11	ESX1	MA0644.1	989	998	AGCTATTAAT	LINE/L1
UGDH-AS1:11	HOXC4	MA1504.1	990	997	GCTATTAA	LINE/L1
UGDH-AS1:11	SHOX	MA0630.1	990	997	TTAATAGC	LINE/L1
UGDH-AS1:11	HOXD4	MA1507.1	990	997	GCTATTAA	LINE/L1
UGDH-AS1:11	BARX1	MA0875.1	990	997	GCTATTAA	LINE/L1
UGDH-AS1:11	HOXA4	MA1496.1	990	997	GCTATTAA	LINE/L1
UGDH-AS1:11	NKX6-1	MA0674.1	990	997	GCTATTAA	LINE/L1
UGDH-AS1:11	UNCX	MA0721.1	990	997	GCTATTAA	LINE/L1
UGDH-AS1:11	DLX6	MA0882.1	990	997	GCTATTAA	LINE/L1
UGDH-AS1:11	HOXC8	MA1505.1	990	997	GCTATTAA	LINE/L1
UGDH-AS1:11	HOXB6	MA1500.1	990	997	TTAATAGC	LINE/L1
UGDH-AS1:11	RAX2	MA0717.1	990	997	GCTATTAA	LINE/L1
UGDH-AS1:11	GSX2	MA0893.2	990	997	GCTATTAA	LINE/L1
UGDH-AS1:11	NKX6-2	MA0675.1	990	997	GCTATTAA	LINE/L1
UGDH-AS1:11	LHX1	MA1518.1	990	997	GCTATTAA	LINE/L1
UGDH-AS1:11	Dlx4	MA0881.1	990	997	GCTATTAA	LINE/L1
UGDH-AS1:11	BSX	MA0876.1	990	997	GCTATTAA	LINE/L1
UGDH-AS1:11	HOXB8	MA1502.1	990	997	GCTATTAA	LINE/L1
UGDH-AS1:11	BARX2	MA1471.1	990	1001	GTAAGCTATTAA	LINE/L1
UGDH-AS1:11	VENTX	MA0724.1	990	998	AGCTATTAA	LINE/L1
UGDH-AS1:11	HOXA5	MA0158.2	990	997	GCTATTAA	LINE/L1
UGDH-AS1:11	HOXA7	MA1498.1	990	997	GCTATTAA	LINE/L1
UGDH-AS1:11	HOXD8	MA0910.2	990	997	GCTATTAA	LINE/L1
UGDH-AS1:11	Lhx4	MA0704.1	990	997	GCTATTAA	LINE/L1
UGDH-AS1:11	PRRX1	MA0716.1	990	997	GCTATTAA	LINE/L1
UGDH-AS1:11	Dlx2	MA0885.1	990	997	GCTATTAA	LINE/L1
UGDH-AS1:11	HOXB2	MA0902.2	990	997	GCTATTAA	LINE/L1
UGDH-AS1:11	PDX1	MA0132.2	990	997	GCTATTAA	LINE/L1
UGDH-AS1:11	Dlx3	MA0880.1	990	997	GCTATTAA	LINE/L1
UGDH-AS1:11	Nobox	MA0125.1	991	998	TAATAGCT	LINE/L1
UGDH-AS1:11	Hic1	MA0739.1	998	1006	TTACCAACC	LINE/L1
UGDH-AS1:11	RFX7	MA1554.1	998	1006	GGTTGGTAA	LINE/L1
UGDH-AS1:11	HLTF	MA0109.1	1006	1015	ACTCTTTTTG	LINE/L1
UGDH-AS1:11	NEUROG2(var.2)	MA1642.1	1019	1031	GGACCAGATGGAT	LINE/L1
UGDH-AS1:11	TAL1::TCF3	MA0091.1	1019	1030	GGACCAGATGGA	LINE/L1
UGDH-AS1:11	TWIST1	MA1123.2	1019	1031	GGACCAGATGGAT	LINE/L1
UGDH-AS1:11	Hand1::Tcf3	MA0092.1	1019	1028	CATCTGGTCC	LINE/L1
UGDH-AS1:11	MSGN1	MA1524.1	1020	1031	GACCAGATGGAT	LINE/L1
UGDH-AS1:11	MSGN1	MA1524.1	1020	1031	ATCCATCTGGTC	LINE/L1
UGDH-AS1:11	Ptf1a	MA1618.1	1020	1032	GACCAGATGGATT	LINE/L1
UGDH-AS1:11	NEUROD1	MA1109.1	1020	1032	GACCAGATGGATT	LINE/L1
UGDH-AS1:11	HAND2	MA1638.1	1021	1030	ACCAGATGGA	LINE/L1
UGDH-AS1:11	Twist2	MA0633.1	1021	1030	ACCAGATGGA	LINE/L1
UGDH-AS1:11	Twist2	MA0633.1	1021	1030	TCCATCTGGT	LINE/L1
UGDH-AS1:11	Atoh1	MA0461.2	1021	1030	ACCAGATGGA	LINE/L1
UGDH-AS1:11	TFAP4(var.2)	MA1570.1	1021	1030	ACCAGATGGA	LINE/L1
UGDH-AS1:11	TFAP4(var.2)	MA1570.1	1021	1030	TCCATCTGGT	LINE/L1
UGDH-AS1:11	FIGLA	MA0820.1	1021	1030	TCCATCTGGT	LINE/L1
UGDH-AS1:11	Tcf12	MA0521.1	1021	1031	ACCAGATGGAT	LINE/L1
UGDH-AS1:11	TAL1::TCF3	MA0091.1	1021	1032	AATCCATCTGGT	LINE/L1
UGDH-AS1:11	ATOH7	MA1468.1	1021	1030	ACCAGATGGA	LINE/L1
UGDH-AS1:11	ATOH7	MA1468.1	1021	1030	TCCATCTGGT	LINE/L1
UGDH-AS1:11	BHLHA15(var.2)	MA1472.1	1021	1030	ACCAGATGGA	LINE/L1
UGDH-AS1:11	BHLHA15(var.2)	MA1472.1	1021	1030	TCCATCTGGT	LINE/L1
UGDH-AS1:11	ASCL1	MA1100.2	1021	1030	ACCAGATGGA	LINE/L1
UGDH-AS1:11	ASCL1	MA1100.2	1021	1030	TCCATCTGGT	LINE/L1
UGDH-AS1:11	HLTF	MA0109.1	1022	1031	ATCCATCTGG	LINE/L1
UGDH-AS1:11	Bhlha15	MA0607.1	1022	1029	CCAGATGG	LINE/L1
UGDH-AS1:11	Bhlha15	MA0607.1	1022	1029	CCATCTGG	LINE/L1
UGDH-AS1:11	CUX2	MA0755.1	1024	1033	GAATCCATCT	LINE/L1
UGDH-AS1:11	CUX1	MA0754.1	1024	1033	GAATCCATCT	LINE/L1
UGDH-AS1:11	Rhox11	MA0629.1	1027	1043	ATTCGGCTGTGAATCCA	LINE/L1
UGDH-AS1:11	RHOXF1	MA0719.1	1027	1034	TGAATCCA	LINE/L1
UGDH-AS1:11	ZNF317	MA1593.1	1032	1043	TCACAGCCGAAT	LINE/L1
UGDH-AS1:11	PAX4	MA0068.2	1039	1046	CGAATTCT	LINE/L1
UGDH-AS1:11	PAX4	MA0068.2	1039	1046	AGAATTCG	LINE/L1
UGDH-AS1:11	Hand1::Tcf3	MA0092.1	1045	1054	CCTCTGGTAG	LINE/L1
UGDH-AS1:11	HLTF	MA0109.1	1048	1057	GTACCTCTGG	LINE/L1
UGDH-AS1:11	DMRTA2	MA1478.1	1049	1060	CAGAGGTACAAG	LINE/L1
UGDH-AS1:11	DMRT3	MA0610.1	1050	1060	CTTGTACCTCT	LINE/L1
UGDH-AS1:11	SRY	MA0084.1	1052	1060	AGGTACAAG	LINE/L1
UGDH-AS1:11	SOX15	MA1152.1	1053	1062	TCCTTGTACC	LINE/L1
UGDH-AS1:11	Sox6	MA0515.1	1053	1062	TCCTTGTACC	LINE/L1
UGDH-AS1:11	HLTF	MA0109.1	1054	1063	CTCCTTGTAC	LINE/L1
UGDH-AS1:11	SOX4	MA0867.2	1054	1063	GTACAAGGAG	LINE/L1
UGDH-AS1:11	SPI1	MA0080.5	1055	1074	TACAAGGAGGAACTGGTACC	LINE/L1
UGDH-AS1:11	NR5A1	MA1540.1	1055	1065	TACAAGGAGGA	LINE/L1
UGDH-AS1:11	ZNF263	MA0528.2	1056	1067	ACAAGGAGGAAC	LINE/L1
UGDH-AS1:11	SPIB	MA0081.2	1057	1072	TACCAGTTCCTCCTTG	LINE/L1
UGDH-AS1:11	EHF	MA0598.3	1057	1071	ACCAGTTCCTCCTTG	LINE/L1
UGDH-AS1:11	ELF5	MA0136.2	1059	1069	AGGAGGAACTG	LINE/L1
UGDH-AS1:11	ELF3	MA0640.2	1059	1072	TACCAGTTCCTCCT	LINE/L1
UGDH-AS1:11	NFATC1	MA0624.1	1060	1069	CAGTTCCTCC	LINE/L1
UGDH-AS1:11	NFATC4	MA1525.1	1060	1069	GGAGGAACTG	LINE/L1
UGDH-AS1:11	NFATC3	MA0625.1	1060	1069	CAGTTCCTCC	LINE/L1
UGDH-AS1:11	Hand1::Tcf3	MA0092.1	1064	1073	GAACTGGTAC	LINE/L1
UGDH-AS1:11	TEAD2	MA1121.1	1071	1083	TACCATTCCTTCT	LINE/L1
UGDH-AS1:11	TEAD4	MA0809.2	1071	1082	TACCATTCCTTC	LINE/L1
UGDH-AS1:11	ELF5	MA0136.2	1073	1083	AGAAGGAATGG	LINE/L1
UGDH-AS1:11	NFATC1	MA0624.1	1073	1082	CCATTCCTTC	LINE/L1
UGDH-AS1:11	NFATC4	MA1525.1	1073	1082	GAAGGAATGG	LINE/L1
UGDH-AS1:11	NFATC3	MA0625.1	1073	1082	CCATTCCTTC	LINE/L1
UGDH-AS1:11	TEAD3	MA0808.1	1073	1080	CCATTCCT	LINE/L1
UGDH-AS1:11	HLTF	MA0109.1	1076	1085	TTCCTTCTGA	LINE/L1
UGDH-AS1:11	OSR2	MA1646.1	1076	1087	TTTCAGAAGGAA	LINE/L1
UGDH-AS1:11	NFATC1	MA0624.1	1088	1097	CTATTCCAAT	LINE/L1
UGDH-AS1:11	NFATC4	MA1525.1	1088	1097	ATTGGAATAG	LINE/L1
UGDH-AS1:11	NFATC3	MA0625.1	1088	1097	CTATTCCAAT	LINE/L1
UGDH-AS1:11	LIN54	MA0619.1	1089	1097	ATTGGAATA	LINE/L1
UGDH-AS1:11	NFATC2	MA0152.1	1089	1095	TATTCCA	LINE/L1
UGDH-AS1:11	ONECUT1	MA0679.2	1091	1106	TTCCAATCAATAGAAA	LINE/L1
UGDH-AS1:11	ONECUT2	MA0756.1	1091	1104	TTCCAATCAATAGA	LINE/L1
UGDH-AS1:11	NFYC	MA1644.1	1091	1101	TTCCAATCAAT	LINE/L1
UGDH-AS1:11	ONECUT3	MA0757.1	1091	1104	TTCCAATCAATAGA	LINE/L1
UGDH-AS1:11	NFYA	MA0060.3	1091	1101	TTCCAATCAAT	LINE/L1
UGDH-AS1:11	MIXL1	MA0662.1	1092	1101	TCCAATCAAT	LINE/L1
UGDH-AS1:11	LBX2	MA0699.1	1092	1101	TCCAATCAAT	LINE/L1
UGDH-AS1:11	MNX1	MA0707.1	1092	1101	TCCAATCAAT	LINE/L1
UGDH-AS1:11	EN2	MA0642.1	1092	1101	TCCAATCAAT	LINE/L1
UGDH-AS1:11	ALX3	MA0634.1	1092	1101	TCCAATCAAT	LINE/L1
UGDH-AS1:11	ESX1	MA0644.1	1092	1101	TCCAATCAAT	LINE/L1
UGDH-AS1:11	EN1	MA0027.2	1093	1100	CCAATCAA	LINE/L1
UGDH-AS1:11	Dux	MA0611.1	1093	1100	CCAATCAA	LINE/L1
UGDH-AS1:11	UNCX	MA0721.1	1093	1100	CCAATCAA	LINE/L1
UGDH-AS1:11	MSX1	MA0666.1	1093	1100	CCAATCAA	LINE/L1
UGDH-AS1:11	RAX2	MA0717.1	1093	1100	CCAATCAA	LINE/L1
UGDH-AS1:11	NKX6-2	MA0675.1	1093	1100	CCAATCAA	LINE/L1
UGDH-AS1:11	LHX1	MA1518.1	1093	1100	CCAATCAA	LINE/L1
UGDH-AS1:11	Lhx8	MA0705.1	1093	1100	CCAATCAA	LINE/L1
UGDH-AS1:11	HOXA7	MA1498.1	1093	1100	CCAATCAA	LINE/L1
UGDH-AS1:11	PRRX1	MA0716.1	1093	1100	CCAATCAA	LINE/L1
UGDH-AS1:11	HOXB2	MA0902.2	1093	1100	CCAATCAA	LINE/L1
UGDH-AS1:11	CUX2	MA0755.1	1094	1103	CAATCAATAG	LINE/L1
UGDH-AS1:11	CUX1	MA0754.1	1094	1103	CAATCAATAG	LINE/L1
UGDH-AS1:11	SOX9	MA0077.1	1095	1103	CTATTGATT	LINE/L1
UGDH-AS1:11	Arid3a	MA0151.1	1096	1101	ATCAAT	LINE/L1
UGDH-AS1:11	NFAT5	MA0606.1	1099	1108	TTTTTCTATT	LINE/L1
UGDH-AS1:11	HLTF	MA0109.1	1103	1112	CCTCTTTTTC	LINE/L1
UGDH-AS1:11	HLTF	MA0109.1	1106	1115	TTCCCTCTTT	LINE/L1
UGDH-AS1:11	ELF5	MA0136.2	1108	1118	AGAGGGAATCC	LINE/L1
UGDH-AS1:11	THAP1	MA0597.1	1108	1116	ATTCCCTCT	LINE/L1
UGDH-AS1:11	HIC2	MA0738.1	1108	1116	ATTCCCTCT	LINE/L1
UGDH-AS1:11	NFATC1	MA0624.1	1109	1118	GGATTCCCTC	LINE/L1
UGDH-AS1:11	NFATC4	MA1525.1	1109	1118	GAGGGAATCC	LINE/L1
UGDH-AS1:11	NFATC3	MA0625.1	1109	1118	GGATTCCCTC	LINE/L1
UGDH-AS1:11	TEAD3	MA0808.1	1111	1118	GGATTCCC	LINE/L1
UGDH-AS1:11	RHOXF1	MA0719.1	1112	1119	GGAATCCT	LINE/L1
UGDH-AS1:11	REL	MA0101.1	1112	1121	GGAGGATTCC	LINE/L1
UGDH-AS1:11	ZNF263	MA0528.2	1114	1125	TTAGGGAGGATT	LINE/L1
UGDH-AS1:11	THAP1	MA0597.1	1117	1125	CCTCCCTAA	LINE/L1
UGDH-AS1:11	FOSL1::JUNB	MA1137.1	1120	1132	AAATGAGTTAGGG	LINE/L1
UGDH-AS1:11	MSANTD3	MA1523.1	1121	1130	CCTAACTCAT	LINE/L1
UGDH-AS1:11	FOS	MA0476.1	1121	1131	CCTAACTCATT	LINE/L1
UGDH-AS1:11	FOS::JUNB	MA1134.1	1121	1132	CCTAACTCATTT	LINE/L1
UGDH-AS1:11	FOSB::JUNB	MA1135.1	1122	1131	AATGAGTTAG	LINE/L1
UGDH-AS1:11	FOSL2::JUNB	MA1138.1	1122	1131	AATGAGTTAG	LINE/L1
UGDH-AS1:11	FOSL2::JUND	MA1144.1	1122	1131	AATGAGTTAG	LINE/L1
UGDH-AS1:11	FOSL1::JUND	MA1142.1	1122	1131	AATGAGTTAG	LINE/L1
UGDH-AS1:11	JUN(var.2)	MA0489.1	1122	1135	ATAAAATGAGTTAG	LINE/L1
UGDH-AS1:11	TBP	MA0108.2	1123	1137	TCATAAAATGAGTTA	LINE/L1
UGDH-AS1:11	HLTF	MA0109.1	1125	1134	ACTCATTTTA	LINE/L1
UGDH-AS1:11	MIXL1	MA0662.1	1125	1134	TAAAATGAGT	LINE/L1
UGDH-AS1:11	EN1	MA0027.2	1126	1133	AAAATGAG	LINE/L1
UGDH-AS1:11	LHX1	MA1518.1	1126	1133	AAAATGAG	LINE/L1
UGDH-AS1:11	Hoxa11	MA0911.1	1128	1139	CCTCATAAAATG	LINE/L1
UGDH-AS1:11	HOXA9	MA0594.2	1129	1138	CTCATAAAAT	LINE/L1
UGDH-AS1:11	HOXB9	MA1503.1	1129	1138	CTCATAAAAT	LINE/L1
UGDH-AS1:11	CDX4	MA1473.1	1129	1139	CCTCATAAAAT	LINE/L1
UGDH-AS1:11	HOXC9	MA0485.2	1129	1138	CTCATAAAAT	LINE/L1
UGDH-AS1:11	HOXD10	MA1506.1	1129	1139	CCTCATAAAAT	LINE/L1
UGDH-AS1:11	HOXD12	MA0873.1	1129	1139	CCTCATAAAAT	LINE/L1
UGDH-AS1:11	HOXA10	MA0899.1	1129	1139	CCTCATAAAAT	LINE/L1
UGDH-AS1:11	HOXD11	MA0908.1	1129	1138	CTCATAAAAT	LINE/L1
UGDH-AS1:11	HOXC10	MA0905.1	1129	1138	CTCATAAAAT	LINE/L1
UGDH-AS1:11	HOXD9	MA0913.2	1129	1138	CTCATAAAAT	LINE/L1
UGDH-AS1:11	HOXC13	MA0907.1	1129	1139	CCTCATAAAAT	LINE/L1
UGDH-AS1:11	HOXC11	MA0651.1	1129	1139	CCTCATAAAAT	LINE/L1
UGDH-AS1:11	HOXA6	MA1497.1	1130	1139	CCTCATAAAA	LINE/L1
UGDH-AS1:11	MEOX2	MA0706.1	1130	1139	CCTCATAAAA	LINE/L1
UGDH-AS1:11	Arid3a	MA0151.1	1130	1135	ATAAAA	LINE/L1
UGDH-AS1:11	JUN	MA0488.1	1131	1143	TTTATGAGGCCAG	LINE/L1
UGDH-AS1:11	NKX6-2	MA0675.1	1131	1138	CTCATAAA	LINE/L1
UGDH-AS1:11	LHX1	MA1518.1	1131	1138	TTTATGAG	LINE/L1
UGDH-AS1:11	LHX1	MA1518.1	1131	1138	CTCATAAA	LINE/L1
UGDH-AS1:11	HOXA1	MA1495.1	1131	1138	TTTATGAG	LINE/L1
UGDH-AS1:11	Plagl1	MA1615.1	1132	1144	TTATGAGGCCAGC	LINE/L1
UGDH-AS1:11	Zfx	MA0146.2	1136	1149	ATGATGCTGGCCTC	LINE/L1
UGDH-AS1:11	NFIX	MA0671.1	1136	1144	GAGGCCAGC	LINE/L1
UGDH-AS1:11	NR4A2	MA0160.1	1136	1143	GAGGCCAG	LINE/L1
UGDH-AS1:11	LHX1	MA1518.1	1142	1149	AGCATCAT	LINE/L1
UGDH-AS1:11	DPRX	MA1480.1	1143	1152	GCATCATCCT	LINE/L1
UGDH-AS1:11	LHX1	MA1518.1	1145	1152	AGGATGAT	LINE/L1
UGDH-AS1:11	RHOXF1	MA0719.1	1145	1152	ATCATCCT	LINE/L1
UGDH-AS1:11	Six3	MA0631.1	1147	1163	GCTTTGGTATCAGGATG	LINE/L1
UGDH-AS1:11	DMRT3	MA0610.1	1150	1160	TTGGTATCAGG	LINE/L1
UGDH-AS1:11	LHX1	MA1518.1	1151	1158	GGTATCAG	LINE/L1
UGDH-AS1:11	GATA3	MA0037.3	1152	1159	TGATACCA	LINE/L1
UGDH-AS1:11	RHOXF1	MA0719.1	1158	1165	CAAAGCCG	LINE/L1
UGDH-AS1:11	THAP1	MA0597.1	1162	1170	CTGCCCGGC	LINE/L1
UGDH-AS1:11	HIC2	MA0738.1	1162	1170	CTGCCCGGC	LINE/L1
UGDH-AS1:11	DMRTA2	MA1478.1	1168	1179	CAGAGACACAAC	LINE/L1
UGDH-AS1:11	MEIS1	MA0498.2	1170	1176	GAGACAC	LINE/L1
UGDH-AS1:11	TBX3	MA1566.1	1170	1179	GTTGTGTCTC	LINE/L1
UGDH-AS1:11	SRY	MA0084.1	1171	1179	AGACACAAC	LINE/L1
UGDH-AS1:11	SOX15	MA1152.1	1172	1181	TGGTTGTGTC	LINE/L1
UGDH-AS1:11	ZNF384	MA1125.1	1177	1188	AACCAAAAAAGA	LINE/L1
UGDH-AS1:11	HLTF	MA0109.1	1181	1190	TCTCTTTTTT	LINE/L1
UGDH-AS1:11	Arid5a	MA0602.1	1199	1212	CCAATATCCTTGAT	LINE/L1
UGDH-AS1:11	GATA1::TAL1	MA0140.2	1201	1218	AATATCCTTGATGAACAT	LINE/L1
UGDH-AS1:11	RHOXF1	MA0719.1	1201	1208	AATATCCT	LINE/L1
UGDH-AS1:11	NR5A1	MA1540.1	1202	1212	ATCAAGGATAT	LINE/L1
UGDH-AS1:11	HLTF	MA0109.1	1204	1213	ATCCTTGATG	LINE/L1
UGDH-AS1:11	Pax2	MA0067.1	1206	1213	CATCAAGG	LINE/L1
UGDH-AS1:11	HOXC10	MA0905.1	1206	1215	TTCATCAAGG	LINE/L1
UGDH-AS1:11	MEOX2	MA0706.1	1207	1216	CTTGATGAAC	LINE/L1
UGDH-AS1:11	MEOX2	MA0706.1	1207	1216	GTTCATCAAG	LINE/L1
UGDH-AS1:11	Arid3a	MA0151.1	1207	1212	ATCAAG	LINE/L1
UGDH-AS1:11	NKX6-2	MA0675.1	1208	1215	TTCATCAA	LINE/L1
UGDH-AS1:11	LHX1	MA1518.1	1208	1215	TTGATGAA	LINE/L1
UGDH-AS1:11	LHX1	MA1518.1	1208	1215	TTCATCAA	LINE/L1
UGDH-AS1:11	HOXA1	MA1495.1	1208	1215	TTGATGAA	LINE/L1
UGDH-AS1:11	HOXA1	MA1495.1	1208	1215	TTCATCAA	LINE/L1
UGDH-AS1:11	Foxj2	MA0614.1	1211	1218	ATGAACAT	LINE/L1
UGDH-AS1:11	Arid3a	MA0151.1	1211	1216	ATGAAC	LINE/L1
UGDH-AS1:11	VDR	MA0693.2	1212	1219	AATGTTCA	LINE/L1
UGDH-AS1:11	HLTF	MA0109.1	1213	1222	GAACATTGAT	LINE/L1
UGDH-AS1:11	CUX2	MA0755.1	1215	1224	GCATCAATGT	LINE/L1
UGDH-AS1:11	SOX18	MA1563.1	1215	1222	ATCAATGT	LINE/L1
UGDH-AS1:11	CUX1	MA0754.1	1215	1224	GCATCAATGT	LINE/L1
UGDH-AS1:11	CEBPG(var.2)	MA1636.1	1216	1230	CATTGATGCAAAAAT	LINE/L1
UGDH-AS1:11	ATF4	MA0833.2	1216	1229	CATTGATGCAAAAA	LINE/L1
UGDH-AS1:11	FOSL1::JUND	MA1142.1	1217	1226	ATTGATGCAA	LINE/L1
UGDH-AS1:11	Arid3a	MA0151.1	1217	1222	ATCAAT	LINE/L1
UGDH-AS1:11	POU2F3	MA0627.2	1218	1230	TTGATGCAAAAAT	LINE/L1
UGDH-AS1:11	LHX1	MA1518.1	1218	1225	TGCATCAA	LINE/L1
UGDH-AS1:11	POU2F2	MA0507.1	1219	1231	GATTTTTGCATCA	LINE/L1
UGDH-AS1:11	POU5F1	MA1115.1	1219	1229	TGATGCAAAAA	LINE/L1
UGDH-AS1:11	POU5F1B	MA0792.1	1220	1228	GATGCAAAA	LINE/L1
UGDH-AS1:11	RHOXF1	MA0719.1	1226	1233	AAAATCCT	LINE/L1
UGDH-AS1:11	CDX2	MA0465.2	1231	1242	CCTCAATAAAAT	LINE/L1
UGDH-AS1:11	HOXB13	MA0901.2	1231	1244	CCTCAATAAAATAC	LINE/L1
UGDH-AS1:11	MIXL1	MA0662.1	1232	1241	CTCAATAAAA	LINE/L1
UGDH-AS1:11	CDX4	MA1473.1	1232	1242	CTCAATAAAAT	LINE/L1
UGDH-AS1:11	HOXA13	MA0650.2	1232	1242	CTCAATAAAAT	LINE/L1
UGDH-AS1:11	LBX2	MA0699.1	1232	1241	CTCAATAAAA	LINE/L1
UGDH-AS1:11	HOXA10	MA0899.1	1232	1242	CTCAATAAAAT	LINE/L1
UGDH-AS1:11	CDX1	MA0878.2	1232	1242	CTCAATAAAAT	LINE/L1
UGDH-AS1:11	MNX1	MA0707.1	1232	1241	CTCAATAAAA	LINE/L1
UGDH-AS1:11	EN2	MA0642.1	1232	1241	CTCAATAAAA	LINE/L1
UGDH-AS1:11	HOXD13	MA0909.2	1232	1242	CTCAATAAAAT	LINE/L1
UGDH-AS1:11	ESX1	MA0644.1	1232	1241	CTCAATAAAA	LINE/L1
UGDH-AS1:11	EN1	MA0027.2	1233	1240	TCAATAAA	LINE/L1
UGDH-AS1:11	UNCX	MA0721.1	1233	1240	TCAATAAA	LINE/L1
UGDH-AS1:11	HOXC8	MA1505.1	1233	1240	TCAATAAA	LINE/L1
UGDH-AS1:11	MSX1	MA0666.1	1233	1240	TCAATAAA	LINE/L1
UGDH-AS1:11	RAX2	MA0717.1	1233	1240	TCAATAAA	LINE/L1
UGDH-AS1:11	NKX6-2	MA0675.1	1233	1240	TCAATAAA	LINE/L1
UGDH-AS1:11	LHX1	MA1518.1	1233	1240	TCAATAAA	LINE/L1
UGDH-AS1:11	HOXB8	MA1502.1	1233	1240	TCAATAAA	LINE/L1
UGDH-AS1:11	HOXA7	MA1498.1	1233	1240	TCAATAAA	LINE/L1
UGDH-AS1:11	HOXD9	MA0913.2	1233	1242	TCAATAAAAT	LINE/L1
UGDH-AS1:11	PRRX1	MA0716.1	1233	1240	TCAATAAA	LINE/L1
UGDH-AS1:11	HOXB2	MA0902.2	1233	1240	TCAATAAA	LINE/L1
UGDH-AS1:11	TBP	MA0108.2	1234	1248	CAATAAAATACTGGC	LINE/L1
UGDH-AS1:11	Arid3a	MA0151.1	1236	1241	ATAAAA	LINE/L1
UGDH-AS1:11	Hand1::Tcf3	MA0092.1	1241	1250	ATACTGGCAA	LINE/L1
UGDH-AS1:11	Hic1	MA0739.1	1242	1250	TTGCCAGTA	LINE/L1
UGDH-AS1:11	THAP1	MA0597.1	1242	1250	TTGCCAGTA	LINE/L1
UGDH-AS1:11	HIC2	MA0738.1	1242	1250	TTGCCAGTA	LINE/L1
UGDH-AS1:11	NFIX	MA0671.1	1243	1251	TTTGCCAGT	LINE/L1
UGDH-AS1:11	NFAT5	MA0606.1	1243	1252	GTTTGCCAGT	LINE/L1
UGDH-AS1:11	RHOXF1	MA0719.1	1253	1260	CAAATCCA	LINE/L1
UGDH-AS1:11	Hand1::Tcf3	MA0092.1	1255	1264	CTGCTGGATT	LINE/L1
UGDH-AS1:11	OSR2	MA1646.1	1256	1267	ATCCAGCAGCAC	LINE/L1
UGDH-AS1:11	TCF7L2	MA0523.1	1264	1277	GCACATCAAAAAGC	LINE/L1
UGDH-AS1:11	LHX1	MA1518.1	1265	1272	CACATCAA	LINE/L1
UGDH-AS1:11	Arid3a	MA0151.1	1268	1273	ATCAAA	LINE/L1
UGDH-AS1:11	HLTF	MA0109.1	1270	1279	AAGCTTTTTG	LINE/L1
UGDH-AS1:11	GATA6	MA1104.2	1273	1285	AAAGCTTATCCAC	LINE/L1
UGDH-AS1:11	Nr2e3	MA0164.1	1273	1279	AAAGCTT	LINE/L1
UGDH-AS1:11	HLTF	MA0109.1	1274	1283	AAGCTTATCC	LINE/L1
UGDH-AS1:11	GATA4	MA0482.2	1274	1285	AAGCTTATCCAC	LINE/L1
UGDH-AS1:11	Nr2e3	MA0164.1	1274	1280	TAAGCTT	LINE/L1
UGDH-AS1:11	GATA5	MA0766.2	1275	1284	TGGATAAGCT	LINE/L1
UGDH-AS1:11	DPRX	MA1480.1	1275	1284	AGCTTATCCA	LINE/L1
UGDH-AS1:11	GATA2	MA0036.3	1275	1285	AGCTTATCCAC	LINE/L1
UGDH-AS1:11	GATA3	MA0037.3	1276	1283	GGATAAGC	LINE/L1
UGDH-AS1:11	GATA1::TAL1	MA0140.2	1277	1294	CTTATCCACCATGACCAA	LINE/L1
UGDH-AS1:11	LHX1	MA1518.1	1277	1284	TGGATAAG	LINE/L1
UGDH-AS1:11	RHOXF1	MA0719.1	1277	1284	CTTATCCA	LINE/L1
UGDH-AS1:11	ZNF354C	MA0130.1	1280	1285	ATCCAC	LINE/L1
UGDH-AS1:11	SOX18	MA1563.1	1283	1290	CACCATGA	LINE/L1
UGDH-AS1:11	NR1H4	MA1110.1	1284	1294	ACCATGACCAA	LINE/L1
UGDH-AS1:11	LHX1	MA1518.1	1284	1291	ACCATGAC	LINE/L1
UGDH-AS1:11	HOXA7	MA1498.1	1284	1291	ACCATGAC	LINE/L1
UGDH-AS1:11	HOXD8	MA0910.2	1284	1291	ACCATGAC	LINE/L1
UGDH-AS1:11	Pax2	MA0067.1	1285	1292	GGTCATGG	LINE/L1
UGDH-AS1:11	FOSL1::JUND	MA1142.1	1286	1295	CATGACCAAG	LINE/L1
UGDH-AS1:11	JUN::JUNB	MA1132.1	1286	1295	CATGACCAAG	LINE/L1
UGDH-AS1:11	NR2C1	MA1535.1	1287	1295	CTTGGTCAT	LINE/L1
UGDH-AS1:11	NR2C2(var.2)	MA1536.1	1287	1294	TTGGTCAT	LINE/L1
UGDH-AS1:11	RORA	MA0071.1	1288	1297	CACTTGGTCA	LINE/L1
UGDH-AS1:11	HLTF	MA0109.1	1289	1298	CCACTTGGTC	LINE/L1
UGDH-AS1:11	MSGN1	MA1524.1	1289	1300	GACCAAGTGGGC	LINE/L1
UGDH-AS1:11	MSGN1	MA1524.1	1289	1300	GCCCACTTGGTC	LINE/L1
UGDH-AS1:11	SNAI1	MA1558.1	1290	1299	ACCAAGTGGG	LINE/L1
UGDH-AS1:11	NKX2-3	MA0672.1	1290	1299	CCCACTTGGT	LINE/L1
UGDH-AS1:11	NKX2-8	MA0673.1	1290	1298	CCACTTGGT	LINE/L1
UGDH-AS1:11	TFAP4(var.2)	MA1570.1	1290	1299	ACCAAGTGGG	LINE/L1
UGDH-AS1:11	TFAP4(var.2)	MA1570.1	1290	1299	CCCACTTGGT	LINE/L1
UGDH-AS1:11	Npas2	MA0626.1	1290	1299	ACCAAGTGGG	LINE/L1
UGDH-AS1:11	Nkx3-1	MA0124.2	1291	1299	CCCACTTGG	LINE/L1
UGDH-AS1:11	THAP1	MA0597.1	1294	1302	AAGCCCACT	LINE/L1
UGDH-AS1:11	ZNF354C	MA0130.1	1295	1300	GCCCAC	LINE/L1
UGDH-AS1:11	TEAD2	MA1121.1	1300	1312	CTTCATTCCTGGG	LINE/L1
UGDH-AS1:11	TEAD4	MA0809.2	1300	1311	CTTCATTCCTGG	LINE/L1
UGDH-AS1:11	TEAD1	MA0090.3	1300	1312	CTTCATTCCTGGG	LINE/L1
UGDH-AS1:11	Arid3a	MA0151.1	1300	1305	ATGAAG	LINE/L1
UGDH-AS1:11	Stat4	MA0518.1	1301	1314	ATCCCAGGAATGAA	LINE/L1
UGDH-AS1:11	LHX1	MA1518.1	1301	1308	GGAATGAA	LINE/L1
UGDH-AS1:11	NFATC1	MA0624.1	1302	1311	TCATTCCTGG	LINE/L1
UGDH-AS1:11	NFATC3	MA0625.1	1302	1311	TCATTCCTGG	LINE/L1
UGDH-AS1:11	TEAD3	MA0808.1	1302	1309	TCATTCCT	LINE/L1
UGDH-AS1:11	STAT1	MA0137.3	1304	1314	ATCCCAGGAAT	LINE/L1
UGDH-AS1:11	STAT3	MA0144.2	1304	1314	ATCCCAGGAAT	LINE/L1
UGDH-AS1:11	Hand1::Tcf3	MA0092.1	1305	1314	TTCCTGGGAT	LINE/L1
UGDH-AS1:11	Rhox11	MA0629.1	1307	1323	CCTGGGATGTAAGGCTG	LINE/L1
UGDH-AS1:11	TEAD3	MA0808.1	1309	1316	ACATCCCA	LINE/L1
UGDH-AS1:11	RHOXF1	MA0719.1	1310	1317	TACATCCC	LINE/L1
UGDH-AS1:11	HLTF	MA0109.1	1313	1322	AGCCTTACAT	LINE/L1
UGDH-AS1:11	Hand1::Tcf3	MA0092.1	1318	1327	AGGCTGGTTC	LINE/L1
UGDH-AS1:11	VDR	MA0693.2	1321	1328	CTGGTTCA	LINE/L1
UGDH-AS1:11	Arid5a	MA0602.1	1322	1335	CATATATTGAACCA	LINE/L1
UGDH-AS1:11	NR2C2(var.2)	MA1536.1	1322	1329	TGGTTCAA	LINE/L1
UGDH-AS1:11	RHOXF1	MA0719.1	1322	1329	TTGAACCA	LINE/L1
UGDH-AS1:11	Arid5a	MA0602.1	1326	1339	TCAATATATGCAAA	LINE/L1
UGDH-AS1:11	HLTF	MA0109.1	1329	1338	TTGCATATAT	LINE/L1
UGDH-AS1:11	POU1F1	MA0784.1	1330	1343	TATATGCAAATCAA	LINE/L1
UGDH-AS1:11	POU2F3	MA0627.2	1330	1342	TATATGCAAATCA	LINE/L1
UGDH-AS1:11	POU3F3	MA0788.1	1330	1342	TATATGCAAATCA	LINE/L1
UGDH-AS1:11	POU2F1	MA0785.1	1330	1341	TATATGCAAATC	LINE/L1
UGDH-AS1:11	POU3F2	MA0787.1	1331	1342	ATATGCAAATCA	LINE/L1
UGDH-AS1:11	POU2F2	MA0507.1	1331	1343	TTGATTTGCATAT	LINE/L1
UGDH-AS1:11	POU3F1	MA0786.1	1331	1342	ATATGCAAATCA	LINE/L1
UGDH-AS1:11	POU5F1	MA1115.1	1331	1341	ATATGCAAATC	LINE/L1
UGDH-AS1:11	POU5F1B	MA0792.1	1332	1340	TATGCAAAT	LINE/L1
UGDH-AS1:11	POU3F4	MA0789.1	1332	1340	TATGCAAAT	LINE/L1
UGDH-AS1:11	ONECUT1	MA0679.2	1334	1349	TGCAAATCAATAAATG	LINE/L1
UGDH-AS1:11	ONECUT2	MA0756.1	1334	1347	TGCAAATCAATAAA	LINE/L1
UGDH-AS1:11	ONECUT3	MA0757.1	1334	1347	TGCAAATCAATAAA	LINE/L1
UGDH-AS1:11	MIXL1	MA0662.1	1335	1344	GCAAATCAAT	LINE/L1
UGDH-AS1:11	EN2	MA0642.1	1335	1344	GCAAATCAAT	LINE/L1
UGDH-AS1:11	EN1	MA0027.2	1336	1343	CAAATCAA	LINE/L1
UGDH-AS1:11	Dux	MA0611.1	1336	1343	CAAATCAA	LINE/L1
UGDH-AS1:11	LHX1	MA1518.1	1336	1343	CAAATCAA	LINE/L1
UGDH-AS1:11	PRRX1	MA0716.1	1336	1343	CAAATCAA	LINE/L1
UGDH-AS1:11	CUX2	MA0755.1	1337	1346	AAATCAATAA	LINE/L1
UGDH-AS1:11	Foxd3	MA0041.1	1337	1348	ATTTATTGATTT	LINE/L1
UGDH-AS1:11	CUX1	MA0754.1	1337	1346	AAATCAATAA	LINE/L1
UGDH-AS1:11	CDX2	MA0465.2	1338	1349	AATCAATAAATG	LINE/L1
UGDH-AS1:11	HOXB13	MA0901.2	1338	1351	AATCAATAAATGTA	LINE/L1
UGDH-AS1:11	MIXL1	MA0662.1	1339	1348	ATCAATAAAT	LINE/L1
UGDH-AS1:11	CDX4	MA1473.1	1339	1349	ATCAATAAATG	LINE/L1
UGDH-AS1:11	HOXA13	MA0650.2	1339	1349	ATCAATAAATG	LINE/L1
UGDH-AS1:11	LBX2	MA0699.1	1339	1348	ATCAATAAAT	LINE/L1
UGDH-AS1:11	HOXA10	MA0899.1	1339	1349	ATCAATAAATG	LINE/L1
UGDH-AS1:11	MNX1	MA0707.1	1339	1348	ATCAATAAAT	LINE/L1
UGDH-AS1:11	EN2	MA0642.1	1339	1348	ATCAATAAAT	LINE/L1
UGDH-AS1:11	Arid3a	MA0151.1	1339	1344	ATCAAT	LINE/L1
UGDH-AS1:11	ESX1	MA0644.1	1339	1348	ATCAATAAAT	LINE/L1
UGDH-AS1:11	EN1	MA0027.2	1340	1347	TCAATAAA	LINE/L1
UGDH-AS1:11	UNCX	MA0721.1	1340	1347	TCAATAAA	LINE/L1
UGDH-AS1:11	HOXC8	MA1505.1	1340	1347	TCAATAAA	LINE/L1
UGDH-AS1:11	MSX1	MA0666.1	1340	1347	TCAATAAA	LINE/L1
UGDH-AS1:11	RAX2	MA0717.1	1340	1347	TCAATAAA	LINE/L1
UGDH-AS1:11	NKX6-2	MA0675.1	1340	1347	TCAATAAA	LINE/L1
UGDH-AS1:11	LHX1	MA1518.1	1340	1347	TCAATAAA	LINE/L1
UGDH-AS1:11	HOXB8	MA1502.1	1340	1347	TCAATAAA	LINE/L1
UGDH-AS1:11	HOXA7	MA1498.1	1340	1347	TCAATAAA	LINE/L1
UGDH-AS1:11	HOXD9	MA0913.2	1340	1349	TCAATAAATG	LINE/L1
UGDH-AS1:11	PRRX1	MA0716.1	1340	1347	TCAATAAA	LINE/L1
UGDH-AS1:11	HOXB2	MA0902.2	1340	1347	TCAATAAA	LINE/L1
UGDH-AS1:11	TBP	MA0108.2	1341	1355	CAATAAATGTAATCC	LINE/L1
UGDH-AS1:11	BARHL2	MA0635.1	1342	1351	AATAAATGTA	LINE/L1
UGDH-AS1:11	HLTF	MA0109.1	1343	1352	TTACATTTAT	LINE/L1
UGDH-AS1:11	BARHL1	MA0877.2	1343	1350	ATAAATGT	LINE/L1
UGDH-AS1:11	ISL2	MA0914.1	1343	1350	ACATTTAT	LINE/L1
UGDH-AS1:11	Arid3a	MA0151.1	1343	1348	ATAAAT	LINE/L1
UGDH-AS1:11	DUXA	MA0884.1	1344	1356	TAAATGTAATCCA	LINE/L1
UGDH-AS1:11	Ddit3::Cebpa	MA0019.1	1345	1356	AAATGTAATCCA	LINE/L1
UGDH-AS1:11	Dmbx1	MA0883.1	1345	1361	TATGCTGGATTACATTT	LINE/L1
UGDH-AS1:11	OTX2	MA0712.2	1347	1358	GCTGGATTACAT	LINE/L1
UGDH-AS1:11	DPRX	MA1480.1	1347	1356	ATGTAATCCA	LINE/L1
UGDH-AS1:11	EVX2	MA0888.1	1348	1357	CTGGATTACA	LINE/L1
UGDH-AS1:11	GSC	MA0648.1	1348	1357	TGTAATCCAG	LINE/L1
UGDH-AS1:11	GSC2	MA0891.1	1348	1357	TGTAATCCAG	LINE/L1
UGDH-AS1:11	EVX1	MA0887.1	1348	1357	CTGGATTACA	LINE/L1
UGDH-AS1:11	PITX3	MA0714.1	1348	1356	TGTAATCCA	LINE/L1
UGDH-AS1:11	GSX1	MA0892.1	1348	1357	CTGGATTACA	LINE/L1
UGDH-AS1:11	HOXB3	MA0903.1	1348	1357	CTGGATTACA	LINE/L1
UGDH-AS1:11	PITX2	MA1547.1	1349	1356	GTAATCCA	LINE/L1
UGDH-AS1:11	PITX1	MA0682.2	1349	1356	GTAATCCA	LINE/L1
UGDH-AS1:11	SHOX	MA0630.1	1349	1356	GTAATCCA	LINE/L1
UGDH-AS1:11	BARX1	MA0875.1	1349	1356	TGGATTAC	LINE/L1
UGDH-AS1:11	UNCX	MA0721.1	1349	1356	TGGATTAC	LINE/L1
UGDH-AS1:11	NKX6-2	MA0675.1	1349	1356	TGGATTAC	LINE/L1
UGDH-AS1:11	LHX1	MA1518.1	1349	1356	TGGATTAC	LINE/L1
UGDH-AS1:11	Crx	MA0467.1	1349	1359	TGCTGGATTAC	LINE/L1
UGDH-AS1:11	BSX	MA0876.1	1349	1356	TGGATTAC	LINE/L1
UGDH-AS1:11	DRGX	MA1481.1	1349	1356	TGGATTAC	LINE/L1
UGDH-AS1:11	HOXA7	MA1498.1	1349	1356	TGGATTAC	LINE/L1
UGDH-AS1:11	OTX1	MA0711.1	1349	1356	GTAATCCA	LINE/L1
UGDH-AS1:11	RHOXF1	MA0719.1	1349	1356	GTAATCCA	LINE/L1
UGDH-AS1:11	PDX1	MA0132.2	1349	1356	TGGATTAC	LINE/L1
UGDH-AS1:11	Hand1::Tcf3	MA0092.1	1351	1360	ATGCTGGATT	LINE/L1
UGDH-AS1:11	HLTF	MA0109.1	1355	1364	CAGCATATAA	LINE/L1
UGDH-AS1:11	FOXE1	MA1487.1	1355	1369	CAGCATATAAACAGA	LINE/L1
UGDH-AS1:11	Foxl2	MA1607.1	1356	1369	AGCATATAAACAGA	LINE/L1
UGDH-AS1:11	FOXD2	MA0847.2	1356	1368	AGCATATAAACAG	LINE/L1
UGDH-AS1:11	Foxj3	MA0851.1	1356	1372	AGCATATAAACAGAACC	LINE/L1
UGDH-AS1:11	FOXF2	MA0030.1	1356	1369	AGCATATAAACAGA	LINE/L1
UGDH-AS1:11	TBP	MA0108.2	1357	1371	GCATATAAACAGAAC	LINE/L1
UGDH-AS1:11	HOXA10	MA0899.1	1357	1367	GCATATAAACA	LINE/L1
UGDH-AS1:11	FOXK1	MA0852.2	1358	1371	CATATAAACAGAAC	LINE/L1
UGDH-AS1:11	LHX1	MA1518.1	1358	1365	CATATAAA	LINE/L1
UGDH-AS1:11	FOXC1	MA0032.2	1358	1368	CATATAAACAG	LINE/L1
UGDH-AS1:11	FOXC2	MA0846.1	1358	1369	CATATAAACAGA	LINE/L1
UGDH-AS1:11	TBP	MA0108.2	1359	1373	ATATAAACAGAACCA	LINE/L1
UGDH-AS1:11	FOXA1	MA0148.4	1359	1370	ATATAAACAGAA	LINE/L1
[truncated: 2,339 more rows]

## Sheet: ROR1-AS1_6
Additioal File 7: Distrubution of TFBS within repeat element regions of DE-lncRNA
[truncated: 2,289 more rows]

[truncated: 4 more sheets: LINC00174_11 , LINC00294_1, Filtered_TFs_RepElm_wise, Overlapping genes pathway]
